# Supplementary material for: Glioblastoma CUSA Fluid Protein Profiling: A Comparative Investigation of the Core and Peripheral Tumor Zones
Source: Cancers (Basel). 2020 Dec 23;13(1):30. doi: 10.3390/cancers13010030 (PMC7795841; doi:10.3390/cancers13010030)
Supplement: Supplementary file 1 [file cancers-13-00030-s001.zip]

Archive with 5 entries (5 files):
- cancers-992405_supplementary_proof/Supplementary table S2.xlsx
- cancers-992405_supplementary_proof/Supplementary table S3.xlsx
- cancers-992405_supplementary_proof/Supplementary table S4.xlsx
- cancers-992405_supplementary_proof/Supplementary table S5.xlsx
- cancers-992405_supplementary_proof/cancers-992405_supplementary_conversion.docx
