# Supplementary material for: Glioblastoma CUSA Fluid Protein Profiling: A Comparative Investigation of the Core and Peripheral Tumor Zones
Source: Cancers (Basel). 2020 Dec 23;13(1):30. doi: 10.3390/cancers13010030 (PMC7795841; doi:10.3390/cancers13010030)
Supplement: Supplementary file 1 [file cancers-13-00030-s001.zip › cancers-992405_supplementary_proof/Supplementary table S2.xlsx]

## Sheet: ND_GBM_CORE
Accession	Description	MW [kDa]	ΣCoverage	Σ# Proteins	Σ# Unique Peptides	Σ# Peptides	Σ# PSMs	A5: Area	B5: Area	C5: Area	Score A2	Coverage A2	# Peptides A2	# PSM A2	Score B2	Coverage B2	# Peptides B2	# PSM B2	Score C2	Coverage C2	# Peptides C2	# PSM C2	# AAs	calc. pI
P02795	Metallothionein-2 OS=Homo sapiens OX=9606 GN=MT2A PE=1 SV=1 - [MT2_HUMAN]	6.0372	49.18	1	2	2	19	94350.5	135205	83239.6	26.8795	49.18	2	11	15.1554	49.18	2	8		0			61	7.82568
	Sequence		# PSMs	# Proteins	# Protein Groups	Protein Group Accessions	Modifications	MH+ [Da]	A5: Area	B5: Area	C5: Area	q-Value	PEP	A2	XCorr A2	B2	XCorr B2	C2	XCorr C2	# Missed Cleavages
	SCCSCCPVGCAK		17	1	1	P02795	C2(Carbamidomethyl); C3(Carbamidomethyl); C5(Carbamidomethyl); C6(Carbamidomethyl); C10(Carbamidomethyl)	1445.51	99056.8	164625	0	0	0.002687	High	3.55559	High	2.96654			0
	CAQGCICKGASDKCSCCA		2	1	1	P02795	C1(Carbamidomethyl); C5(Carbamidomethyl); C7(Carbamidomethyl); C14(Carbamidomethyl); C16(Carbamidomethyl); C17(Carbamidomethyl)	2092.78	89644.3	105785	0	0	0.04312	High	2.93572	High	1.91965			2
P25713	Metallothionein-3 OS=Homo sapiens OX=9606 GN=MT3 PE=1 SV=1 - [MT3_HUMAN]	6.92149	35.29	1	2	2	2	79212.3	77155.5	78551.8	3.03127	35.29	2	2		0				0			68	4.84326
	Sequence		# PSMs	# Proteins	# Protein Groups	Protein Group Accessions	Modifications	MH+ [Da]	A5: Area	B5: Area	C5: Area	q-Value	PEP	A2	XCorr A2	B2	XCorr B2	C2	XCorr C2	# Missed Cleavages
	DCVCKGGEAAEAEAEKCSCCQ		1	1	1	P25713	C2(Carbamidomethyl); C4(Carbamidomethyl); C17(Carbamidomethyl); C19(Carbamidomethyl); C20(Carbamidomethyl)	2418.91	74966.4	0	0	0	0.01355	High	3.03127					2
	CAKDCVCKGGEAAEAEAEK		1	1	1	P25713	C1(Carbamidomethyl); C5(Carbamidomethyl); C7(Carbamidomethyl)	2082.89	83458.1	0	0	0.004	0.2297	High	1.88541					2
P59665	Neutrophil defensin 1 OS=Homo sapiens OX=9606 GN=DEFA1 PE=1 SV=1 - [DEF1_HUMAN]	10.1942	25.53	2	2	2	3	217498	306936	339810	11.1721	25.53	2	3		0				0			94	6.99072
	Sequence		# PSMs	# Proteins	# Protein Groups	Protein Group Accessions	Modifications	MH+ [Da]	A5: Area	B5: Area	C5: Area	q-Value	PEP	A2	XCorr A2	B2	XCorr B2	C2	XCorr C2	# Missed Cleavages
	YGTCIYQGRLWAFCC		2	2	1	P59665	C4(Carbamidomethyl); C14(Carbamidomethyl); C15(Carbamidomethyl)	1954.85	337736	0	0	0	0.001961	High	5.03062					1
	IPACIAGER		1	2	1	P59665	C4(Carbamidomethyl)	986.51	97260.7	0	0	0	0.02653	High	2.88574					0
P02656	Apolipoprotein C-III OS=Homo sapiens OX=9606 GN=APOC3 PE=1 SV=1 - [APOC3_HUMAN]	10.8455	41.41	1	4	4	24	1.2583e+06	2.24356e+06	1.33059e+06	28.6664	41.41	4	9	26.525	19.19	2	7	26.7731	41.41	4	8	99	5.41455
	Sequence		# PSMs	# Proteins	# Protein Groups	Protein Group Accessions	Modifications	MH+ [Da]	A5: Area	B5: Area	C5: Area	q-Value	PEP	A2	XCorr A2	B2	XCorr B2	C2	XCorr C2	# Missed Cleavages
	TAKDALSSVQESQVAQQAR		11	1	1	P02656		2017.03	2.74076e+06	2.85505e+06	2.98939e+06	0	3.937e-07	High	4.95615	High	4.8156	High	5.62516	1
	DALSSVQESQVAQQAR		9	1	1	P02656		1716.86	705882	1.63206e+06	746308	0	4.361e-09	High	4.52991	High	4.64782	High	5.14475	0
	HATKTAKDALSSVQESQVAQQAR		2	1	1	P02656		2454.29	98857.1	0	95775	0	0.0002988	High	2.21947			High	2.36215	2
	GWVTDGFSSLKDYWSTVK		2	1	1	P02656		2076.01	328267	0	256066	0.002	0.151	High	2.07406			High	2.27142	1
P61604	10 kDa heat shock protein, mitochondrial OS=Homo sapiens OX=9606 GN=HSPE1 PE=1 SV=2 - [CH10_HUMAN]	10.9249	35.29	1	2	2	6	115784	110261	118486	5.05752	35.29	2	2	5.02602	35.29	2	2	4.99696	35.29	2	2	102	8.92432
	Sequence		# PSMs	# Proteins	# Protein Groups	Protein Group Accessions	Modifications	MH+ [Da]	A5: Area	B5: Area	C5: Area	q-Value	PEP	A2	XCorr A2	B2	XCorr B2	C2	XCorr C2	# Missed Cleavages
	SAAETVTKGGIMLPEKSQGK		3	1	1	P61604		2032.08	192234	181965	204118	0	3.4e-06	High	2.65371	High	3.34226	High	2.95244	2
	VLQATVVAVGSGSKGK		3	1	1	P61604		1500.88	39333.6	38556.2	32855.2	0	0.05137	High	2.40381	High	1.68375	High	2.04452	1
P02652	Apolipoprotein A-II OS=Homo sapiens OX=9606 GN=APOA2 PE=1 SV=1 - [APOA2_HUMAN]	11.1679	74	1	8	8	99	6.32407e+06	6.45051e+06	6.9618e+06	109.555	74	8	35	98.2694	74	8	33	93.7092	74	8	31	100	6.62451
	Sequence		# PSMs	# Proteins	# Protein Groups	Protein Group Accessions	Modifications	MH+ [Da]	A5: Area	B5: Area	C5: Area	q-Value	PEP	A2	XCorr A2	B2	XCorr B2	C2	XCorr C2	# Missed Cleavages
	AGTELVNFLSYFVELGTQPATQ		3	1	1	P02652		2385.2	1.33297e+06	1.43999e+06	1.13227e+06	0	0.001051	High	5.50203	High	5.47842	High	5.47574	0
	VKSPELQAEAK		46	1	1	P02652		1199.67	8.98535e+06	9.26526e+06	1.05464e+07	0	0.001077	High	4.51379	High	4.3346	High	4.2625	1
	DLMEKVKSPELQAEAK		3	1	1	P02652		1815.96	204507	213980	246902	0	0.05	High	3.94141	High	2.37147	High	2.47876	2
	SKEQLTPLIK		12	1	1	P02652		1156.69	3.08957e+06	2.92438e+06	3.24365e+06	0	5.152e-05	High	3.59303	High	3.34027	High	3.77774	1
	SKEQLTPLIKK		18	1	1	P02652		1284.79	6.89728e+06	7.16189e+06	7.09537e+06	0	0.07606	High	3.51535	High	3.37132	High	3.4973	2
	VKSPELQAEAKSYFEK		5	1	1	P02652		1853.96	891898	568646	949189	0	0.03782	High	3.47507	High	2.20432	High	2.42757	2
	SYFEKSKEQLTPLIK		7	1	1	P02652		1811	1.77797e+06	1.63836e+06	1.59966e+06	0	0.01749	High	3.39603	High	2.57496	High	3.02378	2
	EPCVESLVSQYFQTVTDYGKDLMEK		5	1	1	P02652	C3(Carbamidomethyl)	2966.39	1.25355e+06	1.18312e+06	1.09343e+06	0	0.0008807	High	2.93061	High	2.92577	High	3.70163	1
P0DOY3	Immunoglobulin lambda constant 3 OS=Homo sapiens OX=9606 GN=IGLC3 PE=1 SV=1 - [IGLC3_HUMAN]	11.2585	96.23	1	3	11	111	1.4853e+07	1.49789e+07	1.55296e+07	105.64	96.23	11	38	95.6202	96.23	11	37	86.1007	96.23	10	36	106	7.23975
	Sequence		# PSMs	# Proteins	# Protein Groups	Protein Group Accessions	Modifications	MH+ [Da]	A5: Area	B5: Area	C5: Area	q-Value	PEP	A2	XCorr A2	B2	XCorr B2	C2	XCorr C2	# Missed Cleavages
	SYSCQVTHEGSTVEK		13	2	2	P0DOY3;P0DOY2	C4(Carbamidomethyl)	1711.76	1.96511e+07	1.96243e+07	2.10624e+07	0	5.736e-05	High	5.56727	High	4.303	High	5.08246	0
	YAASSYLSLTPEQWK		10	2	2	P0DOY3;P0DOY2		1743.86	804117	824966	886633	0	6.953e-14	High	5.35907	High	5.83668	High	4.08082	0
	SHKSYSCQVTHEGSTVEK		20	1	1	P0DOY3	C7(Carbamidomethyl)	2063.95	6.46005e+06	6.99717e+06	6.88675e+06	0	0.0004743	High	4.6371	High	4.61583	High	3.79051	1
	AGVETTTPSKQSNNKYAASSYLSLTPEQWK		9	2	2	P0DOY3;P0DOY2		3286.64	5.32121e+06	5.37486e+06	5.59994e+06	0	0.0137	High	4.55645	High	2.97766	High	3.22924	2
	SYSCQVTHEGSTVEKTVAPTECS		15	2	2	P0DOY3;P0DOY2	C4(Carbamidomethyl); C22(Carbamidomethyl)	2557.13	1.84478e+07	1.83153e+07	1.86396e+07	0	5.794e-12	High	4.09017	High	4.43755	High	3.26998	1
	QSNNKYAASSYLSLTPEQWK		9	2	2	P0DOY3;P0DOY2		2315.14	3.82425e+06	3.96988e+06	4.11829e+06	0	0.0008732	High	3.92981	High	3.39746	High	3.52216	1
	ATLVCLISDFYPGAVTVAWKADSSPVK		3	2	2	P0DOY3;P0DOY2	C5(Carbamidomethyl)	2895.49	199252	271126	288637	0	0.0707	High	3.54278	High	3.31891	High	2.08459	1
	AAPSVTLFPPSSEELQANK		22	2	2	P0DOY3;P0DOY2		1986.03	221870	454171	534345	0	0.02479	High	3.34065	High	2.88259	High	3.04473	0
	ADSSPVKAGVETTTPSK		5	2	2	P0DOY3;P0DOY2		1674.86	1.21189e+06	1.157e+06	1.29007e+06	0	9.126e-06	High	2.97218	High	3.14518	High	2.89301	1
	SHKSYSCQVTHEGSTVEKTVAPTECS		3	1	1	P0DOY3	C7(Carbamidomethyl); C25(Carbamidomethyl)	2909.31	4.06327e+06	3.98194e+06	4.51099e+06	0	0.0009732	High	2.64836	High	2.5635	High	2.22186	2
	ATLVCLISDFYPGAVTVAWKADSSPVKAGVETTTPSK		2	1	1	P0DOY3	C5(Carbamidomethyl)	3866.99	348232	347887	0	0.001	0.02051	High	1.89954	High	2.40085			2
P0DOY2	Immunoglobulin lambda constant 2 OS=Homo sapiens OX=9606 GN=IGLC2 PE=1 SV=1 - [IGLC2_HUMAN]	11.2865	96.23	1	3	11	92	1.44734e+07	1.44382e+07	1.51006e+07		0				0			75.8053	96.23	10	32	106	7.23975
	Sequence		# PSMs	# Proteins	# Protein Groups	Protein Group Accessions	Modifications	MH+ [Da]	A5: Area	B5: Area	C5: Area	q-Value	PEP	A2	XCorr A2	B2	XCorr B2	C2	XCorr C2	# Missed Cleavages
	SYSCQVTHEGSTVEK		13	2	2	P0DOY3;P0DOY2	C4(Carbamidomethyl)	1711.76	1.96511e+07	1.96243e+07	2.10624e+07	0	5.736e-05	High	5.56727	High	4.303	High	5.08246	0
	YAASSYLSLTPEQWK		10	2	2	P0DOY3;P0DOY2		1743.86	804117	824966	886633	0	6.953e-14	High	5.35907	High	5.83668	High	4.08082	0
	AGVETTTPSKQSNNKYAASSYLSLTPEQWK		9	2	2	P0DOY3;P0DOY2		3286.64	5.32121e+06	5.37486e+06	5.59994e+06	0	0.0137	High	4.55645	High	2.97766	High	3.22924	2
	SYSCQVTHEGSTVEKTVAPTECS		15	2	2	P0DOY3;P0DOY2	C4(Carbamidomethyl); C22(Carbamidomethyl)	2557.13	1.84478e+07	1.83153e+07	1.86396e+07	0	5.794e-12	High	4.09017	High	4.43755	High	3.26998	1
	QSNNKYAASSYLSLTPEQWK		9	2	2	P0DOY3;P0DOY2		2315.14	3.82425e+06	3.96988e+06	4.11829e+06	0	0.0008732	High	3.92981	High	3.39746	High	3.52216	1
	ATLVCLISDFYPGAVTVAWKADSSPVK		3	2	2	P0DOY3;P0DOY2	C5(Carbamidomethyl)	2895.49	199252	271126	288637	0	0.0707	High	3.54278	High	3.31891	High	2.08459	1
	AAPSVTLFPPSSEELQANK		22	2	2	P0DOY3;P0DOY2		1986.03	221870	454171	534345	0	0.02479	High	3.34065	High	2.88259	High	3.04473	0
	ADSSPVKAGVETTTPSK		5	2	2	P0DOY3;P0DOY2		1674.86	1.21189e+06	1.157e+06	1.29007e+06	0	9.126e-06	High	2.97218	High	3.14518	High	2.89301	1
	SHRSYSCQVTHEGSTVEKTVAPTECS		1	1	1	P0DOY2	C7(Carbamidomethyl); C25(Carbamidomethyl)	2937.32	0	0	1.0918e+06	0	0.004597					High	2.16609	2
	ATLVCLISDFYPGAVTVAWKADSSPVKAGVETTTPSK		2	1	1	P0DOY3	C5(Carbamidomethyl)	3866.99	348232	347887	0	0.001	0.02051	High	1.89954	High	2.40085			2
	SHRSYSCQVTHEGSTVEK		3	1	1	P0DOY2	C7(Carbamidomethyl)	2091.95	0	0	2.67252e+06	0.001	0.0101					High	2.23292	1
P05386	60S acidic ribosomal protein P1 OS=Homo sapiens OX=9606 GN=RPLP1 PE=1 SV=1 - [RLA1_HUMAN]	11.5067	56.14	1	2	2	2	133426	167895	137306		0			6.62987	56.14	2	2		0			114	4.32275
	Sequence		# PSMs	# Proteins	# Protein Groups	Protein Group Accessions	Modifications	MH+ [Da]	A5: Area	B5: Area	C5: Area	q-Value	PEP	A2	XCorr A2	B2	XCorr B2	C2	XCorr C2	# Missed Cleavages
	AAGVNVEPFWPGLFAK		1	1	1	P05386		1702.9	0	114767	0	0	0.003075			High	3.38995			0
	ALANVNIGSLICNVGAGGPAPAAGAAPAGGPAPSTAAAPAEEKKVEAK		1	1	1	P05386	C12(Carbamidomethyl)	4364.29	0	221022	0	0	0.01027			High	3.23992			2
P01834	Immunoglobulin kappa constant OS=Homo sapiens OX=9606 GN=IGKC PE=1 SV=2 - [IGKC_HUMAN]	11.7578	93.46	1	15	15	204	2.35828e+07	2.2927e+07	2.43796e+07	219.178	93.46	13	73	167.794	93.46	13	69	166.167	90.65	11	62	107	6.52197
	Sequence		# PSMs	# Proteins	# Protein Groups	Protein Group Accessions	Modifications	MH+ [Da]	A5: Area	B5: Area	C5: Area	q-Value	PEP	A2	XCorr A2	B2	XCorr B2	C2	XCorr C2	# Missed Cleavages
	HKVYACEVTHQGLSSPVTK		26	1	1	P01834	C6(Carbamidomethyl)	2141.08	4.50589e+07	4.37286e+07	4.69517e+07	0	0.0001209	High	5.40887	High	4.78413	High	4.91758	1
	VDNALQSGNSQESVTEQDSKDSTYSLSSTLTLSKADYEK		2	1	1	P01834		4225.99	1.61326e+06	1.51983e+06	0	0	0.002182	High	5.35188	High	3.12059			2
	VQWKVDNALQSGNSQESVTEQDSK		7	1	1	P01834		2677.28	603443	714292	735736	0	4.121e-09	High	4.67459	High	5.3065	High	3.97571	1
	SGTASVVCLLNNFYPR		16	1	1	P01834	C8(Carbamidomethyl)	1797.9	1.84602e+06	1.63895e+06	1.98225e+06	0	2.014e-07	High	4.58932	High	4.43592	High	4.7403	0
	VDNALQSGNSQESVTEQDSKDSTYSLSSTLTLSK		5	1	1	P01834		3619.72	458957	638186	766985	0	1.566e-08	High	4.58861	High	5.03149	High	2.57138	1
	TVAAPSVFIFPPSDEQLK		36	1	1	P01834		1946.03	483449	1.08622e+06	434134	0	0.006091	High	4.57214	High	3.62567	High	3.72145	0
	VYACEVTHQGLSSPVTK		13	1	1	P01834	C4(Carbamidomethyl)	1875.93	5.1018e+06	4.89803e+06	5.24874e+06	0	0.0007478	High	4.32736	High	3.86166	High	3.5902	0
	TVAAPSVFIFPPSDEQLKSGTASVVCLLNNFYPR		56	1	1	P01834	C26(Carbamidomethyl)	3724.93	495376	583942	1.39697e+06	0	0.009875	High	4.28039	High	3.54592	High	3.81374	1
	ADYEKHKVYACEVTHQGLSSPVTK		20	1	1	P01834	C11(Carbamidomethyl)	2747.36	2.05878e+07	2.01543e+07	2.09384e+07	0	2.015e-14	High	4.26889	High	4.63496	High	3.82149	2
	VQWKVDNALQSGNSQESVTEQDSKDSTYSLSSTLTLSK		12	1	1	P01834		4161.02	2.08347e+06	2.54435e+06	2.63898e+06	0	0.02806	High	3.62788	High	3.32846	High	2.91358	2
	RTVAAPSVFIFPPSDEQLKSGTASVVCLLNNFYPR		6	1	1	P01834	C27(Carbamidomethyl)	3881.02	0	177077	139514	0	0.0006526	High	1.93201	High	2.58987	High	2.11418	2
	VDNALQSGNSQESVTEQDSK		1	1	1	P01834		2135.97	0	106926	0	0	0.001659			High	2.64994			0
	EAKVQWKVDNALQSGNSQESVTEQDSK		1	1	1	P01834		3005.45	0	145106	0	0	0.006102			High	1.30159			2
	DSTYSLSSTLTLSK		2	1	1	P01834		1502.76	0	0	147908	0.002	0.1424	High	3.24601			High	2.83688	0
	SGTASVVCLLNNFYPREAK		1	1	1	P01834	C8(Carbamidomethyl)	2126.08	302123	0	0	0.003	0.204	High	1.74591					1
O75347	Tubulin-specific chaperone A OS=Homo sapiens OX=9606 GN=TBCA PE=1 SV=3 - [TBCA_HUMAN]	12.8467	45.37	1	3	3	10	795136	584556	812561	3.32623	35.19	2	3	5.51605	45.37	3	4	8.40915	26.85	2	3	108	5.2876
	Sequence		# PSMs	# Proteins	# Protein Groups	Protein Group Accessions	Modifications	MH+ [Da]	A5: Area	B5: Area	C5: Area	q-Value	PEP	A2	XCorr A2	B2	XCorr B2	C2	XCorr C2	# Missed Cleavages
	ILENEKDLEEAEEYKEAR		6	1	1	O75347		2208.07	1.46982e+06	1.53098e+06	1.53237e+06	0	0.02717	High	3.32623	High	3.21965	High	3.20887	2
	AEDGENYDIKKQAEILQESR		2	1	1	O75347		2336.13	120451	131366	0	0	0.0002766	High	2.3496	High	1.8372			2
	RLEAAYLDLQR		2	1	1	O75347		1347.74	0	91320.3	92753.6	0	0.002194			High	2.2964	High	2.63084	1
P49773	Histidine triad nucleotide-binding protein 1 OS=Homo sapiens OX=9606 GN=HINT1 PE=1 SV=2 - [HINT1_HUMAN]	13.7931	81.75	1	6	6	11	1.14378e+06	1.14209e+06	1.60007e+06	9.57868	66.67	4	5	8.17395	60.32	4	4	2.80544	42.06	2	2	126	6.94678
	Sequence		# PSMs	# Proteins	# Protein Groups	Protein Group Accessions	Modifications	MH+ [Da]	A5: Area	B5: Area	C5: Area	q-Value	PEP	A2	XCorr A2	B2	XCorr B2	C2	XCorr C2	# Missed Cleavages
	KHISQISVAEDDDESLLGHLMIVGKK		3	1	1	P49773		2862.5	1.48001e+06	1.60912e+06	1.60007e+06	0	0.002698	High	3.816	High	3.02462	High	2.80544	2
	AQVARPGGDTIFGK		2	1	1	P49773		1416.77	54019.6	57630.6	0	0	0.0521	High	2.59425	High	2.46584			0
	MVVNEGSDGGQSVYHVHLHVLGGR		3	1	1	P49773		2547.26	1.43948e+06	1.27901e+06	0	0	0.02245	High	2.14878	High	1.26799			0
	CAADLGLNKGYR		1	1	1	P49773	C1(Carbamidomethyl)	1337.66	0	538126	0	0	7.902e-05			High	2.68349			1
	CLAFHDISPQAPTHFLVIPK		1	1	1	P49773	C1(Carbamidomethyl)	2291.21	511853	0	0	0.001	0.09132	High	3.16844					0
	IIFEDDRCLAFHDISPQAPTHFLVIPK		1	1	1	P49773	C8(Carbamidomethyl)	3179.64	0	0	0	0.003	0.0325					High	2.28209	1
Q9NRX4	14 kDa phosphohistidine phosphatase OS=Homo sapiens OX=9606 GN=PHPT1 PE=1 SV=1 - [PHP14_HUMAN]	13.8237	40	1	4	4	5	230373	348155	151138	6.43364	13.6	2	2		0			3.85448	38.4	3	3	125	6.07471
	Sequence		# PSMs	# Proteins	# Protein Groups	Protein Group Accessions	Modifications	MH+ [Da]	A5: Area	B5: Area	C5: Area	q-Value	PEP	A2	XCorr A2	B2	XCorr B2	C2	XCorr C2	# Missed Cleavages
	AKYPDYEVTWANDGY		2	1	1	Q9NRX4		1791.79	365602	0	345638	0	0.005034	High	4.06665			High	3.85448	1
	IKAKYPDYEVTWANDGY		1	1	1	Q9NRX4		2032.97	95145.1	0	0	0	0.05811	High	2.36699					2
	IHVYGYSMAYGPAQHAISTEK		1	1	1	Q9NRX4		2323.13	0	0	89774.1	0.001	0.01066					High	1.99168	0
	QGCDCECLGGGR		1	1	1	Q9NRX4	C3(Carbamidomethyl); C5(Carbamidomethyl); C7(Carbamidomethyl)	1368.51	0	0	18000.3	0.007	0.07057					High	0.945821	0
P23527	Histone H2B type 1-O OS=Homo sapiens OX=9606 GN=HIST1H2BO PE=1 SV=3 - [H2B1O_HUMAN]	13.8976	38.1	11	4	4	20	2.07256e+06	1.89244e+06	2.0027e+06	20.5139	38.1	4	7	19.9339	38.1	4	7	16.381	32.54	3	6	126	10.3159
	Sequence		# PSMs	# Proteins	# Protein Groups	Protein Group Accessions	Modifications	MH+ [Da]	A5: Area	B5: Area	C5: Area	q-Value	PEP	A2	XCorr A2	B2	XCorr B2	C2	XCorr C2	# Missed Cleavages
	HAVSEGTKAVTKYTSSK		12	11	1	P23527		1793.94	3.53615e+06	3.29239e+06	3.56411e+06	0	0.0009695	High	4.46824	High	3.84491	High	4.40278	2
	AMGIMNSFVNDIFER		3	11	1	P23527		1743.82	126498	131621	147913	0	3.092e-08	High	3.80849	High	4.05989	High	4.43026	0
	EIQTAVRLLLPGELAK		2	10	1	P23527		1751.05	409336	33690.4	0	0	0.01181	High	2.40157	High	1.27702			1
	LLLPGELAK		3	11	1	P23527		953.603	2.27218e+06	2.25331e+06	2.29606e+06	0.003	0.02931	High	1.8436	High	2.10797	High	2.07009	0
Q96KK5	Histone H2A type 1-H OS=Homo sapiens OX=9606 GN=HIST1H2AH PE=1 SV=3 - [H2A1H_HUMAN]	13.8978	35.94	10	3	3	10	940509	885158	924903	12.2904	35.94	3	5	5.20824	21.88	2	2	6.60059	35.94	3	3	128	10.8872
	Sequence		# PSMs	# Proteins	# Protein Groups	Protein Group Accessions	Modifications	MH+ [Da]	A5: Area	B5: Area	C5: Area	q-Value	PEP	A2	XCorr A2	B2	XCorr B2	C2	XCorr C2	# Missed Cleavages
	VTIAQGGVLPNIQAVLLPK		4	10	1	Q96KK5		1931.18	335477	99852.4	128523	0	0.001924	High	3.1591	High	1.84806	High	3.27926	0
	HLQLAIRNDEELNKLLGK		3	7	1	Q96KK5		2104.19	721967	0	782104	0	0.02339	High	3.03038			High	2.1188	2
	AGLQFPVGR		3	10	1	Q96KK5		944.532	1.76408e+06	1.67046e+06	1.86408e+06	0	6.095e-06	High	2.97301	High	3.36017	High	3.32133	0
P13987	CD59 glycoprotein OS=Homo sapiens OX=9606 GN=CD59 PE=1 SV=1 - [CD59_HUMAN]	14.1678	28.13	1	2	2	2	124375	117191	0		0			2.98705	28.13	2	2					128	6.48096
	Sequence		# PSMs	# Proteins	# Protein Groups	Protein Group Accessions	Modifications	MH+ [Da]	A5: Area	B5: Area	C5: Area	q-Value	PEP	A2	XCorr A2	B2	XCorr B2	C2	XCorr C2	# Missed Cleavages
	LRENELTYYCCKK		1	1	1	P13987	C10(Carbamidomethyl); C11(Carbamidomethyl)	1776.85	0	117191	0	0	4.474e-05			High	2.98705			2
	AGLQVYNKCWKFEHCNFNDVTTR		1	1	1	P13987	C9(Carbamidomethyl); C15(Carbamidomethyl)	2887.35	0	0	0	0	0.0008532			High	1.95342			2
P37840	Alpha-synuclein OS=Homo sapiens OX=9606 GN=SNCA PE=1 SV=1 - [SYUA_HUMAN]	14.4512	34.29	1	3	3	7	88317.1	85767.4	87277.2	2.96681	25	2	2	5.66681	25	2	2	6.66144	25	2	3	140	4.70361
	Sequence		# PSMs	# Proteins	# Protein Groups	Protein Group Accessions	Modifications	MH+ [Da]	A5: Area	B5: Area	C5: Area	q-Value	PEP	A2	XCorr A2	B2	XCorr B2	C2	XCorr C2	# Missed Cleavages
	TKEQVTNVGGAVVTGVTAVAQK		4	1	1	P37840		2157.2	92052.5	85767.4	106110	0	0.003025	High	2.96681	High	2.66532	High	3.45759	1
	AKEGVVAAAEKTK		1	1	1	P37840		1301.74	0	0	0	0	0.0007572			High	3.0015			2
	EGVVHGVATVAEKTKEQVTNVGGAVVTGVTAVAQK		2	1	1	P37840		3433.87	84581.7	0	68444.3	0.002	0.1741	High	0.984234			High	1.38697	2
P09382	Galectin-1 OS=Homo sapiens OX=9606 GN=LGALS1 PE=1 SV=2 - [LEG1_HUMAN]	14.7062	33.33	1	3	3	12	464679	1.00981e+06	689141	13.9516	33.33	3	4	7.32033	33.33	2	3	12.2349	33.33	3	5	135	5.50342
	Sequence		# PSMs	# Proteins	# Protein Groups	Protein Group Accessions	Modifications	MH+ [Da]	A5: Area	B5: Area	C5: Area	q-Value	PEP	A2	XCorr A2	B2	XCorr B2	C2	XCorr C2	# Missed Cleavages
	SFVLNLGKDSNNLCLHFNPR		5	1	1	P09382	C14(Carbamidomethyl)	2345.19	283467	1.15288e+06	1.14057e+06	0	0.01284	High	4.57142	High	4.2517	High	3.55866	1
	FNAHGDANTIVCNSKDGGAWGTEQR		5	1	1	P09382	C12(Carbamidomethyl)	2705.22	872942	866744	912891	0	0.02016	High	3.5428	High	3.06863	High	3.49001	1
	FNAHGDANTIVCNSK		2	1	1	P09382	C12(Carbamidomethyl)	1647.75	237629	0	13958.6	0.003	0.01755	High	2.54949			High	1.80564	0
Q15121	Astrocytic phosphoprotein PEA-15 OS=Homo sapiens OX=9606 GN=PEA15 PE=1 SV=2 - [PEA15_HUMAN]	15.0308	21.54	1	2	2	4	202310	198711	282864	4.87236	21.54	2	2	2.09638	21.54	2	2		0			130	5.021
	Sequence		# PSMs	# Proteins	# Protein Groups	Protein Group Accessions	Modifications	MH+ [Da]	A5: Area	B5: Area	C5: Area	q-Value	PEP	A2	XCorr A2	B2	XCorr B2	C2	XCorr C2	# Missed Cleavages
	VLKISEEDELDTKLTR		2	1	1	Q15121		1889.02	301897	321728	0	0	0.01394	High	2.58006	High	2.18292			2
	RPDLLTMVVDYR		2	1	1	Q15121		1477.78	102724	75693.6	0	0	0.0009555	High	2.2923	High	2.09638			0
P07737	Profilin-1 OS=Homo sapiens OX=9606 GN=PFN1 PE=1 SV=2 - [PROF1_HUMAN]	15.0446	23.57	1	3	3	6	148755	149458	137079	8.001	23.57	2	2	7.86467	23.57	2	2	6.58024	20	2	2	140	8.26514
	Sequence		# PSMs	# Proteins	# Protein Groups	Protein Group Accessions	Modifications	MH+ [Da]	A5: Area	B5: Area	C5: Area	q-Value	PEP	A2	XCorr A2	B2	XCorr B2	C2	XCorr C2	# Missed Cleavages
	SSFYVNGLTLGGQK		3	1	1	P07737		1470.76	243449	236973	247093	0	1.722e-15	High	4.54091	High	4.60646	High	4.345	0
	CSVIRDSLLQDGEFSMDLR		2	1	1	P07737	C1(Carbamidomethyl)	2241.07	54061.9	61943.1	0	0	0.04415	High	3.46008	High	3.25821			1
	DSLLQDGEFSMDLR		1	1	1	P07737		1625.75	0	0	27066.3	0	0.002406					High	2.23524	0
Q01469	Fatty acid-binding protein, epidermal OS=Homo sapiens OX=9606 GN=FABP5 PE=1 SV=3 - [FABP5_HUMAN]	15.1546	49.63	1	3	3	4	229640	138702	212792	2.63896	35.56	2	2	2.78641	29.63	2	2		0			135	7.00537
	Sequence		# PSMs	# Proteins	# Protein Groups	Protein Group Accessions	Modifications	MH+ [Da]	A5: Area	B5: Area	C5: Area	q-Value	PEP	A2	XCorr A2	B2	XCorr B2	C2	XCorr C2	# Missed Cleavages
	LVDSKGFDEYMKELGVGIALR		2	1	1	Q01469		2340.23	196516	206324	0	0	0.002123	High	2.63896	High	2.78641			2
	TQTVCNFTDGALVQHQEWDGKESTITR		1	1	1	Q01469	C5(Carbamidomethyl)	3121.47	262764	0	0	0.003	0.2063	High	1.95873					1
	LKDGKLVVECVMNNVTCTR		1	1	1	Q01469	C10(Carbamidomethyl); C17(Carbamidomethyl)	2236.14	0	71079.5	0	0.003	0.05361			High	1.87735			2
P69905	Hemoglobin subunit alpha OS=Homo sapiens OX=9606 GN=HBA1 PE=1 SV=2 - [HBA_HUMAN]	15.2479	94.37	1	20	20	1064	3.65464e+08	3.29157e+08	3.75007e+08	1044.08	94.37	20	380	973.942	94.37	19	352	935.967	94.37	19	332	142	8.67529
	Sequence		# PSMs	# Proteins	# Protein Groups	Protein Group Accessions	Modifications	MH+ [Da]	A5: Area	B5: Area	C5: Area	q-Value	PEP	A2	XCorr A2	B2	XCorr B2	C2	XCorr C2	# Missed Cleavages
	AAWGKVGAHAGEYGAEALER		171	1	1	P69905		2043.01	2.83575e+08	2.76257e+08	2.86726e+08	0	1.56871e-22	High	7.03818	High	7.57594	High	7.20215	1
	TYFPHFDLSHGSAQVK		80	1	1	P69905		1833.9	1.65254e+08	1.62437e+08	1.68413e+08	0	0.0001393	High	5.87337	High	5.81439	High	5.47887	0
	TYFPHFDLSHGSAQVKGHGKK		96	1	1	P69905		2341.19	1.66274e+08	1.57036e+08	1.73522e+08	0	1.901e-05	High	5.81843	High	5.03724	High	5.44818	2
	TYFPHFDLSHGSAQVKGHGK		45	1	1	P69905		2213.1	1.06936e+08	1.06903e+08	1.14282e+08	0	0.0003623	High	5.71234	High	5.51088	High	5.26262	1
	VADALTNAVAHVDDMPNALSALSDLHAHK		14	1	1	P69905		2996.5	1.31604e+07	1.23934e+07	1.3238e+07	0	0.004563	High	5.06314	High	3.98294	High	4.82436	0
	VGAHAGEYGAEALER		200	1	1	P69905		1529.74	3.64492e+08	3.82884e+08	3.6314e+08	0	0.002583	High	5.0127	High	4.90196	High	5.00146	0
	MFLSFPTTKTYFPHFDLSHGSAQVK		24	1	1	P69905		2886.44	3.75006e+07	3.86202e+07	4.0843e+07	0	4.159e-13	High	4.58475	High	4.97518	High	4.22398	1
	LLSHCLLVTLAAHLPAEFTPAVHASLDKFLASVSTVLTSKYR		23	1	1	P69905	C5(Carbamidomethyl)	4577.51	1.08274e+07	1.00599e+07	8.6443e+06	0	7.204e-15	High	4.50953	High	6.14742	High	4.85176	2
	KVADALTNAVAHVDDMPNALSALSDLHAHK		8	1	1	P69905		3124.59	4.12543e+06	4.02877e+06	4.30116e+06	0	3.692e-06	High	4.16257	High	3.8563	High	4.34645	1
	MFLSFPTTKTYFPHFDLSHGSAQVKGHGK		20	1	1	P69905		3265.63	5.58257e+07	2.27525e+07	2.19856e+07	0	2.821e-19	High	4.09839	High	5.98095	High	3.76351	2
	LLSHCLLVTLAAHLPAEFTPAVHASLDK		5	1	1	P69905	C5(Carbamidomethyl)	3024.64	364800	315268	437272	0	1.69e-11	High	4.0344	High	4.93917	High	2.58669	0
	VADALTNAVAHVDDMPNALSALSDLHAHKLR		14	1	1	P69905		3265.68	6.64402e+06	6.34124e+06	6.32498e+06	0	1.92e-09	High	3.89541	High	4.67091	High	3.57048	1
	VGAHAGEYGAEALERMFLSFPTTK		8	1	1	P69905		2582.27	1.9652e+06	2.05942e+06	2.07046e+06	0	3.781e-14	High	3.74131	High	4.80873	High	3.79784	1
	TNVKAAWGKVGAHAGEYGAEALER		12	1	1	P69905		2485.27	3.87027e+06	3.77796e+06	3.8588e+06	0	1.699e-10	High	3.70512	High	4.00294	High	4.28659	2
	LLSHCLLVTLAAHLPAEFTPAVHASLDKFLASVSTVLTSK		11	1	1	P69905	C5(Carbamidomethyl)	4258.33	1.04476e+06	2.26466e+06	802520	0	1.266e-13	High	3.64499	High	5.04341	High	3.73393	1
	LRVDPVNFK		6	1	1	P69905		1087.63	3.07004e+06	3.19296e+06	3.42083e+06	0	7.73e-05	High	3.09278	High	3.11671	High	3.32038	1
	MFLSFPTTK		265	1	1	P69905		1071.56	4.48325e+08	328328861	475155260	0	0.001733	High	3.01942	High	2.99551	High	2.95834	0
	KVADALTNAVAHVDDMPNALSALSDLHAHKLR		7	1	1	P69905		3393.77	1.81194e+06	2.25137e+06	1.90262e+06	0	7.391e-06	High	2.91962	High	2.30761	High	2.25745	2
	MFLSFPTTK		48	1	1	P69905	M1(Oxidation)	1087.55	3.00848e+06	3.18637e+06	3.44038e+06	0	0.0002694	High	2.89378	High	2.90471	High	2.96028	0
	VADALTNAVAHVDDMPNALSALSDLHAHKLRVDPVNFK		6	1	1	P69905		4065.11	1.16891e+07	1.25462e+07	217417	0.001	0.08542	High	2.90835	High	2.87216	High	3.25612	2
	FLASVSTVLTSKYR		1	1	1	P69905		1571.88	1.02392e+06	0	0	0.005	0.2521	High	2.13159					1
P02766	Transthyretin OS=Homo sapiens OX=9606 GN=TTR PE=1 SV=1 - [TTHY_HUMAN]	15.877	73.47	1	11	11	66	2.06591e+06	2.02279e+06	2.15018e+06	66.1261	73.47	10	23	65.2086	73.47	10	21	59.8452	73.47	9	22	147	5.75732
	Sequence		# PSMs	# Proteins	# Protein Groups	Protein Group Accessions	Modifications	MH+ [Da]	A5: Area	B5: Area	C5: Area	q-Value	PEP	A2	XCorr A2	B2	XCorr B2	C2	XCorr C2	# Missed Cleavages
	YTIAALLSPYSYSTTAVVTNPKE		9	1	1	P02766		2489.29	1.60565e+06	1.53699e+06	1.54162e+06	0	0.002815	High	4.62828	High	3.60648	High	3.991	1
	AADDTWEPFASGK		8	1	1	P02766		1394.63	1.05541e+06	1.10162e+06	1.06821e+06	0	7.361e-08	High	4.24286	High	4.60949	High	5.04167	0
	VLDAVRGSPAINVAVHVFR		12	1	1	P02766		2020.15	1.74959e+06	1.70915e+06	1.7751e+06	0	1.723e-12	High	4.22247	High	4.4566	High	3.71282	1
	KAADDTWEPFASGK		4	1	1	P02766		1522.72	200657	213351	230935	0	1.946e-08	High	4.05863	High	4.09619	High	3.78471	1
	RYTIAALLSPYSYSTTAVVTNPKE		8	1	1	P02766		2645.39	1.75058e+06	1.65429e+06	1.84323e+06	0	6.477e-15	High	3.86664	High	4.57863	High	4.37589	2
	TSESGELHGLTTEEEFVEGIYKVEIDTK		9	1	1	P02766		3140.54	2.69758e+06	2.70493e+06	2.83222e+06	0	3.163e-09	High	3.40579	High	4.21539	High	3.88487	1
	ALGISPFHEHAEVVFTANDSGPR		8	1	1	P02766		2451.22	1.07104e+06	1.18566e+06	514755	0	0.07093	High	3.25049	High	2.44175	High	1.70979	0
	ALGISPFHEHAEVVFTANDSGPRR		3	1	1	P02766		2607.31	1.08808e+06	1.19162e+06	1.10728e+06	0	0.04	High	2.48061	High	2.47921	High	1.72732	1
	VLDAVRGSPAINVAVHVFRK		3	1	1	P02766		2148.23	156905	128563	122183	0	0.001177	High	1.94131	High	2.80691	High	2.09956	2
	GSPAINVAVHVFR		1	1	1	P02766		1366.76	0	122910	0	0	1.209e-07			High	2.60082			0
	GSPAINVAVHVFRK		1	1	1	P02766		1494.86	337473	0	0	0.003	0.2065	High	1.94583					1
P00441	Superoxide dismutase [Cu-Zn] OS=Homo sapiens OX=9606 GN=SOD1 PE=1 SV=2 - [SODC_HUMAN]	15.9259	85.71	1	8	8	36	5.03035e+06	6.39394e+06	5.52799e+06	46.3864	83.12	7	14	30.7655	72.08	5	11	33.6098	85.06	7	11	154	6.12549
	Sequence		# PSMs	# Proteins	# Protein Groups	Protein Group Accessions	Modifications	MH+ [Da]	A5: Area	B5: Area	C5: Area	q-Value	PEP	A2	XCorr A2	B2	XCorr B2	C2	XCorr C2	# Missed Cleavages
	GLTEGLHGFHVHEFGDNTAGCTSAGPHFNPLSR		9	1	1	P00441	C21(Carbamidomethyl)	3519.64	7.35379e+06	6.96722e+06	8.6148e+06	0	0.0003287	High	6.50684	High	4.37719	High	5.36457	0
	HVGDLGNVTADKDGVADVSIEDSVISLSGDHCIIGR		8	1	1	P00441	C32(Carbamidomethyl)	3720.82	5.19789e+06	5.21744e+06	5.33665e+06	0	0.003122	High	5.34598	High	4.58036	High	4.98637	1
	AVCVLKGDGPVQGIINFEQK		7	1	1	P00441	C3(Carbamidomethyl)	2172.15	1.56102e+06	1.64337e+06	1.64786e+06	0	0.0004702	High	5.092	High	4.61973	High	4.1447	1
	ADDLGKGGNEESTKTGNAGSR		4	1	1	P00441		2063.96	809772	6.99717e+06	295179	0	0.0004483	High	4.3088	High	2.354	High	3.23132	2
	TLVVHEKADDLGKGGNEESTK		3	1	1	P00441		2227.12	1.43791e+06	0	1.42283e+06	0	0.04636	High	2.4999			High	1.54316	2
	GLTEGLHGFHVHEFGDNTAGCTSAGPHFNPLSRK		2	1	1	P00441	C21(Carbamidomethyl)	3647.73	408595	384491	0	0.001	0.01938	High	2.31155	High	1.94356			1
	LACGVIGIAQ		2	1	1	P00441	C3(Carbamidomethyl)	1001.55	2.53937e+06	0	2.63251e+06	0.001	0.008085	High	2.09875			High	2.54426	0
	DEERHVGDLGNVTADKDGVADVSIEDSVISLSGDHCIIGR		1	1	1	P00441	C36(Carbamidomethyl)	4250.05	0	0	199432	0.003	0.02592					High	1.97679	2
P68871	Hemoglobin subunit beta OS=Homo sapiens OX=9606 GN=HBB PE=1 SV=2 - [HBB_HUMAN]	15.9883	93.88	1	19	26	1279	2.7849e+08	2.88986e+08	3.10268e+08	1454.16	93.88	26	437	1396.94	93.88	26	432	1370.04	93.88	26	410	147	7.28369
	Sequence		# PSMs	# Proteins	# Protein Groups	Protein Group Accessions	Modifications	MH+ [Da]	A5: Area	B5: Area	C5: Area	q-Value	PEP	A2	XCorr A2	B2	XCorr B2	C2	XCorr C2	# Missed Cleavages
	SAVTALWGKVNVDEVGGEALGR		240	1	1	P68871		2228.18	4.18081e+08	3.65225e+08	3.94526e+08	0	1.858e-19	High	6.66309	High	6.82513	High	6.80379	1
	FFESFGDLSTPDAVMGNPK		150	1	1	P68871		2058.95	7.27106e+07	6.9817e+07	7.16119e+07	0	0.000314	High	6.33436	High	5.84556	High	6.0739	0
	VNVDEVGGEALGRLLVVYPWTQR		11	1	1	P68871		2570.38	4.63424e+06	4.30907e+06	4.60899e+06	0	0.0002203	High	5.88212	High	4.80511	High	4.70608	1
	VLGAFSDGLAHLDNLK		21	2	2	P68871;P02042		1669.9	1.46992e+07	1.64069e+07	1.77448e+07	0	4.827e-05	High	5.79878	High	5.21967	High	4.7886	0
	FFESFGDLSTPDAVMGNPKVK		87	1	1	P68871		2286.11	1.0271e+08	1.10191e+08	1.23115e+08	0	3.016e-15	High	5.74033	High	5.94142	High	5.32047	1
	KVLGAFSDGLAHLDNLK		12	2	2	P68871;P02042		1797.99	2.55878e+06	2.39606e+06	2.94562e+06	0	5.683e-20	High	5.70331	High	6.38424	High	5.70678	1
	VVAGVANALAHKYH		75	2	2	P68871;P02042		1449.8	5.51885e+07	5.47142e+07	5.56901e+07	0	0.001157	High	5.48154	High	5.22002	High	5.36532	1
	LLVVYPWTQRFFESFGDLSTPDAVMGNPKVK		42	1	1	P68871		3541.83	6.56032e+07	6.65476e+07	6.63801e+07	0	0.0009468	High	5.36445	High	4.89602	High	4.95074	2
	LLVVYPWTQRFFESFGDLSTPDAVMGNPK		32	1	1	P68871		3314.67	2.95024e+07	3.18145e+07	3.21419e+07	0	0.00136	High	5.25996	High	4.83261	High	4.75537	1
	VNVDEVGGEALGR		77	1	1	P68871		1314.67	1.01624e+08	1.04711e+08	1.07549e+08	0	7.971e-11	High	5.23164	High	5.39023	High	5.22359	0
	FFESFGDLSTPDAVMGNPK		25	1	1	P68871	M15(Oxidation)	2074.95	1.08483e+06	953672	1.02847e+06	0	0.008988	High	5.11635	High	3.88452	High	4.60172	0
	LLGNVLVCVLAHHFGK		30	1	1	P68871	C8(Carbamidomethyl)	1777	3.38654e+07	3.19336e+07	3.50934e+07	0	3.153e-14	High	4.91723	High	5.09187	High	4.17655	0
	KVLGAFSDGLAHLDNLKGTFATLSELHCDK		7	1	1	P68871	C28(Carbamidomethyl)	3257.67	3.12026e+06	3.03271e+06	3.06917e+06	0	2.32e-11	High	4.87826	High	5.0287	High	4.45358	2
	SAVTALWGKVNVDEVGGEALGRLLVVYPWTQR		25	1	1	P68871		3483.88	1.94371e+07	1.8738e+07	1.79017e+07	0	0.007229	High	4.84589	High	4.00764	High	3.28273	2
	LLGNVLVCVLAHHFGKEFTPPVQAAYQK		63	1	1	P68871	C8(Carbamidomethyl)	3136.69	1.01813e+08	1.02477e+08	1.02109e+08	0	1.557e-06	High	4.71455	High	4.24468	High	4.85399	1
	VVAGVANALAHK		12	2	2	P68871;P02042		1149.68	2.77835e+06	2.54081e+06	2.93454e+06	0	1.163e-07	High	4.28522	High	4.48495	High	4.55587	0
	GTFATLSELHCDKLHVDPENFR		9	1	1	P68871	C11(Carbamidomethyl)	2586.25	8.11486e+06	8.44561e+06	6.78483e+06	0	0.007444	High	4.07326	High	2.52601	High	3.98235	1
	EFTPPVQAAYQKVVAGVANALAHKYH		20	1	1	P68871		2809.49	1.87801e+07	1.82145e+07	1.85291e+07	0	0.009198	High	3.96795	High	3.36378	High	3.62041	2
	VLGAFSDGLAHLDNLKGTFATLSELHCDKLHVDPENFR		30	1	1	P68871	C27(Carbamidomethyl)	4237.13	8.88723e+07	8.7371e+07	8.47373e+07	0	3.803e-05	High	3.75919	High	4.27122	High	4.21026	2
	GTFATLSELHCDK		5	1	1	P68871	C11(Carbamidomethyl)	1478.7	399988	151268	434284	0	2.891e-12	High	3.52084	High	4.2661	High	3.7283	0
	EFTPPVQAAYQK		26	1	1	P68871		1378.7	2.10994e+07	2.12265e+07	2.25888e+07	0	1.17e-07	High	3.50804	High	3.74725	High	3.64819	0
	VLGAFSDGLAHLDNLKGTFATLSELHCDK		13	1	1	P68871	C27(Carbamidomethyl)	3129.58	9.74025e+06	9.62941e+06	9.79036e+06	0	4.251e-09	High	3.49571	High	3.52593	High	3.1447	1
	AHGKKVLGAFSDGLAHLDNLK		11	2	2	P68871;P02042		2191.2	1.77972e+06	1.72726e+06	1.82469e+06	0	0.007101	High	3.46914	High	3.13515	High	3.22342	2
	FFESFGDLSTPDAVMGNPKVKAHGK		7	1	1	P68871		2679.33	3.41287e+06	3.37815e+06	3.92314e+06	0	2.441e-05	High	3.31282	High	3.5229	High	3.6501	2
	LLVVYPWTQR		197	2	2	P68871;P02042		1274.73	3.14679e+08	3.91542e+08	4.13161e+08	0	0.02153	High	3.31012	High	3.20765	High	3.03156	0
	SAVTALWGK		37	1	1	P68871		932.521	7.71634e+07	7.59959e+07	8.04136e+07	0	8.893e-05	High	3.24237	High	3.26044	High	3.48024	0
	FFESFGDLSTPDAVMGNPKVK		9	1	1	P68871	M15(Oxidation)	2302.11	1.40854e+06	1.31903e+06	1.46291e+06	0	0.000571	High	2.67821	High	2.52513	High	3.01504	1
	LHVDPENFR		4	2	2	P68871;P02042		1126.56	891461	835719	965366	0	0.004145	High	2.32266	High	2.36521	High	2.67173	0
	LLVVYPWTQRFFESFGDLSTPDAVMGNPK		2	1	1	P68871	M25(Oxidation)	3330.65	411348	621873	0	0	0.001383	High	2.31367	High	1.73179			1
P02042	Hemoglobin subunit delta OS=Homo sapiens OX=9606 GN=HBD PE=1 SV=2 - [HBD_HUMAN]	16.0453	93.88	1	12	19	446	1.29058e+08	1.54697e+08	1.6254e+08	474.308	93.88	19	153	444.291	93.88	19	146	447.325	93.88	18	147	147	8.04541
	Sequence		# PSMs	# Proteins	# Protein Groups	Protein Group Accessions	Modifications	MH+ [Da]	A5: Area	B5: Area	C5: Area	q-Value	PEP	A2	XCorr A2	B2	XCorr B2	C2	XCorr C2	# Missed Cleavages
	VLGAFSDGLAHLDNLK		21	2	2	P68871;P02042		1669.9	1.46992e+07	1.64069e+07	1.77448e+07	0	4.827e-05	High	5.79878	High	5.21967	High	4.7886	0
	FFESFGDLSSPDAVMGNPK		17	1	1	P02042		2044.93	3.05771e+06	3.45981e+06	3.37376e+06	0	3.96e-08	High	5.74331	High	5.56849	High	6.0774	0
	KVLGAFSDGLAHLDNLK		12	2	2	P68871;P02042		1797.99	2.55878e+06	2.39606e+06	2.94562e+06	0	5.683e-20	High	5.70331	High	6.38424	High	5.70678	1
	VVAGVANALAHKYH		75	2	2	P68871;P02042		1449.8	5.51885e+07	5.47142e+07	5.56901e+07	0	0.001157	High	5.48154	High	5.22002	High	5.36532	1
	TAVNALWGKVNVDAVGGEALGR		28	1	1	P02042		2197.18	1.73075e+07	1.78366e+07	1.87683e+07	0	3.883e-19	High	5.27099	High	5.56612	High	5.04986	1
	VNVDAVGGEALGR		10	1	1	P02042		1256.66	6.6073e+06	6.48884e+06	6.9201e+06	0	0.0006546	High	4.96374	High	4.6543	High	4.70271	0
	FFESFGDLSSPDAVMGNPKVK		12	1	1	P02042		2272.1	4.91724e+06	5.14771e+06	5.38554e+06	0	1.052e-10	High	4.93186	High	4.19673	High	5.4775	1
	NFGKEFTPQMQAAYQK		10	1	1	P02042		1887.91	4.01849e+06	4.61408e+06	4.54588e+06	0	5.887e-11	High	4.89966	High	4.98072	High	4.10393	1
	LLGNVLVCVLAR		8	1	1	P02042	C8(Carbamidomethyl)	1326.8	7.45148e+06	6.67234e+06	6.76187e+06	0	0.002318	High	4.30777	High	4.09801	High	4.14631	0
	VVAGVANALAHK		12	2	2	P68871;P02042		1149.68	2.77835e+06	2.54081e+06	2.93454e+06	0	1.163e-07	High	4.28522	High	4.48495	High	4.55587	0
	LLVVYPWTQRFFESFGDLSSPDAVMGNPKVK		2	1	1	P02042		3527.8	2.66186e+06	2.91299e+06	0	0	0.03706	High	4.25132	High	2.83052			2
	EFTPQMQAAYQK		6	1	1	P02042		1441.68	169302	174947	201949	0	0.009773	High	3.71285	High	3.39919	High	3.01716	0
	LLVVYPWTQRFFESFGDLSSPDAVMGNPK		7	1	1	P02042		3300.65	1.27763e+06	1.50291e+06	1.6495e+06	0	0.004449	High	3.60763	High	3.3742	High	1.63443	1
	TAVNALWGK		6	1	1	P02042		959.533	2.74586e+06	2.76448e+06	2.99663e+06	0	7.212e-08	High	3.5317	High	3.58651	High	3.27669	0
	AHGKKVLGAFSDGLAHLDNLK		11	2	2	P68871;P02042		2191.2	1.77972e+06	1.72726e+06	1.82469e+06	0	0.007101	High	3.46914	High	3.13515	High	3.22342	2
	VLGAFSDGLAHLDNLKGTFSQLSELHCDKLHVDPENFR		5	1	1	P02042	C27(Carbamidomethyl)	4280.13	7.30346e+06	7.03587e+06	7.25124e+06	0	0.0005383	High	3.3234	High	2.86558	High	4.23234	2
	LLVVYPWTQR		197	2	2	P68871;P02042		1274.73	3.14679e+08	3.91542e+08	4.13161e+08	0	0.02153	High	3.31012	High	3.20765	High	3.03156	0
	LHVDPENFR		4	2	2	P68871;P02042		1126.56	891461	835719	965366	0	0.004145	High	2.32266	High	2.36521	High	2.67173	0
	TAVNALWGKVNVDAVGGEALGRLLVVYPWTQR		3	1	1	P02042		3452.89	481411	439359	374615	0	0.001278	High	1.86819	High	2.16385	High	2.48103	2
P60660	Myosin light polypeptide 6 OS=Homo sapiens OX=9606 GN=MYL6 PE=1 SV=2 - [MYL6_HUMAN]	16.9191	15.89	2	2	2	6	76805.9	73989.3	74779	6.22465	15.89	2	2	5.37971	15.89	2	2	6.07761	15.89	2	2	151	4.65283
	Sequence		# PSMs	# Proteins	# Protein Groups	Protein Group Accessions	Modifications	MH+ [Da]	A5: Area	B5: Area	C5: Area	q-Value	PEP	A2	XCorr A2	B2	XCorr B2	C2	XCorr C2	# Missed Cleavages
	ILYSQCGDVMR		3	2	1	P60660	C6(Carbamidomethyl)	1341.64	28128.1	33089.3	40646.7	0	0.0431	High	3.37449	High	2.4835	High	2.97046	0
	ALGQNPTNAEVLK		3	2	1	P60660		1354.74	125484	114889	108911	0	0.001618	High	2.85016	High	2.89622	High	3.10716	0
P16949	Stathmin OS=Homo sapiens OX=9606 GN=STMN1 PE=1 SV=3 - [STMN1_HUMAN]	17.292	27.52	1	4	4	6	155328	157516	190656	4.63907	27.52	3	3	6.60663	15.44	2	3		0			149	5.97314
	Sequence		# PSMs	# Proteins	# Protein Groups	Protein Group Accessions	Modifications	MH+ [Da]	A5: Area	B5: Area	C5: Area	q-Value	PEP	A2	XCorr A2	B2	XCorr B2	C2	XCorr C2	# Missed Cleavages
	AIEENNNFSK		3	1	1	P16949		1165.55	0	0	0	0	0.05797	High	2.44881	High	2.14134			0
	ASGQAFELILSPR		1	1	1	P16949		1388.75	0	157516	0	0	0.0002372			High	2.39207			0
	RASGQAFELILSPR		1	1	1	P16949		1544.86	135354	0	0	0.003	0.2269	High	2.19026					1
	DLSLEEIQKKLEAAEER		1	1	1	P16949		2001.05	175302	0	0	0.003	0.2041	High	1.59281					2
P62937	Peptidyl-prolyl cis-trans isomerase A OS=Homo sapiens OX=9606 GN=PPIA PE=1 SV=2 - [PPIA_HUMAN]	18.0009	82.42	1	12	12	72	2.67259e+06	2.5627e+06	2.70178e+06	73.3598	82.42	12	25	60.6283	82.42	11	22	65.53	82.42	11	25	165	7.81104
	Sequence		# PSMs	# Proteins	# Protein Groups	Protein Group Accessions	Modifications	MH+ [Da]	A5: Area	B5: Area	C5: Area	q-Value	PEP	A2	XCorr A2	B2	XCorr B2	C2	XCorr C2	# Missed Cleavages
	HTGPGILSMANAGPNTNGSQFFICTAK		5	1	1	P62937	C24(Carbamidomethyl)	2791.34	676217	692119	742589	0	0.002015	High	5.48418	High	4.7429	High	4.1971	0
	VKEGMNIVEAMER		6	1	1	P62937		1505.75	2.57519e+06	2.51228e+06	2.57114e+06	0	0.0008006	High	4.87997	High	4.00362	High	4.19463	1
	KITIADCGQLE		14	1	1	P62937	C7(Carbamidomethyl)	1247.63	2.89583e+06	3.09062e+06	2.80042e+06	0	0.00565	High	4.21526	High	4.22093	High	3.82895	1
	SIYGEKFEDENFILK		4	1	1	P62937		1831.92	75283.7	62537.3	1.16442e+06	0	0.0009927	High	4.15853	High	3.21494	High	3.39696	1
	VSFELFADKVPK		9	1	1	P62937		1379.76	2.54674e+06	1.96094e+06	2.73378e+06	0	3.272e-06	High	3.83967	High	3.83441	High	3.85303	1
	TEWLDGKHVVFGK		16	1	1	P62937		1515.8	1.99454e+06	2.08519e+06	2.06466e+06	0	0.0001128	High	3.29928	High	3.47387	High	4.0861	1
	GFGYKGSCFHR		1	1	1	P62937	C8(Carbamidomethyl)	1315.6	260567	0	0	0	0.01369	High	3.15645					1
	ALSTGEKGFGYKGSCFHR		3	1	1	P62937	C15(Carbamidomethyl)	2001.97	1.17679e+06	1.06744e+06	1.09082e+06	0	0.03837	High	3.12867	High	2.87799	High	2.03514	2
	IIPGFMCQGGDFTR		5	1	1	P62937	C7(Carbamidomethyl)	1598.75	1.40849e+06	1.43953e+06	1.39486e+06	0	3.429e-10	High	2.80988	High	3.46578	High	2.70899	0
	SIYGEKFEDENFILKHTGPGILSMANAGPNTNGSQFFICTAK		3	1	1	P62937	C39(Carbamidomethyl)	4604.24	626263	65694.4	710447	0	0.00125	High	2.70479	High	1.92916	High	3.87205	2
	VSFELFADKVPKTAENFR		3	1	1	P62937		2098.1	729337	783993	119989	0	0.0006826	High	2.04803	High	1.60756	High	2.98045	2
	HNGTGGKSIYGEKFEDENFILK		3	1	1	P62937		2483.24	149395	137742	99546.1	0.001	0.08045	High	3.04067	High	2.35672	High	2.83804	2
P01591	Immunoglobulin J chain OS=Homo sapiens OX=9606 GN=JCHAIN PE=1 SV=4 - [IGJ_HUMAN]	18.087	18.87	1	2	2	6	197094	198589	221448	6.23775	18.87	2	2	5.23774	18.87	2	2	6.28143	18.87	2	2	159	5.23682
	Sequence		# PSMs	# Proteins	# Protein Groups	Protein Group Accessions	Modifications	MH+ [Da]	A5: Area	B5: Area	C5: Area	q-Value	PEP	A2	XCorr A2	B2	XCorr B2	C2	XCorr C2	# Missed Cleavages
	IIRSSEDPNEDIVER		3	1	1	P01591		1771.89	224185	220288	249266	0	0.0364	High	3.18573	High	2.72341	High	2.69529	1
	CYTAVVPLVYGGETK		3	1	1	P01591	C1(Carbamidomethyl)	1656.83	170003	176891	193629	0	0.000151	High	3.05202	High	2.51433	High	3.58614	0
Q13526	Peptidyl-prolyl cis-trans isomerase NIMA-interacting 1 OS=Homo sapiens OX=9606 GN=PIN1 PE=1 SV=1 - [PIN1_HUMAN]	18.232	43.56	1	4	4	6	143714	114489	104145	6.10543	22.7	2	2	5.32019	25.15	2	2	6.02976	22.7	2	2	163	8.82178
	Sequence		# PSMs	# Proteins	# Protein Groups	Protein Group Accessions	Modifications	MH+ [Da]	A5: Area	B5: Area	C5: Area	q-Value	PEP	A2	XCorr A2	B2	XCorr B2	C2	XCorr C2	# Missed Cleavages
	IKSGEEDFESLASQFSDCSSAK		3	1	1	Q13526	C18(Carbamidomethyl)	2422.08	143306	121993	92012.9	0	0.004232	High	3.67562	High	2.67708	High	3.17103	1
	TKEEALELINGYIQK		1	1	1	Q13526		1748.95	144121	0	0	0	0.0406	High	2.42981					1
	TGEMSGPVFTDSGIHIILR		1	1	1	Q13526		2030.05	0	106984	0	0	0.0005217			High	2.64311			0
	GQMQKPFEDASFALR		1	1	1	Q13526		1724.85	0	0	116278	0	0.003557					High	2.85873	0
P23528	Cofilin-1 OS=Homo sapiens OX=9606 GN=CFL1 PE=1 SV=3 - [COF1_HUMAN]	18.4907	59.04	1	8	8	25	942530	970645	944585	30.4261	43.37	5	8	24.9586	57.23	7	9	22.3274	48.8	7	8	166	8.08936
	Sequence		# PSMs	# Proteins	# Protein Groups	Protein Group Accessions	Modifications	MH+ [Da]	A5: Area	B5: Area	C5: Area	q-Value	PEP	A2	XCorr A2	B2	XCorr B2	C2	XCorr C2	# Missed Cleavages
	NIILEEGKEILVGDVGQTVDDPYATFVK		4	1	1	P23528		3062.6	192661	225523	233826	0	0.0009472	High	5.02458	High	3.54897	High	4.28262	1
	LGGSAVISLEGKPL		3	1	1	P23528		1340.78	1.19454e+06	1.17372e+06	1.15153e+06	0	0.0001999	High	4.90522	High	3.98567	High	4.27783	0
	YALYDATYETK		8	1	1	P23528		1337.63	1.44039e+06	1.47969e+06	1.38559e+06	0	0.003557	High	3.90876	High	3.8057	High	3.57662	0
	KEDLVFIFWAPESAPLKSK		3	1	1	P23528		2205.2	134822	130787	152176	0	0.07493	High	3.44286	High	2.25734	High	2.23676	2
	EILVGDVGQTVDDPYATFVK		3	1	1	P23528		2166.1	0	33211.4	70788.1	0	0.05939	High	2.97752	High	2.91041	High	2.0884	0
	CTLAEKLGGSAVISLEGKPL		2	1	1	P23528	C1(Carbamidomethyl)	2043.12	0	258528	296635	0	0.004695			High	1.88139	High	2.38897	1
	LTGIKHELQANCYEEVK		1	1	1	P23528	C12(Carbamidomethyl)	2032.01	0	64431.9	0	0.001	0.01996			High	2.14412			1
	ESKKEDLVFIFWAPESAPLK		1	1	1	P23528		2334.25	0	0	107703	0.003	0.02174					High	1.97117	2
Q99497	Protein/nucleic acid deglycase DJ-1 OS=Homo sapiens OX=9606 GN=PARK7 PE=1 SV=2 - [PARK7_HUMAN]	19.8785	55.56	1	6	6	21	532051	567260	615749	13.4365	16.93	3	5	14.0578	43.39	5	8	19.3779	47.62	5	8	189	6.78564
	Sequence		# PSMs	# Proteins	# Protein Groups	Protein Group Accessions	Modifications	MH+ [Da]	A5: Area	B5: Area	C5: Area	q-Value	PEP	A2	XCorr A2	B2	XCorr B2	C2	XCorr C2	# Missed Cleavages
	VTVAGLAGKDPVQCSR		6	1	1	Q99497	C14(Carbamidomethyl)	1657.87	320357	299412	320577	0	0.0005112	High	3.56751	High	3.08303	High	3.69856	1
	GAEEMETVIPVDVMRR		6	1	1	Q99497		1831.91	1.01205e+06	1.11579e+06	1.22291e+06	0	0.01044	High	3.18829	High	3.10359	High	2.86936	1
	GAEEMETVIPVDVMR		4	1	1	Q99497		1675.81	263750	286578	303765	0	0.04456	High	2.88919	High	2.04839	High	2.17678	0
	GLIAAICAGPTALLAHEIGFGSK		1	1	1	Q99497	C7(Carbamidomethyl)	2267.24	0	0	144720	0	2.778e-05					High	3.78914	0
	DVVICPDASLEDAKK		2	1	1	Q99497	C5(Carbamidomethyl)	1659.83	0	53765.8	0	0.002	0.03526			High	2.23203			1
	EGPYDVVVLPGGNLGAQNLSESAAVKEILKEQENR		2	1	1	Q99497		3723.94	0	161682	159267	0.006	0.1096			High	2.09721	High	2.57046	2
P02511	Alpha-crystallin B chain OS=Homo sapiens OX=9606 GN=CRYAB PE=1 SV=2 - [CRYAB_HUMAN]	20.1464	69.14	1	9	9	43	8.15708e+06	2.45459e+06	7.6314e+06	34.9282	69.14	9	15	33.719	69.14	9	15	30.511	64.57	8	13	175	7.32764
	Sequence		# PSMs	# Proteins	# Protein Groups	Protein Group Accessions	Modifications	MH+ [Da]	A5: Area	B5: Area	C5: Area	q-Value	PEP	A2	XCorr A2	B2	XCorr B2	C2	XCorr C2	# Missed Cleavages
	YRIPADVDPLTITSSLSSDGVLTVNGPR		6	1	1	P02511		2943.55	453600	530627	459040	0	7.092e-20	High	4.82325	High	5.72912	High	5.21738	1
	APSWFDTGLSEMR		3	1	1	P02511		1496.69	517721	526734	552377	0	2.764e-07	High	4.10871	High	3.85757	High	4.1433	0
	TIPITREEKPAVTAAPKK		10	1	1	P02511		1950.14	2.10956e+07	4.2073e+06	1.97308e+07	0	0.0001119	High	3.14959	High	2.8097	High	3.58632	2
	FSVNLDVKHFSPEELKVK		4	1	1	P02511		2116.15	350054	302889	374115	0	0.0002069	High	3.08723	High	2.43631	High	3.41035	2
	KYRIPADVDPLTITSSLSSDGVLTVNGPR		6	1	1	P02511		3071.65	1.91409e+06	1.82511e+06	1.96895e+06	0	0.02897	High	2.77208	High	2.66259	High	2.37355	2
	RPFFPFHSPSR		6	1	1	P02511		1374.71	977770	1.07715e+06	1.06661e+06	0	4.358e-08	High	2.71184	High	3.54413	High	3.10838	0
	TIPITREEKPAVTAAPK		3	1	1	P02511		1822.05	1.46151e+06	1.33135e+06	1.19444e+06	0	0.0573	High	2.36476	High	2.06233	High	1.94344	1
	VLGDVIEVHGKHEERQDEHGFISR		3	1	1	P02511		2786.4	836819	720591	802651	0	0.001079	High	2.2062	High	2.23597	High	2.5241	2
	IPADVDPLTITSSLSSDGVLTVNGPRKQVSGPER		2	1	1	P02511		3505.86	185893	166646	0	0.002	0.1504	High	1.86985	High	2.06221			2
P21291	Cysteine and glycine-rich protein 1 OS=Homo sapiens OX=9606 GN=CSRP1 PE=1 SV=3 - [CSRP1_HUMAN]	20.5538	19.17	1	2	2	2	351774	598729	640497	7.46917	19.17	2	2		0				0			193	8.57275
	Sequence		# PSMs	# Proteins	# Protein Groups	Protein Group Accessions	Modifications	MH+ [Da]	A5: Area	B5: Area	C5: Area	q-Value	PEP	A2	XCorr A2	B2	XCorr B2	C2	XCorr C2	# Missed Cleavages
	GFGFGQGAGALVHSE		1	1	1	P21291		1433.68	658604	0	0	0	0.01948	High	4.43412					0
	GLESTTLADKDGEIYCKGCYAK		1	1	1	P21291	C16(Carbamidomethyl); C19(Carbamidomethyl)	2479.16	44943.5	0	0	0.002	0.1184	High	3.03504					2
P30086	Phosphatidylethanolamine-binding protein 1 OS=Homo sapiens OX=9606 GN=PEBP1 PE=1 SV=3 - [PEBP1_HUMAN]	21.0437	25.67	1	2	2	3	171532	152673	128627	7.67409	25.67	2	3		0				0			187	7.53271
	Sequence		# PSMs	# Proteins	# Protein Groups	Protein Group Accessions	Modifications	MH+ [Da]	A5: Area	B5: Area	C5: Area	q-Value	PEP	A2	XCorr A2	B2	XCorr B2	C2	XCorr C2	# Missed Cleavages
	APVAGTCYQAEWDDYVPKLYEQLSGK		2	1	1	P30086	C7(Carbamidomethyl)	2988.41	93626.3	0	0	0	0.00244	High	4.54531					1
	YVWLVYEQDRPLKCDEPILSNR		1	1	1	P30086	C14(Carbamidomethyl)	2793.41	249438	0	0	0.003	0.2036	High	2.36539					1
P05090	Apolipoprotein D OS=Homo sapiens OX=9606 GN=APOD PE=1 SV=1 - [APOD_HUMAN]	21.2618	24.87	1	4	4	20	944350	929205	1.01472e+06	20.9442	24.34	3	6	25.9951	24.34	3	7	21.3941	24.87	4	7	189	5.14795
	Sequence		# PSMs	# Proteins	# Protein Groups	Protein Group Accessions	Modifications	MH+ [Da]	A5: Area	B5: Area	C5: Area	q-Value	PEP	A2	XCorr A2	B2	XCorr B2	C2	XCorr C2	# Missed Cleavages
	MTVTDQVNCPKLS		5	1	1	P05090	C9(Carbamidomethyl)	1492.72	321415	337960	329981	0	0.001597	High	4.90645	High	4.20353	High	3.53981	1
	CPNPPVQENFDVNKYLGR		4	1	1	P05090	C1(Carbamidomethyl)	2147.04	1.04688e+06	1.13305e+06	1.21094e+06	0	1.083e-12	High	4.35624	High	5.28945	High	5.17332	1
	WYEIEKIPTTFENGR		9	1	1	P05090		1882.94	1.46476e+06	1.31661e+06	1.50323e+06	0	7.225e-06	High	3.37225	High	4.15774	High	4.54813	1
	KMTVTDQVNCPKLS		2	1	1	P05090	C10(Carbamidomethyl)	1620.81	0	0	94844.6	0.005	0.05413					High	2.08337	2
P10412	Histone H1.4 OS=Homo sapiens OX=9606 GN=HIST1H1E PE=1 SV=2 - [H14_HUMAN]	21.852	18.72	3	4	4	12	403378	652625	354591	14.839	11.87	3	5	11.1355	18.26	3	4	9.08859	11.42	2	3	219	11.0337
	Sequence		# PSMs	# Proteins	# Protein Groups	Protein Group Accessions	Modifications	MH+ [Da]	A5: Area	B5: Area	C5: Area	q-Value	PEP	A2	XCorr A2	B2	XCorr B2	C2	XCorr C2	# Missed Cleavages
	KASGPPVSELITK		5	3	1	P10412		1326.77	383318	351499	349866	0	0.021	High	3.628	High	2.84847	High	3.05834	1
	SLVSKGTLVQTK		5	3	1	P10412		1260.76	387877	357423	359315	0	9.08e-11	High	3.46631	High	3.55093	High	3.24003	1
	RKASGPPVSELITK		1	2	1	P10412		1482.86	438940	0	0	0	0.06034	High	2.36386					2
	ALAAAGYDVEKNNSR		1	3	1	P10412		1578.79	0	1.24895e+06	0	0	0.01584			High	2.02052			1
P32119	Peroxiredoxin-2 OS=Homo sapiens OX=9606 GN=PRDX2 PE=1 SV=5 - [PRDX2_HUMAN]	21.8782	56.06	1	7	8	33	2.58314e+06	2.10997e+06	2.74473e+06	38.2973	44.95	7	13	24.5918	55.05	7	9	30.7386	43.94	6	11	198	5.97314
	Sequence		# PSMs	# Proteins	# Protein Groups	Protein Group Accessions	Modifications	MH+ [Da]	A5: Area	B5: Area	C5: Area	q-Value	PEP	A2	XCorr A2	B2	XCorr B2	C2	XCorr C2	# Missed Cleavages
	RLSEDYGVLKTDEGIAYR		8	1	1	P32119		2085.07	946660	949970	996886	0	0.0004817	High	5.53558	High	4.44948	High	3.61257	2
	SVDEALRLVQAFQYTDEHGEVCPAGWKPGSDTIKPNVDDSKEYFSK		6	1	1	P32119	C22(Carbamidomethyl)	5213.49	3.14019e+06	2.95008e+06	3.10527e+06	0	0.001864	High	5.34005	High	4.20149	High	3.25807	2
	LVQAFQYTDEHGEVCPAGWKPGSDTIKPNVDDSKEYFSK		5	1	1	P32119	C15(Carbamidomethyl)	4443.09	2.93187e+06	1.80923e+06	3.37915e+06	0	0.007561	High	3.45382	High	3.62928	High	3.78754	1
	QITVNDLPVGR		5	2	2	P32119;Q06830		1211.68	1.67735e+06	1.57059e+06	1.74979e+06	0	0.02143	High	3.31507	High	3.22771	High	3.23335	0
	GLFIIDGKGVLRQITVNDLPVGR		4	1	1	P32119		2480.45	276962	320230	341739	0	0.01194	High	3.24469	High	1.89669	High	2.64586	2
	GLFIIDGKGVLR		3	1	1	P32119		1287.78	640148	661307	699971	0	9.874e-06	High	2.28441	High	2.54097	High	2.22414	1
	IGKPAPDFKATAVVDGAFKEVK		1	1	1	P32119		2288.27	0	294520	0	0	6.967e-09			High	2.30924			2
	LVQAFQYTDEHGEVCPAGWKPGSDTIKPNVDDSKEYFSKHN		1	1	1	P32119	C15(Carbamidomethyl)	4694.19	917266	0	0	0.003	0.2049	High	3.43098					2
Q06830	Peroxiredoxin-1 OS=Homo sapiens OX=9606 GN=PRDX1 PE=1 SV=1 - [PRDX1_HUMAN]	22.0963	40.2	1	3	4	9	1.09948e+06	1.06105e+06	894988		0			7.96219	20.6	3	3	8.90726	34.17	3	4	199	8.1333
	Sequence		# PSMs	# Proteins	# Protein Groups	Protein Group Accessions	Modifications	MH+ [Da]	A5: Area	B5: Area	C5: Area	q-Value	PEP	A2	XCorr A2	B2	XCorr B2	C2	XCorr C2	# Missed Cleavages
	QITVNDLPVGR		5	2	2	P32119;Q06830		1211.68	1.67735e+06	1.57059e+06	1.74979e+06	0	0.02143	High	3.31507	High	3.22771	High	3.23335	0
	TIAQDYGVLKADEGISFR		2	1	1	Q06830		1983.02	0	551515	568619	0	0.003931			High	2.17922	High	2.60019	1
	GLFIIDDKGILRQITVNDLPVGR		1	1	1	Q06830		2552.46	0	0	0	0.004	0.0795			High	2.55526			2
	SVDETLRLVQAFQFTDKHGEVCPAGWKPGSDTIKPDVQK		1	1	1	Q06830	C22(Carbamidomethyl)	4384.21	0	0	366558	0.007	0.07673					High	2.59642	2
P52943	Cysteine-rich protein 2 OS=Homo sapiens OX=9606 GN=CRIP2 PE=1 SV=1 - [CRIP2_HUMAN]	22.478	33.65	1	3	3	12	201187	189098	184378	7.87941	23.08	2	4	11.1132	33.65	3	4	6.63879	33.65	3	4	208	8.71924
	Sequence		# PSMs	# Proteins	# Protein Groups	Protein Group Accessions	Modifications	MH+ [Da]	A5: Area	B5: Area	C5: Area	q-Value	PEP	A2	XCorr A2	B2	XCorr B2	C2	XCorr C2	# Missed Cleavages
	GVNIGGAGSYIYEKPLAEGPQVTGPIEVPAAR		4	1	1	P52943		3210.69	291239	247356	261685	0	3.931e-08	High	3.06667	High	4.15467	High	2.79344	0
	ASSVTTFTGEPNTCPR		6	1	1	P52943	C14(Carbamidomethyl)	1724.79	111136	115240	113546	0	0.03608	High	2.42176	High	2.30935	High	1.72007	0
	GVNTGAVGSYIYDRDPEGKVQP		2	1	1	P52943		2322.14	0	204697	177904	0	0.007302			High	2.41542	High	2.12528	2
P80723	Brain acid soluble protein 1 OS=Homo sapiens OX=9606 GN=BASP1 PE=1 SV=2 - [BASP1_HUMAN]	22.68	23.35	1	2	2	7	218990	227971	236875	4.77138	23.35	2	2	8.82552	23.35	2	3	5.20468	23.35	2	2	227	4.62744
	Sequence		# PSMs	# Proteins	# Protein Groups	Protein Group Accessions	Modifications	MH+ [Da]	A5: Area	B5: Area	C5: Area	q-Value	PEP	A2	XCorr A2	B2	XCorr B2	C2	XCorr C2	# Missed Cleavages
	AEPPKAPEQEQAAPGPAAGGEAPK		3	1	1	P80723		2298.14	214182	244827	261129	0	0.004303	High	2.435	High	2.20918	High	2.35358	1
	AQGPAASAEEPKPVEAPAANSDQTVTVKE		4	1	1	P80723		2892.44	223799	211116	212621	0	3.406e-08	High	2.33638	High	3.30931	High	2.8511	1
P04792	Heat shock protein beta-1 OS=Homo sapiens OX=9606 GN=HSPB1 PE=1 SV=2 - [HSPB1_HUMAN]	22.7685	55.12	1	5	5	14	761555	765953	425472	9.87557	36.59	4	5	11.6582	55.12	5	6	9.23496	13.17	2	3	205	6.40479
	Sequence		# PSMs	# Proteins	# Protein Groups	Protein Group Accessions	Modifications	MH+ [Da]	A5: Area	B5: Area	C5: Area	q-Value	PEP	A2	XCorr A2	B2	XCorr B2	C2	XCorr C2	# Missed Cleavages
	LFDQAFGLPR		3	1	1	P04792		1163.62	351332	288351	312975	0	0.01044	High	4.10439	High	3.70372	High	3.74337	0
	LATQSNEITIPVTFESR		6	1	1	P04792		1906	443218	512543	537969	0	0.0003468	High	3.36034	High	3.41806	High	2.89045	0
	KYTLPPGVDPTQVSSSLSPEGTLTVEAPMPK		2	1	1	P04792		3226.67	78844.1	0	0	0	0.03055	High	2.41084	High	2.01204			1
	LPEEWSQWLGGSSWPGYVRPLPPAAIESPAVAAPAYSR		1	1	1	P04792		4093.09	0	0	0	0	0.00195			High	2.3225			0
	AQLGGPEAAKSDETAAK		2	1	1	P04792		1643.83	1.49012e+06	1.49697e+06	0	0.004	0.08598	High	1.76419	High	1.66701			1
P02763	Alpha-1-acid glycoprotein 1 OS=Homo sapiens OX=9606 GN=ORM1 PE=1 SV=1 - [A1AG1_HUMAN]	23.4968	15.42	1	4	4	31	1.74443e+06	2.38912e+06	2.43334e+06	22.6503	13.93	3	9	21.5797	15.42	4	11	22.6231	15.42	4	11	201	5.021
	Sequence		# PSMs	# Proteins	# Protein Groups	Protein Group Accessions	Modifications	MH+ [Da]	A5: Area	B5: Area	C5: Area	q-Value	PEP	A2	XCorr A2	B2	XCorr B2	C2	XCorr C2	# Missed Cleavages
	SDVVYTDWKK		14	1	1	P02763		1240.62	1.57478e+06	1.61088e+06	1.67326e+06	0	3.087e-05	High	3.493	High	3.31688	High	3.66988	1
	YVGGQEHFAHLLILR		10	1	1	P02763		1752.96	3.5465e+06	3.66448e+06	3.7719e+06	0	3.41e-10	High	3.16643	High	3.29967	High	2.96772	0
	IPKSDVVYTDWKK		3	1	1	P02763		1578.85	112013	103249	123561	0	0.02424	High	3.16347	High	2.99884	High	2.42829	2
	YVGGQEHFAHLLILRDTK		4	1	1	P02763		2097.13	0	1.892e+06	1.85487e+06	0.003	0.05403			High	2.72152	High	2.20031	1
P19652	Alpha-1-acid glycoprotein 2 OS=Homo sapiens OX=9606 GN=ORM2 PE=1 SV=2 - [A1AG2_HUMAN]	23.5876	12.44	1	2	2	5	419787	244965	304071		0			2.79752	12.44	2	2	5.06126	12.44	2	3	201	5.10986
	Sequence		# PSMs	# Proteins	# Protein Groups	Protein Group Accessions	Modifications	MH+ [Da]	A5: Area	B5: Area	C5: Area	q-Value	PEP	A2	XCorr A2	B2	XCorr B2	C2	XCorr C2	# Missed Cleavages
	SDVMYTDWKK		3	1	1	P19652		1272.6	0	55660.8	165123	0	0.002554			High	2.79752	High	2.08429	1
	YEGGREHVAHLLFLR		2	1	1	P19652		1796.96	0	434269	443019	0	0.00336			High	2.15319	High	2.97697	1
O94811	Tubulin polymerization-promoting protein OS=Homo sapiens OX=9606 GN=TPPP PE=1 SV=1 - [TPPP_HUMAN]	23.6792	21.92	1	3	3	3	84685.7	74270.6	127912		0				0			4.60817	21.92	3	3	219	9.43701
	Sequence		# PSMs	# Proteins	# Protein Groups	Protein Group Accessions	Modifications	MH+ [Da]	A5: Area	B5: Area	C5: Area	q-Value	PEP	A2	XCorr A2	B2	XCorr B2	C2	XCorr C2	# Missed Cleavages
	EVHRLIEGKAPIISGVTK		1	1	1	O94811		1947.14	0	0	170189	0.003	0.03732					High	1.25865	2
	NVTVTDVDIVFSK		1	1	1	O94811		1436.77	0	0	85634.6	0.004	0.0402					High	2.4251	0
	AGRVDLVDESGYVSGYK		1	1	1	O94811		1814.9	0	0	0	0.007	0.07736					High	2.18307	1
P17677	Neuromodulin OS=Homo sapiens OX=9606 GN=GAP43 PE=1 SV=1 - [NEUM_HUMAN]	24.7879	38.24	1	4	4	10	359805	304831	336407	2.31002	17.23	2	3	0	17.65	2	4	2.05066	20.17	2	3	238	4.71631
	Sequence		# PSMs	# Proteins	# Protein Groups	Protein Group Accessions	Modifications	MH+ [Da]	A5: Area	B5: Area	C5: Area	q-Value	PEP	A2	XCorr A2	B2	XCorr B2	C2	XCorr C2	# Missed Cleavages
	ESARQDEGKEEEPEADQEHA		7	1	1	P17677		2283.96	599428	552665	599638	0	0.002062	High	2.12602	High	1.92811	High	2.08446	2
	KGEGDAATEQAAPQAPASSEEK		1	1	1	P17677		2172.01	0	56997.7	0	0	0.009114			High	1.4619			1
	AGSAETESATKASTDNSPSSK		1	1	1	P17677		2025.92	120183	0	0	0.002	0.0996	High	2.31002					1
	ATAQPPTETGESSQAEENIEAVDETKPK		1	1	1	P17677		2957.39	0	0	73174.6	0.007	0.07964					High	1.49594	0
P09936	Ubiquitin carboxyl-terminal hydrolase isozyme L1 OS=Homo sapiens OX=9606 GN=UCHL1 PE=1 SV=2 - [UCHL1_HUMAN]	24.8085	21.97	1	3	3	7	305158	340342	275445	2.91649	21.97	3	3	5.49091	12.56	2	2	5.45934	12.56	2	2	223	5.47803
	Sequence		# PSMs	# Proteins	# Protein Groups	Protein Group Accessions	Modifications	MH+ [Da]	A5: Area	B5: Area	C5: Area	q-Value	PEP	A2	XCorr A2	B2	XCorr B2	C2	XCorr C2	# Missed Cleavages
	MQLKPMEINPEMLNK		3	1	1	P09936		1815.92	130631	0	150403	0	6.37e-05	High	2.91649	High	3.14473	High	2.84774	0
	QIEELKGQEVSPK		3	1	1	P09936		1484.8	360658	340342	400487	0	0.003351	High	1.56945	High	2.34617	High	2.6116	1
	MPFPVNHGASSEDTLLKDAAK		1	1	1	P09936		2228.11	424186	0	0	0	0.06939	High	1.47947					1
P09429	High mobility group protein B1 OS=Homo sapiens OX=9606 GN=HMGB1 PE=1 SV=3 - [HMGB1_HUMAN]	24.8782	33.49	1	4	4	5	194018	99603.1	560340		0			7.13593	22.33	3	3	3.02468	20	2	2	215	5.74463
	Sequence		# PSMs	# Proteins	# Protein Groups	Protein Group Accessions	Modifications	MH+ [Da]	A5: Area	B5: Area	C5: Area	q-Value	PEP	A2	XCorr A2	B2	XCorr B2	C2	XCorr C2	# Missed Cleavages
	IKGEHPGLSIGDVAKK		1	1	1	P09429		1648.94	0	205450	0	0	6.425e-09			High	2.62194			2
	KLGEMWNNTAADDKQPYEK		2	1	1	P09429		2238.06	0	53460.4	50118.9	0.003	0.02228			High	2.35855	High	3.02468	2
	FKDPNAPKRPPSAFFLFCSEYRPK		1	1	1	P09429	C18(Carbamidomethyl)	2899.48	0	0	1.07056e+06	0.007	0.07736					High	1.71595	2
	KHPDASVNFSEFSK		1	1	1	P09429		1592.77	0	39898.4	0	0.008	0.1333			High	2.15544			1
P30041	Peroxiredoxin-6 OS=Homo sapiens OX=9606 GN=PRDX6 PE=1 SV=3 - [PRDX6_HUMAN]	25.0192	12.95	1	3	3	5	206982	252002	138083	7.11095	12.95	3	3	6.2562	12.95	2	2		0			224	6.37939
	Sequence		# PSMs	# Proteins	# Protein Groups	Protein Group Accessions	Modifications	MH+ [Da]	A5: Area	B5: Area	C5: Area	q-Value	PEP	A2	XCorr A2	B2	XCorr B2	C2	XCorr C2	# Missed Cleavages
	DFTPVCTTELGR		2	1	1	P30041	C6(Carbamidomethyl)	1395.66	365869	366477	0	0	0.005368	High	3.71753	High	3.5964			0
	FHDFLGDSWGILFSHPR		2	1	1	P30041		2030.99	144622	137526	0	0	0.0002389	High	2.21594	High	2.65981			0
	FHDFLGDSWGILFSHPRDFTPVCTTELGR		1	1	1	P30041	C23(Carbamidomethyl)	3407.65	110455	0	0	0.002	0.141	High	3.39343					1
P63104	14-3-3 protein zeta/delta OS=Homo sapiens OX=9606 GN=YWHAZ PE=1 SV=1 - [1433Z_HUMAN]	27.7277	18.78	1	3	4	19	652093	649306	674499	17.8708	17.96	3	6	19.8949	17.96	3	6	14.4545	18.78	4	7	245	4.79248
	Sequence		# PSMs	# Proteins	# Protein Groups	Protein Group Accessions	Modifications	MH+ [Da]	A5: Area	B5: Area	C5: Area	q-Value	PEP	A2	XCorr A2	B2	XCorr B2	C2	XCorr C2	# Missed Cleavages
	SVTEQGAELSNEER		6	1	1	P63104		1548.72	364114	321267	391761	0	2.175e-09	High	3.80798	High	4.12991	High	3.85835	0
	NLLSVAYKNVVGAR		3	2	2	P31946;P63104		1503.87	434419	431827	453766	0	0.02199	High	3.43579	High	3.06048	High	2.84222	1
	LAEQAERYDDMAACMK		9	1	1	P63104	C14(Carbamidomethyl)	1901.82	1.15775e+06	1.19482e+06	1.17797e+06	0	8.998e-08	High	2.89188	High	3.83043	High	2.89982	1
	AKLAEQAERYDDMAACMK		1	1	1	P63104	C16(Carbamidomethyl)	2100.95	0	0	207756	0.008	0.09607					High	2.21914	2
P31946	14-3-3 protein beta/alpha OS=Homo sapiens OX=9606 GN=YWHAB PE=1 SV=3 - [1433B_HUMAN]	28.0648	17.89	1	2	3	6	457104	439652	487712	9.76538	17.89	3	4		0				0			246	4.83057
	Sequence		# PSMs	# Proteins	# Protein Groups	Protein Group Accessions	Modifications	MH+ [Da]	A5: Area	B5: Area	C5: Area	q-Value	PEP	A2	XCorr A2	B2	XCorr B2	C2	XCorr C2	# Missed Cleavages
	LAEQAERYDDMAAAMK		2	1	1	P31946		1812.83	479789	0	0	0	0.002441	High	3.68992					1
	NLLSVAYKNVVGAR		3	2	2	P31946;P63104		1503.87	434419	431827	453766	0	0.02199	High	3.43579	High	3.06048	High	2.84222	1
	AVTEQGHELSNEER		1	1	1	P31946		1598.74	0	0	0	0.003	0.2065	High	1.43403					0
P67936	Tropomyosin alpha-4 chain OS=Homo sapiens OX=9606 GN=TPM4 PE=1 SV=3 - [TPM4_HUMAN]	28.5045	24.6	1	2	5	12	320166	650267	383455	8.55332	18.55	3	3	7.75008	16.13	3	5	8.26099	24.6	4	4	248	4.69092
	Sequence		# PSMs	# Proteins	# Protein Groups	Protein Group Accessions	Modifications	MH+ [Da]	A5: Area	B5: Area	C5: Area	q-Value	PEP	A2	XCorr A2	B2	XCorr B2	C2	XCorr C2	# Missed Cleavages
	KLVILEGELER		3	2	2	P07951;P67936		1298.77	82994	67063.5	76457.1	0	2.486e-08	High	3.00027	High	3.22663	High	2.53614	1
	LATALQKLEEAEKAADESER		2	2	2	P67936;P07951		2202.13	105486	0	96215.7	0	0.04574	High	2.95861			High	1.87577	2
	HIAEEADRKYEEVAR		4	1	1	P67936		1815.9	772017	757805	846721	0	0.03226	High	2.59445	High	1.92181	High	2.61414	2
	IQLVEEELDRAQER		2	2	2	P07951;P67936		1727.9	0	1.12593e+06	0	0	0.0117			High	2.89353			1
	RIQLVEEELDRAQER		1	1	1	P67936		1884	0	0	207428	0.006	0.06614					High	3.11072	2
P18669	Phosphoglycerate mutase 1 OS=Homo sapiens OX=9606 GN=PGAM1 PE=1 SV=2 - [PGAM1_HUMAN]	28.7858	13.78	1	2	2	11	550563	555574	581508	11.2564	13.78	2	4	9.62598	13.78	2	3	10.7682	13.78	2	4	254	7.18115
	Sequence		# PSMs	# Proteins	# Protein Groups	Protein Group Accessions	Modifications	MH+ [Da]	A5: Area	B5: Area	C5: Area	q-Value	PEP	A2	XCorr A2	B2	XCorr B2	C2	XCorr C2	# Missed Cleavages
	YADLTEDQLPSCESLKDTIAR		5	1	1	P18669	C12(Carbamidomethyl)	2425.16	657378	663663	696587	0	8.161e-06	High	3.3729	High	3.41914	High	2.7744	1
	ALPFWNEEIVPQIK		6	1	1	P18669		1683.92	443749	447485	466429	0	7.93e-11	High	2.82003	High	3.16322	High	3.10986	0
P00915	Carbonic anhydrase 1 OS=Homo sapiens OX=9606 GN=CA1 PE=1 SV=2 - [CAH1_HUMAN]	28.8524	25.29	1	4	4	20	2.40286e+06	2.2697e+06	2.21029e+06	21.213	25.29	4	6	18.8161	25.29	4	8	22.2418	25.29	3	6	261	7.12256
	Sequence		# PSMs	# Proteins	# Protein Groups	Protein Group Accessions	Modifications	MH+ [Da]	A5: Area	B5: Area	C5: Area	q-Value	PEP	A2	XCorr A2	B2	XCorr B2	C2	XCorr C2	# Missed Cleavages
	LYPIANGNNQSPVDIK		8	1	1	P00915		1742.91	1.01956e+06	1.06167e+06	1.08239e+06	0	1.032e-12	High	5.08909	High	5.14897	High	4.37952	0
	TSETKHDTSLKPISVSYNPATAK		4	1	1	P00915		2475.28	624422	618120	697350	0	0.001783	High	4.5949	High	3.98242	High	3.63828	1
	SLLSNVEGDNAVPMQHNNRPTQPLKGR		6	1	1	P00915		2972.52	4.88226e+06	4.40081e+06	4.85114e+06	0	8.854e-05	High	3.64442	High	3.86728	High	3.9704	1
	LYPIANGNNQSPVDIKTSETKHDTSLKPISVSYNPATAK		2	1	1	P00915		4199.19	1.30676e+06	1.34662e+06	0	0	0.003718	High	3.12086	High	2.02215			2
P00918	Carbonic anhydrase 2 OS=Homo sapiens OX=9606 GN=CA2 PE=1 SV=2 - [CAH2_HUMAN]	29.2279	18.85	1	4	4	15	753801	286337	723499	6.52368	13.08	3	5	5.61413	18.85	4	4	8.7855	18.85	4	6	260	7.40088
	Sequence		# PSMs	# Proteins	# Protein Groups	Protein Group Accessions	Modifications	MH+ [Da]	A5: Area	B5: Area	C5: Area	q-Value	PEP	A2	XCorr A2	B2	XCorr B2	C2	XCorr C2	# Missed Cleavages
	QSPVDIDTHTAKYDPSLKPLSVSYDQATSLR		5	1	1	P00918		3432.74	1.96314e+06	526259	1.87685e+06	0	0.01415	High	3.3609	High	3.18107	High	2.65108	1
	YDPSLKPLSVSYDQATSLR		3	1	1	P00918		2140.11	135811	84857.5	0	0	0.0005447	High	3.16278	High	2.43306	High	3.3218	0
	GERQSPVDIDTHTAKYDPSLKPLSVSYDQATSLR		5	1	1	P00918		3774.9	162457	149662	124390	0	0.0002311	High	2.50345	High	2.32875	High	2.81262	2
	HNGPEHWHKDFPIAKGER		2	1	1	P00918		2155.05	0	183091	169259	0.005	0.04726			High	1.74415	High	2.45113	2
P02647	Apolipoprotein A-I OS=Homo sapiens OX=9606 GN=APOA1 PE=1 SV=1 - [APOA1_HUMAN]	30.7589	80.15	1	39	39	326	1.43495e+07	1.47434e+07	1.55112e+07	320.537	80.15	36	114	290.102	79.4	36	107	266.71	79.4	34	105	267	5.75732
	Sequence		# PSMs	# Proteins	# Protein Groups	Protein Group Accessions	Modifications	MH+ [Da]	A5: Area	B5: Area	C5: Area	q-Value	PEP	A2	XCorr A2	B2	XCorr B2	C2	XCorr C2	# Missed Cleavages
	QLNLKLLDNWDSVTSTFSK		3	1	1	P02647		2209.15	0	0	0	0	0.000186	High	5.68375	High	4.64877	High	4.27348	1
	LLDNWDSVTSTFSK		11	1	1	P02647		1612.79	3.55552e+06	3.7712e+06	3.85187e+06	0	0.0005988	High	4.75385	High	4.35649	High	4.69646	0
	DLATVYVDVLKDSGRDYVSQFEGSALGK		12	1	1	P02647		3032.53	2.81785e+06	2.7153e+06	2.63174e+06	0	0.001034	High	4.5248	High	4.27045	High	4.31074	2
	VSFLSALEEYTK		6	1	1	P02647		1386.72	3.31156e+06	3.65809e+06	3.89358e+06	0	4.706e-12	High	4.51756	High	4.78547	High	4.58531	0
	AHVDALRTHLAPYSDELR		10	1	1	P02647		2064.07	5.92323e+06	5.86244e+06	6.1085e+06	0	0.001054	High	4.45986	High	4.3265	High	3.77071	1
	DYVSQFEGSALGK		6	1	1	P02647		1400.67	380270	336517	358427	0	3.019e-15	High	4.35327	High	4.67256	High	4.43057	0
	LREQLGPVTQEFWDNLEK		3	1	1	P02647		2202.12	281059	354697	377016	0	0.01583	High	4.27056	High	3.3645	High	3.24982	1
	QGLLPVLESFKVSFLSALEEYTK		6	1	1	P02647		2598.43	594777	389688	519589	0	0.003968	High	4.14719	High	3.46727	High	3.69769	1
	LLDNWDSVTSTFSKLR		3	1	1	P02647		1881.97	1.4344e+06	1.50354e+06	1.63845e+06	0	0.003986	High	4.02513	High	2.70748	High	2.63039	1
	AHVDALRTHLAPYSDELRQR		14	1	1	P02647		2348.23	1.63549e+07	1.72528e+07	1.72555e+07	0	0.001432	High	4.01405	High	3.55221	High	3.47214	2
	ATEHLSTLSEK		63	1	1	P02647		1215.62	1.66176e+07	1.66791e+07	1.83492e+07	0	2.223e-06	High	4.0018	High	3.69713	High	4.01035	0
	ATEHLSTLSEKAKPALEDLR		4	1	1	P02647		2209.19	2.43e+06	2.54914e+06	2.50517e+06	0	3.495e-12	High	3.91714	High	4.1402	High	3.54777	1
	LAARLEALKENGGAR		9	1	1	P02647		1568.89	5.76401e+06	5.7205e+06	6.08659e+06	0	0.002122	High	3.69622	High	3.25003	High	3.33998	2
	DSGRDYVSQFEGSALGK		6	1	1	P02647		1815.85	723582	683189	717882	0	3.887e-12	High	3.62781	High	4.19146	High	3.60182	1
	LHELQEKLSPLGEEMR		8	1	1	P02647		1908.99	1.58392e+06	1.52283e+06	1.84495e+06	0	1.039e-06	High	3.52257	High	3.70443	High	4.16503	1
	VSFLSALEEYTKKLNTQ		3	1	1	P02647		1971.05	811714	882265	784734	0	0.01169	High	3.37438	High	2.03106	High	1.98977	2
	THLAPYSDELR		12	1	1	P02647		1301.65	555011	548173	810661	0	4.312e-09	High	3.32828	High	3.3798	High	3.03311	0
	QKLHELQEKLSPLGEEMR		13	1	1	P02647		2165.14	6.21303e+06	5.81178e+06	5.9146e+06	0	4.517e-10	High	3.25931	High	3.6096	High	2.83532	2
	LHELQEKLSPLGEEMRDR		1	1	1	P02647		2180.12	1.12739e+06	0	0	0	0.04638	High	3.21183					2
	LEALKENGGAR		30	1	1	P02647		1157.63	1.6828e+06	1.18903e+06	1.34683e+06	0	0.001881	High	3.1614	High	2.94003	High	3.53294	1
	LAEYHAKATEHLSTLSEK		10	1	1	P02647		2028.05	3.47801e+06	3.18848e+06	3.42173e+06	0	1.148e-06	High	3.15365	High	3.57073	High	2.50644	1
	VKDLATVYVDVLKDSGR		6	1	1	P02647		1878.04	233820	244067	234688	0	2.471e-07	High	2.95704	High	3.49193	High	2.8334	2
	THLAPYSDELRQR		16	1	1	P02647		1585.81	1.00761e+07	1.02982e+07	1.09289e+07	0	0.01426	High	2.92993	High	2.67448	High	3.02423	1
	VEPLRAELQEGAR		4	1	1	P02647		1467.8	377163	378741	360778	0	0.0001157	High	2.86423	High	3.28392	High	3.61351	1
	LSPLGEEMR		9	1	1	P02647		1031.52	8.21389e+06	8.32062e+06	8.78834e+06	0	0.0001331	High	2.65377	High	2.70569	High	2.79937	0
	AKPALEDLRQGLLPVLESFKVSFLSALEEYTK		12	1	1	P02647		3591.99	2.1977e+06	1.95771e+06	1.99989e+06	0	0.0004068	High	2.64894	High	2.91356	High	2.83266	2
	VQPYLDDFQKKWQEEMELYR		7	1	1	P02647		2645.28	3.54296e+06	3.49072e+06	3.59537e+06	0	0.001501	High	2.54791	High	2.79191	High	2.01372	2
	QGLLPVLESFK		4	1	1	P02647		1230.71	1.07083e+06	1.08771e+06	1.14374e+06	0	5.784e-06	High	2.23355	High	2.4122	High	2.15819	0
	DSGRDYVSQFEGSALGKQLNLK		2	1	1	P02647		2412.22	81594.8	0	0	0	0.03656	High	2.14318					2
	ARAHVDALRTHLAPYSDELR		4	1	1	P02647		2291.2	580125	559120	1.18782e+06	0	0.0003866	High	2.13069	High	2.01937	High	2.1206	2
	AKPALEDLR		6	1	1	P02647		1012.58	1.7246e+06	1.76309e+06	1.70323e+06	0	0.002585	High	2.04297	High	2.11912	High	2.26665	0
	DLATVYVDVLKDSGR		5	1	1	P02647		1650.88	378371	405647	431560	0	1.132e-06	High	1.96772	High	3.07545	High	2.42001	1
	AKPALEDLRQGLLPVLESFK		7	1	1	P02647		2224.27	3.26383e+06	3.45647e+06	3.47989e+06	0	0.0002067	High	1.96612	High	3.06571	High	2.4622	1
	DYVSQFEGSALGKQLNLK		2	1	1	P02647		1997.04	318614	310569	0	0	0.001114	High	1.52467	High	2.24709			1
	QLNLKLLDNWDSVTSTFSKLR		1	1	1	P02647		2478.34	0	439968	0	0	8.501e-06			High	2.64831			2
	DYVSQFEGSALGKQLNLKLLDNWDSVTSTFSK		1	1	1	P02647		3590.8	0	0	34743.8	0.001	0.008978					High	1.69482	2
	VKDLATVYVDVLK		2	1	1	P02647		1462.86	51492.1	30701.3	0	0.002	0.09879	High	2.65591	High	2.27135			1
	QKVEPLRAELQEGAR		3	1	1	P02647		1723.95	3.68859e+06	3.47203e+06	3.44941e+06	0.002	0.02678	High	2.39787	High	2.47783	High	2.07674	2
	ATEHLSTLSEKAKPALEDLRQGLLPVLESFK		2	1	1	P02647		3420.88	0	1.08313e+06	156187	0.004	0.08065			High	1.93734	High	2.10785	2
P60174	Triosephosphate isomerase OS=Homo sapiens OX=9606 GN=TPI1 PE=1 SV=3 - [TPIS_HUMAN]	30.7717	66.43	1	17	17	77	1.08873e+06	1.06172e+06	1.11362e+06	89.2442	66.43	16	29	74.0913	60.14	13	24	66.9293	66.08	13	24	286	5.92236
	Sequence		# PSMs	# Proteins	# Protein Groups	Protein Group Accessions	Modifications	MH+ [Da]	A5: Area	B5: Area	C5: Area	q-Value	PEP	A2	XCorr A2	B2	XCorr B2	C2	XCorr C2	# Missed Cleavages
	IIYGGSVTGATCK		7	1	1	P60174	C12(Carbamidomethyl)	1326.68	893411	874634	897703	0	0.0004624	High	4.56668	High	4.20058	High	4.10838	0
	SNVSDAVAQSTR		17	1	1	P60174		1234.6	1.42941e+06	1.41414e+06	1.46746e+06	0	1.451e-13	High	4.56169	High	4.70121	High	4.28293	0
	VVLAYEPVWAIGTGKTATPQQAQEVHEKLR		1	1	1	P60174		3319.79	889181	0	0	0	0.008413	High	3.93544					2
	ELASQPDVDGFLVGGASLKPEFVDIINAKQ		4	1	1	P60174		3157.65	937839	557666	958460	0	0.008296	High	3.84502	High	2.81064	High	2.79611	1
	IAVAAQNCYK		10	1	1	P60174	C8(Carbamidomethyl)	1137.57	687968	693384	715749	0	0.00454	High	3.67995	High	3.39564	High	3.39922	0
	VVLAYEPVWAIGTGK		3	1	1	P60174		1602.89	898945	896402	914943	0	0.001455	High	3.50797	High	3.37737	High	3.16982	0
	VPADTEVVCAPPTAYIDFAR		9	1	1	P60174	C9(Carbamidomethyl)	2192.08	609955	637536	683484	0	6.67e-06	High	3.34053	High	3.69063	High	3.8803	0
	EAGITEKVVFEQTK		1	1	1	P60174		1578.84	47031.7	0	0	0	0.03095	High	3.29063					1
	KQSLGELIGTLNAAKVPADTEVVCAPPTAYIDFAR		2	1	1	P60174	C24(Carbamidomethyl)	3715.94	520091	548528	0	0	0.01272	High	3.23183	High	1.76866			2
	VAHALAEGLGVIACIGEK		3	1	1	P60174	C14(Carbamidomethyl)	1807.98	490715	467636	526952	0	4.38e-07	High	2.954	High	3.48826	High	3.38422	0
	VIADNVKDWSK		3	1	1	P60174		1274.68	106325	85760.6	91028.1	0	0.03401	High	2.94309	High	2.4513	High	2.48294	1
	QSLGELIGTLNAAKVPADTEVVCAPPTAYIDFAR		5	1	1	P60174	C23(Carbamidomethyl)	3587.85	361573	364774	308425	0	5.143e-09	High	2.64277	High	2.76152	High	2.18085	1
	HVFGESDELIGQKVAHALAEGLGVIACIGEK		1	1	1	P60174	C27(Carbamidomethyl)	3247.68	220691	0	0	0	0.02271	High	2.38133					1
	TATPQQAQEVHEKLR		3	1	1	P60174		1735.91	590656	555944	620924	0	0.007722	High	2.36835	High	2.54966	High	2.03106	1
	VVLAYEPVWAIGTGKTATPQQAQEVHEK		3	1	1	P60174		3050.6	625113	613248	666645	0	4.73e-07	High	1.78156	High	2.94291	High	2.57621	1
	HVFGESDELIGQK		2	1	1	P60174		1458.73	0	0	0	0	5.291e-06			High	2.77669	High	2.51267	0
	LDEREAGITEKVVFEQTK		3	1	1	P60174		2092.09	148658	0	94886.2	0.001	0.01027	High	2.40044			High	2.99269	2
P29966	Myristoylated alanine-rich C-kinase substrate OS=Homo sapiens OX=9606 GN=MARCKS PE=1 SV=4 - [MARCS_HUMAN]	31.5359	18.37	1	4	4	6	163616	66957.9	199992	5.26088	12.95	3	3		0			7.43008	8.73	3	3	332	4.44971
	Sequence		# PSMs	# Proteins	# Protein Groups	Protein Group Accessions	Modifications	MH+ [Da]	A5: Area	B5: Area	C5: Area	q-Value	PEP	A2	XCorr A2	B2	XCorr B2	C2	XCorr C2	# Missed Cleavages
	SFKLSGFSFKK		2	1	1	P29966		1275.71	379377	0	358173	0	0.02185	High	3.01774			High	2.88332	2
	SFKLSGFSFK		2	1	1	P29966		1147.61	45376.5	0	41811	0.002	0.1718	High	2.24314			High	2.45148	1
	EAPAEGEAAEPGSPTAAEGEAASAASSTSSPK		1	1	1	P29966		2915.31	66095.1	0	0	0.002	0.1248	High	1.67756					0
	GEPAAAAAPEAGASPVEK		1	1	1	P29966		1622.81	0	0	0	0.003	0.02417					High	2.09528	0
P06748	Nucleophosmin OS=Homo sapiens OX=9606 GN=NPM1 PE=1 SV=2 - [NPM_HUMAN]	32.5548	24.15	1	3	3	4	397233	711174	452097	3.24292	17.01	2	2		0			5.53561	12.24	2	2	294	4.77979
	Sequence		# PSMs	# Proteins	# Protein Groups	Protein Group Accessions	Modifications	MH+ [Da]	A5: Area	B5: Area	C5: Area	q-Value	PEP	A2	XCorr A2	B2	XCorr B2	C2	XCorr C2	# Missed Cleavages
	MTDQEAIQDLWQWRK		2	1	1	P06748		1947.94	709170	0	739684	0	0.001575	High	3.24292			High	3.24832	1
	MSVQPTVSLGGFEITPPVVLR		1	1	1	P06748		2227.22	0	0	164510	0.002	0.01467					High	2.28729	0
	TVSLGAGAKDELHIVEAEAMNYEGSPIKVTLATLK		1	1	1	P06748		3655.94	85296.6	0	0	0.007	0.2683	High	2.39671					2
P07951	Tropomyosin beta chain OS=Homo sapiens OX=9606 GN=TPM2 PE=1 SV=1 - [TPM2_HUMAN]	32.8306	21.48	1	2	5	9	94240.2	464801	126700		0			7.75008	14.08	3	4		0			284	4.70361
	Sequence		# PSMs	# Proteins	# Protein Groups	Protein Group Accessions	Modifications	MH+ [Da]	A5: Area	B5: Area	C5: Area	q-Value	PEP	A2	XCorr A2	B2	XCorr B2	C2	XCorr C2	# Missed Cleavages
	KLVILEGELER		3	2	2	P07951;P67936		1298.77	82994	67063.5	76457.1	0	2.486e-08	High	3.00027	High	3.22663	High	2.53614	1
	LATALQKLEEAEKAADESER		2	2	2	P67936;P07951		2202.13	105486	0	96215.7	0	0.04574	High	2.95861			High	1.87577	2
	IQLVEEELDRAQER		2	2	2	P07951;P67936		1727.9	0	1.12593e+06	0	0	0.0117			High	2.89353			1
	RIQLVEEELDRAQER		1	1	1	P67936		1884	0	0	207428	0.006	0.06614					High	3.11072	2
	HIAEDSDRKYEEVAR		1	1	1	P07951		1817.88	0	201407	0	0.007	0.1199			High	1.88992			2
P02686	Myelin basic protein OS=Homo sapiens OX=9606 GN=MBP PE=1 SV=3 - [MBP_HUMAN]	33.0973	30.92	1	14	14	65	3.35824e+06	3.20539e+06	3.43796e+06	61.6921	30.92	12	23	48.8254	28.95	10	18	58.7822	30.92	11	24	304	9.78857
	Sequence		# PSMs	# Proteins	# Protein Groups	Protein Group Accessions	Modifications	MH+ [Da]	A5: Area	B5: Area	C5: Area	q-Value	PEP	A2	XCorr A2	B2	XCorr B2	C2	XCorr C2	# Missed Cleavages
	HGSKYLATASTMDHAR		4	1	1	P02686		1745.84	1.14446e+06	1.18048e+06	1.24303e+06	0	1.765e-10	High	3.94652	High	3.98638	High	2.85558	1
	FSWGAEGQRPGFGYGGR		5	1	1	P02686		1828.86	4.83992e+06	4.57203e+06	4.91706e+06	0	0.003933	High	3.93449	High	3.65257	High	3.8318	0
	TQDENPVVHFFK		16	1	1	P02686		1460.72	2.95181e+06	2.74985e+06	2.92361e+06	0	2.589e-10	High	3.91278	High	4.04269	High	3.69533	0
	HRDTGILDSIGR		3	1	1	P02686		1339.71	1.43952e+06	1.26397e+06	1.55391e+06	0	0.004829	High	3.7161	High	2.89911	High	3.43954	1
	YLATASTMDHAR		9	1	1	P02686		1336.63	2.283e+06	2.29431e+06	2.4732e+06	0	5.104e-08	High	3.639	High	3.66202	High	3.55227	0
	GVDAQGTLSK		6	1	1	P02686		975.511	954149	1.02787e+06	1.19016e+06	0	9.793e-06	High	3.20754	High	3.25015	High	3.45042	0
	SAHKGFKGVDAQGTLSK		7	1	1	P02686		1730.92	1.09126e+06	1.06941e+06	1.28437e+06	0	0.0005235	High	2.96379	High	2.39429	High	3.23855	2
	GFKGVDAQGTLSK		3	1	1	P02686		1307.7	265164	271519	304119	0	0.07602	High	2.89415	High	2.56045	High	2.67586	1
	TAHYGSLPQKSHGR		2	1	1	P02686		1538.78	0	358469	0	0	0.01788			High	2.46598			1
	DTGILDSIGR		1	1	1	P02686		1046.55	0	0	0	0	9.403e-05					High	2.96888	0
	TAHYGSLPQK		5	1	1	P02686		1101.57	591551	489067	0	0.001	0.09725	High	2.7215	High	2.32538	High	2.66405	0
	SHGRTQDENPVVHFFKNIVTPR		2	1	1	P02686		2578.32	386894	0	353698	0.001	0.01124	High	2.09961			High	2.27733	2
	TQDENPVVHFFKNIVTPR		1	1	1	P02686		2141.12	0	0	0	0.002	0.154	High	1.20423					1
	SHGRTQDENPVVHFFK		1	1	1	P02686		1897.94	190658	0	0	0.003	0.2035	High	2.5398					1
P25311	Zinc-alpha-2-glycoprotein OS=Homo sapiens OX=9606 GN=AZGP1 PE=1 SV=2 - [ZA2G_HUMAN]	34.2371	48.66	1	15	15	46	1.19058e+06	1.15572e+06	1.10262e+06	36.7812	43.96	13	17	33.9331	48.66	14	17	32.0903	32.55	9	12	298	6.04932
	Sequence		# PSMs	# Proteins	# Protein Groups	Protein Group Accessions	Modifications	MH+ [Da]	A5: Area	B5: Area	C5: Area	q-Value	PEP	A2	XCorr A2	B2	XCorr B2	C2	XCorr C2	# Missed Cleavages
	NILDRQDPPSVVVTSHQAPGEK		4	1	1	P25311		2387.24	132302	116736	127404	0	0.03528	High	3.64635	High	2.63142	High	3.32846	1
	CLAYDFYPGKIDVHWTR		6	1	1	P25311	C1(Carbamidomethyl)	2141.03	1.63462e+06	1.55039e+06	1.68569e+06	0	1.235e-07	High	3.42632	High	3.87262	High	2.93699	1
	AYLEEECPATLR		6	1	1	P25311	C7(Carbamidomethyl)	1451.69	263895	264833	302562	0	9.156e-05	High	3.18881	High	3.44568	High	3.53017	0
	AYLEEECPATLRK		3	1	1	P25311	C7(Carbamidomethyl)	1579.78	84137	82307.3	80638.7	0	0.05034	High	3.00194	High	2.55911	High	2.45939	1
	CLAYDFYPGK		3	1	1	P25311	C1(Carbamidomethyl)	1233.57	257924	232526	275682	0	0.00354	High	2.97454	High	2.68435	High	3.08104	0
	AKAYLEEECPATLR		1	1	1	P25311	C9(Carbamidomethyl)	1650.82	278438	0	0	0	0.05164	High	2.7555					1
	QKWEAEPVYVQR		3	1	1	P25311		1532.79	168024	176907	170553	0	0.00109	High	2.66042	High	2.77297	High	2.73871	1
	AKAYLEEECPATLRK		2	1	1	P25311	C9(Carbamidomethyl)	1778.91	398416	390857	0	0	0.05606	High	2.66012	High	2.63781			2
	EIPAWVPFDPAAQITK		2	1	1	P25311		1782.95	137142	153590	0	0	0.03335	High	2.63626	High	2.23089			0
	HVEDVPAFQALGSLNDLQFFR		3	1	1	P25311		2403.21	1.16067e+06	1.17382e+06	1.31962e+06	0	5.102e-10	High	2.52042	High	3.89921	High	2.7091	0
	YSKNILDRQDPPSVVVTSHQAPGEK		4	1	1	P25311		2765.43	127832	119972	139685	0	0.0007802	High	2.26253	High	1.81894	High	2.36183	2
	YSLTYIYTGLSK		1	1	1	P25311		1408.74	0	95592.5	0	0	4.986e-07			High	2.7242			0
	LKCLAYDFYPGKIDVHWTR		1	1	1	P25311	C3(Carbamidomethyl)	2382.2	0	196642	0	0	9.134e-06			High	2.38849			2
	QVEGMEDWKQDSQLQK		4	1	1	P25311		1948.91	776434	742953	0	0.001	0.01973	High	2.22261	High	2.2473			1
	KSQPMGLWR		3	1	1	P25311		1102.59	45589	48413.3	53206.8	0.001	0.009706	High	1.82816	High	1.98129	High	2.41987	1
P10451	Osteopontin OS=Homo sapiens OX=9606 GN=SPP1 PE=1 SV=1 - [OSTP_HUMAN]	35.4012	17.52	1	4	4	10	451101	465454	582755	5.2673	11.46	3	3	5.52656	11.46	3	3	2.27249	17.52	4	4	314	4.57666
	Sequence		# PSMs	# Proteins	# Protein Groups	Protein Group Accessions	Modifications	MH+ [Da]	A5: Area	B5: Area	C5: Area	q-Value	PEP	A2	XCorr A2	B2	XCorr B2	C2	XCorr C2	# Missed Cleavages
	ISHELDSASSEVN		3	1	1	P10451		1387.64	1.18685e+06	1.15497e+06	1.18885e+06	0	0.01458	High	2.79661	High	2.8382	High	2.27249	0
	KANDESNEHSDVIDSQELSKVSR		3	1	1	P10451		2587.23	122286	107513	106369	0	0.003462	High	2.4707	High	2.68836	High	2.10281	2
	KANDESNEHSDVIDSQELSK		3	1	1	P10451		2245.02	44164.5	133878	134277	0	0.01246	High	1.63695	High	1.76511	High	1.89793	1
	EFHSHEFHSHEDMLVVDPK		1	1	1	P10451		2320.05	0	0	425135	0.009	0.1066					High	2.19822	0
P01859	Immunoglobulin heavy constant gamma 2 OS=Homo sapiens OX=9606 GN=IGHG2 PE=1 SV=2 - [IGHG2_HUMAN]	35.8778	35.89	1	7	11	47	1.35394e+06	1.17202e+06	1.17427e+06	43.6221	30.06	9	18	37.5069	21.47	7	16	35.6822	21.47	6	13	326	7.59131
	Sequence		# PSMs	# Proteins	# Protein Groups	Protein Group Accessions	Modifications	MH+ [Da]	A5: Area	B5: Area	C5: Area	q-Value	PEP	A2	XCorr A2	B2	XCorr B2	C2	XCorr C2	# Missed Cleavages
	CCVECPPCPAPPVAGPSVFLFPPKPK		15	1	1	P01859	C1(Carbamidomethyl); C2(Carbamidomethyl); C5(Carbamidomethyl); C8(Carbamidomethyl)	2908.41	1.08285e+06	941653	1.02918e+06	0	0.00257	High	3.9046	High	3.88752	High	3.55489	0
	CKVSNKGLPAPIEK		3	1	1	P01859	C1(Carbamidomethyl)	1540.85	466914	455451	449774	0	0.04058	High	3.35772	High	2.22836	High	2.79824	2
	GPSVFPLAPCSR		2	2	2	P01859;P01860	C10(Carbamidomethyl)	1287.66	950017	866312	0	0	0.03448	High	3.30376	High	3.22284			0
	VSNKGLPAPIEK		12	1	1	P01859		1252.73	1.84489e+06	1.70811e+06	1.78239e+06	0	0.01309	High	3.04616	High	2.57114	High	2.51206	1
	NQVSLTCLVK		5	4	3	P01857;P01859;P01860	C7(Carbamidomethyl)	1161.63	771574	712444	711249	0	0.0001218	High	2.68659	High	2.86561	High	2.7357	0
	EEMTKNQVSLTCLVK		1	2	2	P01859;P01860	C12(Carbamidomethyl)	1779.9	206871	0	0	0	0.07013	High	2.0844					1
	KCCVECPPCPAPPVAGPSVFLFPPKPKDTLMISR		1	1	1	P01859	C2(Carbamidomethyl); C3(Carbamidomethyl); C6(Carbamidomethyl); C9(Carbamidomethyl)	3852.93	0	121721	0	0	0.001302			High	2.23004			2
	KCCVECPPCPAPPVAGPSVFLFPPKPK		5	1	1	P01859	C2(Carbamidomethyl); C3(Carbamidomethyl); C6(Carbamidomethyl); C9(Carbamidomethyl)	3036.5	1.13409e+06	139224	0	0.002	0.01623	High	3.02974	High	2.60608	High	3.37755	1
	VVSVLTVVHQDWLNGKEYK		1	1	1	P01859		2214.19	0	0	382675	0.003	0.03409					High	1.99959	1
	WQQGNVFSCSVMHEALHNHYTQK		1	3	2	P01857;P01859	C9(Carbamidomethyl)	2801.27	962392	0	0	0.004	0.234	High	2.2752					0
	CCVECPPCPAPPVAGPSVFLFPPKPKDTLMISR		1	1	1	P01859	C1(Carbamidomethyl); C2(Carbamidomethyl); C5(Carbamidomethyl); C8(Carbamidomethyl)	3724.85	742800	0	0	0.006	0.2643	High	2.52052					1
P04406	Glyceraldehyde-3-phosphate dehydrogenase OS=Homo sapiens OX=9606 GN=GAPDH PE=1 SV=3 - [G3P_HUMAN]	36.0304	29.55	1	8	8	29	1.3008e+06	1.24766e+06	1.3158e+06	30.3954	25.37	7	11	19.6082	25.37	6	8	24.2372	29.55	7	10	335	8.45557
	Sequence		# PSMs	# Proteins	# Protein Groups	Protein Group Accessions	Modifications	MH+ [Da]	A5: Area	B5: Area	C5: Area	q-Value	PEP	A2	XCorr A2	B2	XCorr B2	C2	XCorr C2	# Missed Cleavages
	LISWYDNEFGYSNR		3	1	1	P04406		1763.81	453938	443458	464592	0	0.0002833	High	4.79522	High	4.63831	High	3.3073	0
	GALQNIIPASTGAAK		5	1	1	P04406		1411.8	1.43271e+06	1.36866e+06	1.47025e+06	0	0.003998	High	4.34988	High	3.37863	High	4.02661	0
	VIHDNFGIVEGLMTTVHAITATQK		8	1	1	P04406		2595.37	832892	756670	856935	0	6.313e-05	High	3.22606	High	3.20853	High	3.81533	0
	VVDLMAHMASKE		1	1	1	P04406		1330.65	125037	0	0	0	0.03071	High	2.98489					1
	DGRGALQNIIPASTGAAK		4	1	1	P04406		1739.94	694945	720835	687735	0	0.005036	High	2.65278	High	1.8266	High	2.34034	1
	LISWYDNEFGYSNRVVDLMAHMASKE		4	1	1	P04406		3075.44	1.63679e+06	1.61765e+06	1.62021e+06	0	1.828e-05	High	2.59977	High	3.29578	High	2.19242	2
	IISNASCTTNCLAPLAK		3	1	1	P04406	C7(Carbamidomethyl); C11(Carbamidomethyl)	1833.92	129515	135552	148786	0	0.001522	High	1.79863	High	1.89091	High	2.11164	0
	VPTANVSVVDLTCR		1	1	1	P04406	C13(Carbamidomethyl)	1530.8	0	0	0	0.001	0.009288					High	2.79213	0
P01857	Immunoglobulin heavy constant gamma 1 OS=Homo sapiens OX=9606 GN=IGHG1 PE=1 SV=1 - [IGHG1_HUMAN]	36.0832	37.88	2	3	7	28	1.32915e+06	743528	641232	27.743	37.88	7	12	25.5711	25.76	5	9	21.0747	25.76	5	7	330	8.19189
	Sequence		# PSMs	# Proteins	# Protein Groups	Protein Group Accessions	Modifications	MH+ [Da]	A5: Area	B5: Area	C5: Area	q-Value	PEP	A2	XCorr A2	B2	XCorr B2	C2	XCorr C2	# Missed Cleavages
	STSGGTAALGCLVK		8	3	2	P01857;P01860	C11(Carbamidomethyl)	1321.68	906421	874218	890533	0	0.0005847	High	4.96043	High	4.38087	High	4.12054	0
	TPEVTCVVVDVSHEDPEVK		3	2	1	P01857	C6(Carbamidomethyl)	2139.03	354784	351759	321913	0	0.006319	High	3.20937	High	2.92863	High	2.08334	0
	SCDKTHTCPPCPAPELLGGPSVFLFPPKPK		7	2	1	P01857	C2(Carbamidomethyl); C8(Carbamidomethyl); C11(Carbamidomethyl)	3334.65	2.11864e+06	643922	292412	0	0.0001094	High	3.10995	High	3.42647	High	3.26945	1
	NQVSLTCLVK		5	4	3	P01857;P01859;P01860	C7(Carbamidomethyl)	1161.63	771574	712444	711249	0	0.0001218	High	2.68659	High	2.86561	High	2.7357	0
	VSNKALPAPIEK		3	3	2	P01857;P01860		1266.74	144320	139990	123342	0	0.006883	High	2.42324	High	2.37844	High	2.44088	1
	WQQGNVFSCSVMHEALHNHYTQK		1	3	2	P01857;P01859	C9(Carbamidomethyl)	2801.27	962392	0	0	0.004	0.234	High	2.2752					0
	TTPPVLDSDGSFFLYSK		1	2	1	P01857		1873.93	80817.1	0	0	0.004	0.2368	High	1.47805					0
P02649	Apolipoprotein E OS=Homo sapiens OX=9606 GN=APOE PE=1 SV=1 - [APOE_HUMAN]	36.1318	19.87	1	4	4	7	332319	188123	51349.2	6.77801	13.56	3	3	7.01307	10.09	2	2	2.56609	11.67	2	2	317	5.73193
	Sequence		# PSMs	# Proteins	# Protein Groups	Protein Group Accessions	Modifications	MH+ [Da]	A5: Area	B5: Area	C5: Area	q-Value	PEP	A2	XCorr A2	B2	XCorr B2	C2	XCorr C2	# Missed Cleavages
	AATVGSLAGQPLQER		2	1	1	P02649		1497.81	332475	320175	0	0	0.002153	High	4.25678	High	3.95641			0
	VQAAVGTSAAPVPSDNH		3	1	1	P02649		1620.8	47860	56071	51349.2	0	3.781e-09	High	2.52123	High	3.05666	High	2.56609	0
	AKLEEQAQQIRLQAEAFQAR		1	1	1	P02649		2328.24	0	0	0	0.001	0.01164					High	1.45029	2
	LGPLVEQGRVR		1	1	1	P02649		1223.72	616623	0	0	0.003	0.1976	High	1.81011					1
P40925	Malate dehydrogenase, cytoplasmic OS=Homo sapiens OX=9606 GN=MDH1 PE=1 SV=4 - [MDHC_HUMAN]	36.403	8.38	1	2	2	2	135918	0	108689	5.69604	8.38	2	2		0				0			334	7.35693
	Sequence		# PSMs	# Proteins	# Protein Groups	Protein Group Accessions	Modifications	MH+ [Da]	A5: Area	B5: Area	C5: Area	q-Value	PEP	A2	XCorr A2	B2	XCorr B2	C2	XCorr C2	# Missed Cleavages
	ELTEEKESAFEFLSSA		1	1	1	P40925		1816.85	96276.9	0	0	0.002	0.1283	High	2.88912					1
	FVEGLPINDFSR		1	1	1	P40925		1393.72	175559	0	0	0.005	0.2597	High	2.80692					0
P07195	L-lactate dehydrogenase B chain OS=Homo sapiens OX=9606 GN=LDHB PE=1 SV=2 - [LDHB_HUMAN]	36.6151	4.49	1	2	2	5	269132	268886	563227	4.91507	4.49	2	2	4.68878	4.49	2	3		0			334	6.04932
	Sequence		# PSMs	# Proteins	# Protein Groups	Protein Group Accessions	Modifications	MH+ [Da]	A5: Area	B5: Area	C5: Area	q-Value	PEP	A2	XCorr A2	B2	XCorr B2	C2	XCorr C2	# Missed Cleavages
	SADTLWDIQKDLK		2	1	1	P07195		1532.8	23284	31558.6	0	0	0.0438	High	2.74758	High	1.76934			1
	SADTLWDIQKDLKDL		3	1	1	P07195		1760.91	514981	506213	0	0	0.002269	High	2.16749	High	2.91944			2
P22626	Heterogeneous nuclear ribonucleoproteins A2/B1 OS=Homo sapiens OX=9606 GN=HNRNPA2B1 PE=1 SV=2 - [ROA2_HUMAN]	37.4067	18.13	1	4	4	7	1.04417e+06	443933	293218		0			4.64328	13.03	3	4	5.46966	14.73	3	3	353	8.95361
	Sequence		# PSMs	# Proteins	# Protein Groups	Protein Group Accessions	Modifications	MH+ [Da]	A5: Area	B5: Area	C5: Area	q-Value	PEP	A2	XCorr A2	B2	XCorr B2	C2	XCorr C2	# Missed Cleavages
	ALSRQEMQEVQSSR		2	1	1	P22626		1648.81	0	183220	200898	0	0.0004714			High	2.45253	High	2.68115	1
	GFGFVTFDDHDPVDKIVLQK		3	1	1	P22626		2277.16	0	1.07961e+06	359592	0	0.0008559			High	2.19074	High	2.78851	1
	YHTINGHNAEVR		1	1	1	P22626		1410.69	0	68968.5	0	0	0.0002207			High	1.69311			0
	RAVAREESGKPGAHVTVK		1	1	1	P22626		1892.05	0	0	319165	0	0.0001613					High	2.51698	2
P01876	Immunoglobulin heavy constant alpha 1 OS=Homo sapiens OX=9606 GN=IGHA1 PE=1 SV=2 - [IGHA1_HUMAN]	37.6306	49.29	1	21	21	119	6.70936e+06	6.65752e+06	6.87145e+06	141.539	48.73	18	46	115.342	49.29	16	38	97.7308	49.29	17	35	353	6.50732
	Sequence		# PSMs	# Proteins	# Protein Groups	Protein Group Accessions	Modifications	MH+ [Da]	A5: Area	B5: Area	C5: Area	q-Value	PEP	A2	XCorr A2	B2	XCorr B2	C2	XCorr C2	# Missed Cleavages
	SAVQGPPERDLCGCYSVSSVLPGCAEPWNHGK		7	1	1	P01876	C12(Carbamidomethyl); C14(Carbamidomethyl); C24(Carbamidomethyl)	3514.61	4.44006e+06	4.49205e+06	4.57342e+06	0	0.000925	High	5.67441	High	4.868	High	4.84114	1
	TFTCTAAYPESKTPLTATLSK		10	1	1	P01876	C4(Carbamidomethyl)	2288.15	8.451e+06	7.8487e+06	8.35067e+06	0	0.000565	High	5.52272	High	5.32906	High	4.6541	1
	KGDTFSCMVGHEALPLAFTQK		9	1	1	P01876	C7(Carbamidomethyl)	2337.15	2.15684e+06	2104003	2.26879e+06	0	0.002705	High	5.3481	High	4.7193	High	2.55486	1
	QEPSQGTTTFAVTSILR		12	1	1	P01876		1835.96	1.32387e+06	1.39405e+06	1.44499e+06	0	6.744e-13	High	4.51735	High	4.81061	High	4.02782	0
	DASGVTFTWTPSSGK		7	1	1	P01876		1540.73	1.44341e+06	1.37468e+06	1.49196e+06	0	0.002633	High	4.07081	High	3.53401	High	3.67707	0
	TFTCTAAYPESK		11	1	1	P01876	C4(Carbamidomethyl)	1375.62	986661	991027	1.1201e+06	0	0.005651	High	3.96898	High	3.86989	High	3.669	0
	WLQGSQELPR		9	1	1	P01876		1213.64	3.02812e+06	3.0839e+06	3.37378e+06	0	4.833e-07	High	3.95833	High	3.99668	High	4.10431	0
	SGNTFRPEVHLLPPPSEELALNELVTLTCLAR		14	1	1	P01876	C29(Carbamidomethyl)	3573.89	7.23703e+06	7.6318e+06	7.69027e+06	0	0.006393	High	3.76716	High	3.67354	High	2.57551	0
	DLCGCYSVSSVLPGCAEPWNHGK		2	1	1	P01876	C3(Carbamidomethyl); C5(Carbamidomethyl); C15(Carbamidomethyl)	2593.13	1.11301e+06	1.14085e+06	0	0	0.04151	High	3.75196	High	2.49887			0
	VAAEDWKKGDTFSCMVGHEALPLAFTQK		4	1	1	P01876	C14(Carbamidomethyl)	3136.52	866094	869506	893190	0	0.003107	High	3.54894	High	2.19436	High	1.72622	2
	YLTWASRQEPSQGTTTFAVTSILR		5	1	1	P01876		2713.41	144997	150249	0	0	0.02157	High	3.5208	High	3.48534	High	2.84329	1
	GFSPKDVLVRWLQGSQELPR		3	1	1	P01876		2312.26	221660	231595	188274	0	0.01063	High	3.27568	High	2.68075	High	2.92391	2
	TPLTATLSK		9	1	1	P01876		931.547	3.87996e+06	3.73821e+06	3.86675e+06	0	0.008325	High	3.25169	High	3.23008	High	2.99344	0
	DASGVTFTWTPSSGKSAVQGPPER		2	1	1	P01876		2462.2	246169	0	313081	0	0.05491	High	3.02498			High	3.04088	1
	GFSPKDVLVR		7	1	1	P01876		1117.64	1.51816e+06	1.28991e+06	1.29514e+06	0	3.077e-06	High	2.95494	High	3.38849	High	3.23824	1
	SAVQGPPERDLCGCYSVSSVLPGCAEPWNHGKTFTCTAAYPESK		1	1	1	P01876	C12(Carbamidomethyl); C14(Carbamidomethyl); C24(Carbamidomethyl); C36(Carbamidomethyl)	4871.23	0	658552	0	0	1.625e-06			High	3.45603			2
	DLCGCYSVSSVLPGCAEPWNHGKTFTCTAAYPESKTPLTATLSK		1	1	1	P01876	C3(Carbamidomethyl); C5(Carbamidomethyl); C15(Carbamidomethyl); C27(Carbamidomethyl)	4862.27	1.16144e+06	0	0	0.002	0.1815	High	3.03554					2
	DLCGCYSVSSVLPGCAEPWNHGKTFTCTAAYPESK		1	1	1	P01876	C3(Carbamidomethyl); C5(Carbamidomethyl); C15(Carbamidomethyl); C27(Carbamidomethyl)	3949.73	111533	0	0	0.002	0.1363	High	2.76328					1
	DASGVTFTWTPSSGKSAVQGPPERDLCGCYSVSSVLPGCAEPWNHGK		2	1	1	P01876	C27(Carbamidomethyl); C29(Carbamidomethyl); C39(Carbamidomethyl)	5036.31	480809	0	534938	0.003	0.02745	High	3.32407			High	2.42023	2
	WLQGSQELPREK		2	1	1	P01876		1470.77	0	0	0	0.004	0.07517			High	2.35256	High	2.34957	1
	EKYLTWASRQEPSQGTTTFAVTSILR		1	1	1	P01876		2970.54	0	0	0	0.008	0.09431					High	1.68799	2
P02750	Leucine-rich alpha-2-glycoprotein OS=Homo sapiens OX=9606 GN=LRG1 PE=1 SV=2 - [A2GL_HUMAN]	38.1541	10.66	1	2	2	2	170582	0	0	0	10.66	2	2		0				0			347	6.94678
	Sequence		# PSMs	# Proteins	# Protein Groups	Protein Group Accessions	Modifications	MH+ [Da]	A5: Area	B5: Area	C5: Area	q-Value	PEP	A2	XCorr A2	B2	XCorr B2	C2	XCorr C2	# Missed Cleavages
	LQELHLSSNGLESLSPEFLRPVPQLR		1	1	1	P02750		2959.6	234064	0	0	0.004	0.2404	High	1.97287					0
	YLFLNGNKLAR		1	1	1	P02750		1308.74	107100	0	0	0.006	0.2643	High	1.50164					1
P02749	Beta-2-glycoprotein 1 OS=Homo sapiens OX=9606 GN=APOH PE=1 SV=3 - [APOH_HUMAN]	38.2727	57.68	1	15	15	76	1.39636e+06	1.44261e+06	1.47501e+06	73.0259	43.77	13	27	80.8437	57.68	13	26	60.1601	57.68	13	23	345	7.97217
	Sequence		# PSMs	# Proteins	# Protein Groups	Protein Group Accessions	Modifications	MH+ [Da]	A5: Area	B5: Area	C5: Area	q-Value	PEP	A2	XCorr A2	B2	XCorr B2	C2	XCorr C2	# Missed Cleavages
	VCPFAGILENGAVR		15	1	1	P02749	C2(Carbamidomethyl)	1502.78	1.43034e+06	1.55686e+06	1.48792e+06	0	5.44e-12	High	4.48117	High	4.56296	High	4.53404	0
	KCSYTEDAQCIDGTIEVPK		4	1	1	P02749	C2(Carbamidomethyl); C10(Carbamidomethyl)	2214.01	611982	652736	631823	0	0.01226	High	4.36262	High	4.25223	High	3.92932	1
	FICPLTGLWPINTLK		7	1	1	P02749	C3(Carbamidomethyl)	1772.98	692422	650047	579802	0	3.228e-06	High	4.08027	High	3.94797	High	4.17244	0
	CFKEHSSLAFWKTDASDVKPC		3	1	1	P02749	C1(Carbamidomethyl); C21(Carbamidomethyl)	2513.16	1.539e+06	1.47361e+06	1.53642e+06	0	6.886e-15	High	3.71768	High	4.54197	High	4.31774	2
	CSYTEDAQCIDGTIEVPK		6	1	1	P02749	C1(Carbamidomethyl); C9(Carbamidomethyl)	2085.92	249091	280699	286910	0	3.669e-06	High	3.31437	High	3.75017	High	3.96976	0
	ATVVYQGER		14	1	1	P02749		1022.53	0	849231	847238	0	0.01045	High	3.2942	High	2.92586	High	3.06026	0
	CPFPSRPDNGFVNYPAKPTLYYK		1	1	1	P02749	C1(Carbamidomethyl)	2731.34	465708	0	0	0	0.03914	High	3.12334					0
	FKNGMLHGDKVSFFCK		3	1	1	P02749	C15(Carbamidomethyl)	1914.94	748602	815265	754390	0	0.02125	High	3.12154	High	2.70069	High	2.15838	2
	KFICPLTGLWPINTLK		3	1	1	P02749	C4(Carbamidomethyl)	1901.08	1.21973e+06	1.29736e+06	1.40068e+06	0	2.831e-08	High	3.04319	High	3.26588	High	1.83559	1
	CTEEGKWSPELPVCAPIICPPPSIPTFATLR		9	1	1	P02749	C1(Carbamidomethyl); C14(Carbamidomethyl); C19(Carbamidomethyl)	3523.75	817007	718484	790819	0	3.044e-05	High	2.90676	High	3.64701	High	3.93807	1
	CPFPSRPDNGFVNYPAKPTLYYKDK		3	1	1	P02749	C1(Carbamidomethyl)	2974.47	508820	92727.9	571266	0	0.06502	High	2.41673	High	2.68821	High	2.71236	1
	WSPELPVCAPIICPPPSIPTFATLR		2	1	1	P02749	C8(Carbamidomethyl); C13(Carbamidomethyl)	2819.47	115879	126900	0	0	0.0007279	High	1.95289	High	3.01227			0
	ATFGCHDGYSLDGPEEIECTK		2	1	1	P02749	C5(Carbamidomethyl); C19(Carbamidomethyl)	2386.01	0	163200	154360	0	0.001901			High	2.46633	High	2.58456	0
	YTTFEYPNTISFSCNTGFYLNGADSAK		2	1	1	P02749	C14(Carbamidomethyl)	3068.37	0	83604.9	90679.3	0.001	0.00951			High	2.50886	High	2.82459	0
	KCSYTEDAQCIDGTIEVPKCFK		2	1	1	P02749	C2(Carbamidomethyl); C10(Carbamidomethyl); C20(Carbamidomethyl)	2649.2	0	0	81806.3	0.006	0.2637	High	2.02232			High	2.31556	2
Q14103	Heterogeneous nuclear ribonucleoprotein D0 OS=Homo sapiens OX=9606 GN=HNRNPD PE=1 SV=1 - [HNRPD_HUMAN]	38.4103	4.51	1	2	2	6	326334	307865	304817	7.08221	4.51	2	2	6.97814	4.51	2	2	3.64657	4.51	2	2	355	7.81104
	Sequence		# PSMs	# Proteins	# Protein Groups	Protein Group Accessions	Modifications	MH+ [Da]	A5: Area	B5: Area	C5: Area	q-Value	PEP	A2	XCorr A2	B2	XCorr B2	C2	XCorr C2	# Missed Cleavages
	IFVGGLSPDTPEEK		3	1	1	Q14103		1488.76	347088	330668	355433	0	8.024e-09	High	4.29815	High	4.3229	High	3.64657	0
	IFVGGLSPDTPEEKIR		3	1	1	Q14103		1757.95	305580	285063	254201	0	8.833e-05	High	2.78406	High	2.65524	High	1.93458	1
P02760	Protein AMBP OS=Homo sapiens OX=9606 GN=AMBP PE=1 SV=1 - [AMBP_HUMAN]	38.974	8.24	1	3	3	12	264616	303332	254229	11.6523	8.24	3	4	8.31335	8.24	2	3	12.8905	8.24	3	5	352	6.25244
	Sequence		# PSMs	# Proteins	# Protein Groups	Protein Group Accessions	Modifications	MH+ [Da]	A5: Area	B5: Area	C5: Area	q-Value	PEP	A2	XCorr A2	B2	XCorr B2	C2	XCorr C2	# Missed Cleavages
	TVAACNLPIVR		6	1	1	P02760	C5(Carbamidomethyl)	1213.68	497745	492922	488086	0	0.03193	High	3.57001	High	3.16957	High	3.11739	0
	EYCGVPGDGDEELLR		3	1	1	P02760	C3(Carbamidomethyl)	1708.75	199771	0	177655	0	0.03589	High	2.92516			High	2.41482	0
	EYCGVPGDGDEELLRFSN		3	1	1	P02760	C3(Carbamidomethyl)	2056.9	96331.3	113741	96944.7	0	8.973e-05	High	2.41758	High	2.84362	High	2.30159	1
P02765	Alpha-2-HS-glycoprotein OS=Homo sapiens OX=9606 GN=AHSG PE=1 SV=1 - [FETUA_HUMAN]	39.2997	32.43	1	10	10	57	3.41917e+06	3.24446e+06	3.33207e+06	65.7561	32.43	10	21	58.1699	30.52	9	21	43.6627	32.43	8	15	367	5.71924
	Sequence		# PSMs	# Proteins	# Protein Groups	Protein Group Accessions	Modifications	MH+ [Da]	A5: Area	B5: Area	C5: Area	q-Value	PEP	A2	XCorr A2	B2	XCorr B2	C2	XCorr C2	# Missed Cleavages
	HTFMGVVSLGSPSGEVSHPR		14	1	1	P02765		2081.03	2.46432e+06	2.43778e+06	2.45535e+06	0	0.0001658	High	6.7668	High	6.07284	High	6.45748	0
	TVVQPSVGAAAGPVVPPCPGR		12	1	1	P02765	C18(Carbamidomethyl)	2016.07	6.10916e+06	5.60156e+06	6.03544e+06	0	0.0004354	High	5.34277	High	4.28523	High	4.95057	0
	CNLLAEKQYGFCK		5	1	1	P02765	C1(Carbamidomethyl); C12(Carbamidomethyl)	1630.78	1.25979e+06	1.24314e+06	183261	0	0.004346	High	4.03737	High	4.01512	High	3.71294	1
	EHAVEGDCDFQLLKLDGKFSVVYAK		2	1	1	P02765	C8(Carbamidomethyl)	2868.43	341620	0	331606	0	0.06015	High	3.02547			High	2.79461	2
	AQLVPLPPSTYVEFTVSGTDCVAK		6	1	1	P02765	C21(Carbamidomethyl)	2579.32	575778	617258	621317	0	4.043e-06	High	2.9199	High	3.11075	High	1.57682	0
	QLKEHAVEGDCDFQLLKLDGK		4	1	1	P02765	C11(Carbamidomethyl)	2443.23	1.68403e+06	1.69404e+06	1.50543e+06	0	0.04224	High	2.91463	High	1.665	High	2.83156	2
	EATEAAKCNLLAEKQYGFCK		7	1	1	P02765	C8(Carbamidomethyl); C19(Carbamidomethyl)	2331.12	561194	1.4382e+06	1.47627e+06	0	0.0001575	High	2.54769	High	2.73717	High	3.1576	2
	AQLVPLPPSTYVEFTVSGTDCVAKEATEAAKCNLLAEK		2	1	1	P02765	C21(Carbamidomethyl); C32(Carbamidomethyl)	4108.07	752932	729506	0	0	0.01492	High	2.26433	High	2.37041			2
	EATEAAKCNLLAEK		2	1	1	P02765	C8(Carbamidomethyl)	1547.77	268861	237095	0	0.002	0.03051	High	2.29561	High	2.3125			1
	CNLLAEKQYGFCKATLSEK		3	1	1	P02765	C1(Carbamidomethyl); C12(Carbamidomethyl)	2260.11	295143	300920	323518	0.004	0.07898	High	2.1652	High	2.11276	High	2.24928	2
P04075	Fructose-bisphosphate aldolase A OS=Homo sapiens OX=9606 GN=ALDOA PE=1 SV=2 - [ALDOA_HUMAN]	39.3953	20.33	1	5	5	16	223413	185445	275367	21.1359	14.56	4	7	13.0112	14.56	4	4	13.1325	20.33	4	5	364	8.08936
	Sequence		# PSMs	# Proteins	# Protein Groups	Protein Group Accessions	Modifications	MH+ [Da]	A5: Area	B5: Area	C5: Area	q-Value	PEP	A2	XCorr A2	B2	XCorr B2	C2	XCorr C2	# Missed Cleavages
	YTPSGQAGAAASESLFVSNHAY		3	1	1	P04075		2228.03	86475.7	55010.5	79718.4	0	0.008009	High	3.94006	High	2.55229	High	2.60847	0
	IGEHTPSALAIMENANVLAR		3	1	1	P04075		2107.11	261031	283012	359579	0	2.009e-11	High	3.25895	High	3.87197	High	3.72696	0
	ALANSLACQGKYTPSGQAGAAASESLFVSNHAY		5	1	1	P04075	C8(Carbamidomethyl)	3341.6	217901	218312	238996	0	1.558e-08	High	3.24682	High	3.67486	High	3.62763	1
	IVAPGKGILAADESTGSIAKR		1	1	1	P04075		2054.16	0	0	227527	0	0.001603					High	3.16948	2
	ALANSLACQGK		4	1	1	P04075	C8(Carbamidomethyl)	1132.58	191307	0	0	0.002	0.1597	High	2.87256	High	2.91205			0
P09972	Fructose-bisphosphate aldolase C OS=Homo sapiens OX=9606 GN=ALDOC PE=1 SV=2 - [ALDOC_HUMAN]	39.4312	21.7	1	4	4	7	238132	76805.1	210806	8.1282	8.52	2	2	6.22381	16.21	3	3	7.95451	8.52	2	2	364	6.87354
	Sequence		# PSMs	# Proteins	# Protein Groups	Protein Group Accessions	Modifications	MH+ [Da]	A5: Area	B5: Area	C5: Area	q-Value	PEP	A2	XCorr A2	B2	XCorr B2	C2	XCorr C2	# Missed Cleavages
	IVAPGKGILAADESVGSMAK		2	1	1	P09972		1914.04	332070	0	296793	0	0.002754	High	4.06716			High	3.80195	1
	ALQASALNAWR		3	1	1	P09972		1200.65	144194	106036	124820	0	8.135e-07	High	4.06104	High	3.91083	High	4.15256	0
	CPLPRPWALTFSYGR		1	1	1	P09972	C1(Carbamidomethyl)	1820.93	0	58222.7	0	0	0.0006594			High	2.31298			0
	AEVNGLAAQGKYEGSGEDGGAAAQSLYIANHAY		1	1	1	P09972		3282.55	0	66156.2	0	0	0.0002708			High	1.97152			1
P01860	Immunoglobulin heavy constant gamma 3 OS=Homo sapiens OX=9606 GN=IGHG3 PE=1 SV=2 - [IGHG3_HUMAN]	41.2604	26.26	1	2	7	44	988736	817658	1.05263e+06	47.7679	26.26	7	17	45.0198	20.69	5	15	35.2445	17.51	4	12	377	7.89893
	Sequence		# PSMs	# Proteins	# Protein Groups	Protein Group Accessions	Modifications	MH+ [Da]	A5: Area	B5: Area	C5: Area	q-Value	PEP	A2	XCorr A2	B2	XCorr B2	C2	XCorr C2	# Missed Cleavages
	STSGGTAALGCLVK		8	3	2	P01857;P01860	C11(Carbamidomethyl)	1321.68	906421	874218	890533	0	0.0005847	High	4.96043	High	4.38087	High	4.12054	0
	SCDTPPPCPR		24	1	1	P01860	C2(Carbamidomethyl); C8(Carbamidomethyl)	1186.5	1.10977e+06	323740	1.5561e+06	0	0.004062	High	3.3791	High	3.27947	High	3.22057	0
	GPSVFPLAPCSR		2	2	2	P01859;P01860	C10(Carbamidomethyl)	1287.66	950017	866312	0	0	0.03448	High	3.30376	High	3.22284			0
	NQVSLTCLVK		5	4	3	P01857;P01859;P01860	C7(Carbamidomethyl)	1161.63	771574	712444	711249	0	0.0001218	High	2.68659	High	2.86561	High	2.7357	0
	VELKTPLGDTTHTCPR		1	1	1	P01860	C14(Carbamidomethyl)	1824.93	333772	0	0	0	0.02912	High	2.49433					1
	VSNKALPAPIEK		3	3	2	P01857;P01860		1266.74	144320	139990	123342	0	0.006883	High	2.42324	High	2.37844	High	2.44088	1
	EEMTKNQVSLTCLVK		1	2	2	P01859;P01860	C12(Carbamidomethyl)	1779.9	206871	0	0	0	0.07013	High	2.0844					1
P60709	Actin, cytoplasmic 1 OS=Homo sapiens OX=9606 GN=ACTB PE=1 SV=1 - [ACTB_HUMAN]	41.7097	33.87	2	3	14	81	4.81847e+06	3.39944e+06	5.12185e+06	82.7582	33.87	14	33	56.6465	20.8	10	25	70.055	25.33	11	23	375	5.47803
	Sequence		# PSMs	# Proteins	# Protein Groups	Protein Group Accessions	Modifications	MH+ [Da]	A5: Area	B5: Area	C5: Area	q-Value	PEP	A2	XCorr A2	B2	XCorr B2	C2	XCorr C2	# Missed Cleavages
	HQGVMVGMGQKDSYVGDEAQSKR		8	4	2	P60709;P68032		2507.18	1.44972e+06	1.52706e+06	1.68163e+06	0	2.189e-05	High	6.06221	High	4.95213	High	5.27776	2
	VAPEEHPVLLTEAPLNPK		7	2	1	P60709		1954.07	5.27512e+06	184761	5.26551e+06	0	0.0003439	High	4.9751	High	3.29378	High	4.24483	0
	HQGVMVGMGQKDSYVGDEAQSK		3	4	2	P60709;P68032		2351.09	215451	214570	215414	0	0.003081	High	4.52447	High	3.5997	High	3.33942	1
	AGFAGDDAPR		19	4	2	P60709;P68032		976.45	5.85073e+06	5.40799e+06	6.79849e+06	0	0.006762	High	3.93878	High	3.8403	High	3.73514	0
	AVFPSIVGRPR		6	4	2	P60709;P68032		1198.71	3.32955e+06	3.26328e+06	3.30153e+06	0	0.03303	High	3.76408	High	3.74213	High	3.67504	0
	VAPEEHPVLLTEAPLNPKANR		3	2	1	P60709		2295.26	2.00452e+06	0	232356	0	0.01584	High	3.43364			High	1.91295	1
	MQKEITALAPSTMK		5	4	2	P60709;P68032		1548.82	156372	156629	152984	0	2.28e-05	High	3.2558	High	1.56303	High	3.50685	1
	EITALAPSTMK		1	4	2	P60709;P68032		1161.62	302058	0	0	0	0.05804	High	2.92164					0
	AGFAGDDAPRAVFPSIVGRPR		5	4	2	P60709;P68032		2156.14	3.05253e+06	309610	291914	0	7.96e-06	High	2.59542	High	3.41272	High	3.212	1
	DSYVGDEAQSK		3	4	2	P60709;P68032		1198.52	0	245931	0	0	0.001516	High	2.26129	High	2.12801	High	2.0372	0
	DSYVGDEAQSKR		15	4	2	P60709;P68032		1354.62	68759.4	135260	114646	0	0.0002489	High	2.05665	High	2.16234	High	2.15886	1
	MQKEITALAPSTMKIK		2	4	2	P60709;P68032		1789.99	242013	217418	0	0	0.01399	High	2.04702	High	1.39368			2
	SYELPDGQVITIGNER		2	4	2	P60709;P68032		1790.9	114684	0	215139	0	3.041e-05	High	1.98443			High	4.45051	0
	FRCPEALFQPSFLGMESCGIHETTFNSIMK		1	2	1	P60709	C3(Carbamidomethyl); C18(Carbamidomethyl)	3534.64	213665	0	0	0.001	0.08042	High	3.03128					1
	HQGVMVGMGQKDSYVGDEAQSKR		1	4	2	P60709;P68032	M5(Oxidation)	2523.17	66888.4	0	0	0.003	0.2188	High	1.73537					2
P68032	Actin, alpha cardiac muscle 1 OS=Homo sapiens OX=9606 GN=ACTC1 PE=1 SV=1 - [ACTC_HUMAN]	41.9919	28.91	2	2	13	74	4.0776e+06	3.39944e+06	3.92722e+06	68.6417	28.91	13	31		0				0			377	5.38916
	Sequence		# PSMs	# Proteins	# Protein Groups	Protein Group Accessions	Modifications	MH+ [Da]	A5: Area	B5: Area	C5: Area	q-Value	PEP	A2	XCorr A2	B2	XCorr B2	C2	XCorr C2	# Missed Cleavages
	HQGVMVGMGQKDSYVGDEAQSKR		8	4	2	P60709;P68032		2507.18	1.44972e+06	1.52706e+06	1.68163e+06	0	2.189e-05	High	6.06221	High	4.95213	High	5.27776	2
	HQGVMVGMGQKDSYVGDEAQSK		3	4	2	P60709;P68032		2351.09	215451	214570	215414	0	0.003081	High	4.52447	High	3.5997	High	3.33942	1
	AGFAGDDAPR		19	4	2	P60709;P68032		976.45	5.85073e+06	5.40799e+06	6.79849e+06	0	0.006762	High	3.93878	High	3.8403	High	3.73514	0
	AVFPSIVGRPR		6	4	2	P60709;P68032		1198.71	3.32955e+06	3.26328e+06	3.30153e+06	0	0.03303	High	3.76408	High	3.74213	High	3.67504	0
	MQKEITALAPSTMK		5	4	2	P60709;P68032		1548.82	156372	156629	152984	0	2.28e-05	High	3.2558	High	1.56303	High	3.50685	1
	EITALAPSTMK		1	4	2	P60709;P68032		1161.62	302058	0	0	0	0.05804	High	2.92164					0
	GILTLKYPIEHGIITNWDDMEKIWHHTFYNELR		2	2	1	P68032		4083.05	1.42106e+06	0	0	0	0.05484	High	2.66944					2
	AGFAGDDAPRAVFPSIVGRPR		5	4	2	P60709;P68032		2156.14	3.05253e+06	309610	291914	0	7.96e-06	High	2.59542	High	3.41272	High	3.212	1
	RGILTLKYPIEHGIITNWDDMEK		2	2	1	P68032		2742.45	163592	0	0	0	0.04901	High	2.49356					2
	DSYVGDEAQSK		3	4	2	P60709;P68032		1198.52	0	245931	0	0	0.001516	High	2.26129	High	2.12801	High	2.0372	0
	DSYVGDEAQSKR		15	4	2	P60709;P68032		1354.62	68759.4	135260	114646	0	0.0002489	High	2.05665	High	2.16234	High	2.15886	1
	MQKEITALAPSTMKIK		2	4	2	P60709;P68032		1789.99	242013	217418	0	0	0.01399	High	2.04702	High	1.39368			2
	SYELPDGQVITIGNER		2	4	2	P60709;P68032		1790.9	114684	0	215139	0	3.041e-05	High	1.98443			High	4.45051	0
	HQGVMVGMGQKDSYVGDEAQSKR		1	4	2	P60709;P68032	M5(Oxidation)	2523.17	66888.4	0	0	0.003	0.2188	High	1.73537					2
P15104	Glutamine synthetase OS=Homo sapiens OX=9606 GN=GLUL PE=1 SV=4 - [GLNA_HUMAN]	42.0373	16.09	1	4	4	14	232458	256299	252328	14.418	16.09	4	4	11.2903	16.09	4	5	8.42836	16.09	4	5	373	6.88818
	Sequence		# PSMs	# Proteins	# Protein Groups	Protein Group Accessions	Modifications	MH+ [Da]	A5: Area	B5: Area	C5: Area	q-Value	PEP	A2	XCorr A2	B2	XCorr B2	C2	XCorr C2	# Missed Cleavages
	TCLLNETGDEPFQYKN		3	1	1	P15104	C2(Carbamidomethyl)	1928.88	197304	207027	186735	0	2.049e-15	High	4.65139	High	4.79046	High	4.3987	1
	LTGFHETSNINDFSAGVANR		3	1	1	P15104		2150.03	147550	148244	145388	0	4.873e-12	High	4.16453	High	4.31982	High	4.02966	0
	GYFEDRRPSANCDPFSVTEALIR		3	1	1	P15104	C12(Carbamidomethyl)	2700.3	352522	353518	371851	0	0.01577	High	3.41904	High	1.92622	High	2.04215	1
	RLTGFHETSNINDFSAGVANR		5	1	1	P15104		2306.14	31677.2	208352	198398	0	7.93e-05	High	2.18304	High	2.17998	High	1.70448	1
P12277	Creatine kinase B-type OS=Homo sapiens OX=9606 GN=CKB PE=1 SV=1 - [KCRB_HUMAN]	42.6173	17.85	1	4	4	21	2.00936e+06	2.07446e+06	2.10804e+06	9.23438	17.32	3	8	11.4687	17.32	3	6	8.55049	17.85	4	7	381	5.59229
	Sequence		# PSMs	# Proteins	# Protein Groups	Protein Group Accessions	Modifications	MH+ [Da]	A5: Area	B5: Area	C5: Area	q-Value	PEP	A2	XCorr A2	B2	XCorr B2	C2	XCorr C2	# Missed Cleavages
	LRFPAEDEFPDLSAHNNHMAK		7	1	1	P12277		2439.15	1.38801e+06	1.31654e+06	1.44406e+06	0	0.01205	High	3.95147	High	2.77856	High	3.09454	1
	VLTPELYAELR		6	1	1	P12277		1303.73	2.36304e+06	2.78352e+06	2.61014e+06	0	0.0003408	High	3.04638	High	3.21726	High	3.32563	0
	HGGYKPSDEHKTDLNPDNLQGGDDLDPNYVLSSR		7	1	1	P12277		3753.76	2.27704e+06	2.12333e+06	2.26993e+06	0	2.606e-05	High	1.85404	High	3.35566	High	1.84154	1
	VLTPELYAELRAK		1	1	1	P12277		1502.86	0	0	392705	0.003	0.0207					High	1.79967	1
P00558	Phosphoglycerate kinase 1 OS=Homo sapiens OX=9606 GN=PGK1 PE=1 SV=3 - [PGK1_HUMAN]	44.5861	12.47	1	3	3	7	122353	197717	127802	6.77581	12.47	3	3	6.13758	6.71	2	2	6.53989	6.71	2	2	417	8.104
	Sequence		# PSMs	# Proteins	# Protein Groups	Protein Group Accessions	Modifications	MH+ [Da]	A5: Area	B5: Area	C5: Area	q-Value	PEP	A2	XCorr A2	B2	XCorr B2	C2	XCorr C2	# Missed Cleavages
	GCITIIGGGDTATCCAK		3	1	1	P00558	C2(Carbamidomethyl); C14(Carbamidomethyl); C15(Carbamidomethyl)	1754.8	35265.3	0	47082.3	0	0.003216	High	3.7486	High	3.55516	High	3.63029	0
	VLPGVDALSNI		3	1	1	P00558		1097.62	187472	197717	208521	0	0.02611	High	3.02721	High	2.58242	High	2.9096	0
	WNTEDKVSHVSTGGGASLELLEGK		1	1	1	P00558		2514.25	144321	0	0	0.002	0.1309	High	1.66848					1
P00738	Haptoglobin OS=Homo sapiens OX=9606 GN=HP PE=1 SV=1 - [HPT_HUMAN]	45.1766	62.32	1	30	30	219	1.85285e+07	1.80599e+07	1.77365e+07	234.35	62.32	30	79	221.186	59.36	27	70	217.69	62.32	28	70	406	6.58057
	Sequence		# PSMs	# Proteins	# Protein Groups	Protein Group Accessions	Modifications	MH+ [Da]	A5: Area	B5: Area	C5: Area	q-Value	PEP	A2	XCorr A2	B2	XCorr B2	C2	XCorr C2	# Missed Cleavages
	LRTEGDGVYTLNNEKQWINK		11	1	1	P00738		2378.22	2.60979e+06	2.64134e+06	2.57934e+06	0	4.842e-08	High	5.16696	High	4.39009	High	5.32063	2
	SPVGVQPILNEHTFCAGMSK		9	1	1	P00738	C15(Carbamidomethyl)	2172.06	7.40493e+06	7.12154e+06	7.58854e+06	0	3.549e-16	High	5.1627	High	5.62793	High	4.28024	0
	VTSIQDWVQKTIAEN		12	1	1	P00738		1731.9	1.33394e+06	1.26801e+06	1.51577e+06	0	0.0005059	High	4.9642	High	3.8629	High	4.42353	1
	YVMLPVADQDQCIR		9	1	1	P00738	C12(Carbamidomethyl)	1707.82	2.00721e+06	2.21107e+06	2.28207e+06	0	2.085e-13	High	4.8395	High	5.13976	High	4.72513	0
	SCAVAEYGVYVK		7	1	1	P00738	C2(Carbamidomethyl)	1345.65	1.39688e+06	1.3881e+06	1.46176e+06	0	0.0007353	High	4.71842	High	4.45061	High	4.06972	0
	AVGDKLPECEAVCGKPKNPANPVQR		10	1	1	P00738	C9(Carbamidomethyl); C13(Carbamidomethyl)	2734.38	2.80923e+06	2.59214e+06	1.37927e+06	0	1.212e-05	High	4.58367	High	4.25372	High	4.79832	2
	AVGDKLPECEADDGCPKPPEIAHGYVEHSVR		19	1	1	P00738	C9(Carbamidomethyl); C15(Carbamidomethyl)	3432.61	2.34838e+07	2.33122e+07	1.97594e+07	0	5.846e-06	High	4.24986	High	4.80627	High	4.93544	1
	AVGDKLPECEADDGCPKPPEIAHGYVEHSVRYQCK		4	1	1	P00738	C9(Carbamidomethyl); C15(Carbamidomethyl); C34(Carbamidomethyl)	4011.85	2.38021e+06	2.45157e+06	2.3634e+06	0	0.02924	High	4.19454	High	3.95228	High	3.62675	2
	AVGDKLPECEAVCGKPK		6	1	1	P00738	C9(Carbamidomethyl); C13(Carbamidomethyl)	1857.92	1.53794e+06	1.49171e+06	584424	0	0.003849	High	4.19285	High	3.60132	High	2.95424	1
	NANFKFTDHLK		5	1	1	P00738		1334.69	480470	2.66775e+06	2.80216e+06	0	0.01028	High	3.94376	High	3.82479	High	3.44088	1
	TEGDGVYTLNNEK		6	1	1	P00738		1439.67	353679	360152	408754	0	0.007808	High	3.84371	High	3.68069	High	3.71564	0
	VTSIQDWVQK		17	1	1	P00738		1203.64	6.37616e+06	5.99091e+06	6.51201e+06	0	8.896e-08	High	3.84104	High	4.03664	High	3.91324	0
	TPKSPVGVQPILNEHTFCAGMSK		5	1	1	P00738	C18(Carbamidomethyl)	2498.26	1.62067e+06	1.6612e+06	1.63418e+06	0	2.012e-05	High	3.80509	High	4.10054	High	4.25905	1
	TEGDGVYTLNNEKQWINK		14	1	1	P00738		2109.03	6.72318e+06	6.7368e+06	7.09252e+06	0	9.166e-07	High	3.80304	High	3.90034	High	3.01687	1
	ILGGHLDAK		10	1	1	P00738		923.532	3.94011e+06	0	4.22289e+06	0	2.858e-08	High	3.69397	High	3.69088	High	3.41759	0
	LRTEGDGVYTLNDKK		6	1	1	P00738		1708.89	1.09444e+06	1.12981e+06	1.14141e+06	0	0.024	High	3.58876	High	2.95078	High	3.05084	2
	LRTEGDGVYTLNNEK		7	1	1	P00738		1708.86	857687	868331	942097	0	5.934e-08	High	3.43956	High	3.52043	High	3.40687	1
	ILGGHLDAKGSFPWQAK		6	1	1	P00738		1824.98	1.05785e+06	1.05543e+06	1.06355e+06	0	1.145e-09	High	3.2968	High	3.82265	High	3.30969	1
	TEGDGVYTLNDKKQWINK		10	1	1	P00738		2109.07	1.07766e+07	1.09829e+07	1.17119e+07	0	1.688e-09	High	3.28302	High	3.60793	High	3.16195	2
	VGYVSGWGR		4	1	1	P00738		980.496	9.48359e+06	9.9801e+06	1.02423e+07	0	2.566e-06	High	3.2672	High	3.3259	High	3.30764	0
	YVMLPVADQDQCIRHYEGSTVPEKK		3	1	1	P00738	C12(Carbamidomethyl)	2963.44	1.08963e+07	1.02219e+07	0	0	2.565e-07	High	3.06853	High	3.0398			2
	DIAPTLTLYVGKK		3	1	1	P00738		1418.83	408873	403986	390640	0	0.0001753	High	2.82457	High	3.33559	High	3.23245	1
	VMPICLPSKDYAEVGRVGYVSGWGR		5	1	1	P00738	C5(Carbamidomethyl)	2796.4	7.39452e+06	7.58504e+06	7.9944e+06	0	0.00129	High	2.81871	High	2.27688	High	3.03327	2
	VMPICLPSKDYAEVGR		12	1	1	P00738	C5(Carbamidomethyl)	1834.92	2.12054e+07	1.98847e+07	2.17384e+07	0	1.425e-07	High	2.7973	High	3.48563	High	2.95505	1
	TEGDGVYTLNDKK		4	1	1	P00738		1439.7	761608	0	781295	0	0.001076	High	2.48074			High	3.0393	1
	HYEGSTVPEKKTPK		4	1	1	P00738		1600.83	544396	1.85451e+06	668640	0	3.062e-07	High	2.27191	High	3.37837	High	2.50896	2
	YQCKNYYKLR		2	1	1	P00738	C3(Carbamidomethyl)	1435.72	1.24201e+06	0	1.40059e+06	0	0.07334	High	2.26935			High	1.98942	2
	NANFKFTDHLKYVMLPVADQDQCIR		3	1	1	P00738	C23(Carbamidomethyl)	3023.5	307777	381331	413781	0	7.892e-08	High	2.22172	High	3.17976	High	2.80933	2
	FTDHLKYVMLPVADQDQCIR		5	1	1	P00738	C18(Carbamidomethyl)	2449.2	595706	394111	633408	0	3.963e-07	High	2.08265	High	3.12131	High	2.86363	1
	QWINKAVGDKLPECEADDGCPKPPEIAHGYVEHSVR		1	1	1	P00738	C14(Carbamidomethyl); C20(Carbamidomethyl)	4101.97	506650	0	0	0.001	0.08001	High	2.12371					2
P06727	Apolipoprotein A-IV OS=Homo sapiens OX=9606 GN=APOA4 PE=1 SV=3 - [APOA4_HUMAN]	45.3715	26.77	1	8	8	14	320529	356539	191471	13.0462	23.99	7	7	6.00554	9.85	3	3	2.93447	12.88	3	4	396	5.37646
	Sequence		# PSMs	# Proteins	# Protein Groups	Protein Group Accessions	Modifications	MH+ [Da]	A5: Area	B5: Area	C5: Area	q-Value	PEP	A2	XCorr A2	B2	XCorr B2	C2	XCorr C2	# Missed Cleavages
	SLAELGGHLDQQVEEFR		2	1	1	P06727		1927.94	0	263460	0	0	0.013	High	4.27236	High	3.32328			0
	LGPHAGDVEGHLSFLEK		2	1	1	P06727		1805.92	85670.7	0	47993.1	0	0.0299	High	3.57865			High	2.93447	0
	ALVQQMEQLR		1	1	1	P06727		1215.65	52349.8	0	0	0	0.03188	High	2.97842					0
	SELTQQLNALFQDKLGEVNTYAGDLQK		1	1	1	P06727		3023.55	58380.5	0	0	0	0.06204	High	2.21677					1
	VLRENADSLQASLRPHADELK		4	1	1	P06727		2362.25	447599	441347	442708	0	0.000464	High	1.58645	High	2.68227	High	2.53652	1
	SLAELGGHLDQQVEEFRR		2	1	1	P06727		2084.05	412153	364809	0	0.002	0.03364	High	1.83997	High	2.38887			1
	VLRENADSLQASLRPHADELKAK		1	1	1	P06727		2561.39	101835	0	0	0.003	0.1912	High	1.60975					2
	AKIDQNVEELKGR		1	1	1	P06727		1499.82	0	0	83712.4	0.003	0.01969					High	1.86515	2
O14979	Heterogeneous nuclear ribonucleoprotein D-like OS=Homo sapiens OX=9606 GN=HNRNPDL PE=1 SV=3 - [HNRDL_HUMAN]	46.4091	7.86	1	3	3	7	297806	386330	417428	7.03514	7.86	3	3	6.94957	7.86	2	2	6.26366	7.86	2	2	420	9.56885
	Sequence		# PSMs	# Proteins	# Protein Groups	Protein Group Accessions	Modifications	MH+ [Da]	A5: Area	B5: Area	C5: Area	q-Value	PEP	A2	XCorr A2	B2	XCorr B2	C2	XCorr C2	# Missed Cleavages
	RGFCFITYTDEEPVKK		3	1	1	O14979	C4(Carbamidomethyl)	1989.98	133746	136534	156244	0	0.005438	High	4.0429	High	3.3588	High	2.45425	2
	FGEVVDCTIKTDPVTGR		3	1	1	O14979	C7(Carbamidomethyl)	1893.94	611279	636126	678612	0	4.179e-05	High	2.99224	High	3.59078	High	3.80941	1
	GFCFITYTDEEPVKK		1	1	1	O14979	C3(Carbamidomethyl)	1833.88	148395	0	0	0.002	0.1025	High	1.96872					1
P01009	Alpha-1-antitrypsin OS=Homo sapiens OX=9606 GN=SERPINA1 PE=1 SV=3 - [A1AT_HUMAN]	46.707	19.86	1	10	10	47	2.4527e+06	2.27854e+06	2.56335e+06	49.1334	19.86	10	16	48.6577	19.86	10	16	47.3123	19.86	10	15	418	5.59229
	Sequence		# PSMs	# Proteins	# Protein Groups	Protein Group Accessions	Modifications	MH+ [Da]	A5: Area	B5: Area	C5: Area	q-Value	PEP	A2	XCorr A2	B2	XCorr B2	C2	XCorr C2	# Missed Cleavages
	SVLGQLGITKVFSNGADLSGVTEEAPLKLSK		6	1	1	P01009		3158.74	1.58576e+06	1.547e+06	1.41775e+06	0	1.735e-15	High	4.48918	High	5.44719	High	4.51909	2
	VFSNGADLSGVTEEAPLKLSK		8	1	1	P01009		2162.14	2.85147e+06	2.56952e+06	3.10412e+06	0	0.002828	High	4.01345	High	2.7792	High	3.57309	1
	KLSSWVLLMK		8	1	1	P01009		1204.71	514704	566819	583173	0	0.01277	High	3.64946	High	3.03273	High	3.21789	1
	LGMFNIQHCK		6	1	1	P01009	C9(Carbamidomethyl)	1247.6	2.2114e+06	2.09088e+06	2.30935e+06	0	5.692e-10	High	3.42768	High	3.78469	High	3.16349	0
	SVLGQLGITK		3	1	1	P01009		1015.62	1.2254e+06	1.13822e+06	1.23115e+06	0	5.179e-09	High	3.39375	High	3.43502	High	3.11033	0
	LSITGTYDLK		3	1	1	P01009		1110.61	2.29522e+06	2.17523e+06	2.27657e+06	0	8.158e-09	High	3.36738	High	3.49727	High	3.26039	0
	LSSWVLLMK		3	1	1	P01009		1076.62	787351	795972	838926	0	0.0371	High	3.05826	High	3.04303	High	2.45237	0
	FNKPFVFLMIEQNTK		3	1	1	P01009		1855.98	351739	299066	337019	0	0.02226	High	3.00663	High	2.77009	High	2.9421	0
	FNKPFVFLMIEQNTKSPLFMGK		4	1	1	P01009		2616.38	1.14128e+06	1.08342e+06	1.00924e+06	0	0.0001571	High	2.9259	High	3.09433	High	3.32422	1
	LSITGTYDLKSVLGQLGITK		3	1	1	P01009		2107.2	462959	485874	460890	0	9.983e-05	High	2.70836	High	2.88859	High	3.14435	1
P06733	Alpha-enolase OS=Homo sapiens OX=9606 GN=ENO1 PE=1 SV=2 - [ENOA_HUMAN]	47.1393	15.44	1	5	5	9	125007	76778.8	153560	8.86871	10.14	3	4	5.97414	9.45	2	2	7.88637	7.14	2	3	434	7.38623
	Sequence		# PSMs	# Proteins	# Protein Groups	Protein Group Accessions	Modifications	MH+ [Da]	A5: Area	B5: Area	C5: Area	q-Value	PEP	A2	XCorr A2	B2	XCorr B2	C2	XCorr C2	# Missed Cleavages
	AAVPSGASTGIYEALELR		5	1	1	P06733		1804.95	170333	124494	188263	0	1.786e-08	High	3.13551	High	3.46292	High	2.37389	0
	LAKYNQLLR		1	1	1	P06733		1118.67	134905	0	0	0	0.02394	High	2.93316					1
	EIFDSRGNPTVEVDLFTSKGLFR		1	1	1	P06733		2627.35	0	29063.6	0	0	0.0004396			High	2.51122			2
	GNPTVEVDLFTSK		1	1	1	P06733		1406.72	0	0	118858	0	0.0007614					High	3.21606	0
	AVEHINKTIAPALVSKK		1	1	1	P06733		1819.08	69781.4	0	0	0.002	0.1005	High	2.28375					2
P01871	Immunoglobulin heavy constant mu OS=Homo sapiens OX=9606 GN=IGHM PE=1 SV=4 - [IGHM_HUMAN]	49.4086	6.62	2	2	2	12	646703	670363	698711	15.242	6.62	2	4	14.9373	6.62	2	4	15.0499	6.62	2	4	453	6.771
	Sequence		# PSMs	# Proteins	# Protein Groups	Protein Group Accessions	Modifications	MH+ [Da]	A5: Area	B5: Area	C5: Area	q-Value	PEP	A2	XCorr A2	B2	XCorr B2	C2	XCorr C2	# Missed Cleavages
	LICQATGFSPR		9	2	1	P01871	C3(Carbamidomethyl)	1249.64	983514	1.04479e+06	1.09533e+06	0	0.0017	High	4.09306	High	4.06392	High	4.01443	0
	EGKQVGSGVTTDQVQAEAK		3	2	1	P01871		1931.97	309892	295934	302096	0	0.02058	High	3.82808	High	3.72107	High	3.54788	1
P07437	Tubulin beta chain OS=Homo sapiens OX=9606 GN=TUBB PE=1 SV=2 - [TBB5_HUMAN]	49.639	42.34	1	2	11	47	953244	1.00708e+06	1.04768e+06	45.7921	42.34	11	17	35.8485	28.15	8	13	56.7634	31.76	8	17	444	4.89404
	Sequence		# PSMs	# Proteins	# Protein Groups	Protein Group Accessions	Modifications	MH+ [Da]	A5: Area	B5: Area	C5: Area	q-Value	PEP	A2	XCorr A2	B2	XCorr B2	C2	XCorr C2	# Missed Cleavages
	SGPFGQIFRPDNFVFGQSGAGNNWAK		8	3	3	Q9BVA1;P68371;P07437		2798.35	1.42837e+06	1.49465e+06	1.62547e+06	0	0.0005842	High	6.46861	High	5.73902	High	6.01351	0
	MREIVHIQAGQCGNQIGAK		10	3	3	P07437;P68371;Q9BVA1	C12(Carbamidomethyl)	2110.06	400091	347569	394226	0	6.052e-08	High	4.73097	High	4.37346	High	4.90734	1
	GHYTEGAELVDSVLDVVR		3	3	3	P68371;P07437;Q9BVA1		1958.99	404543	534910	522984	0	4.545e-06	High	3.57395	High	3.13874	High	3.58823	0
	AILVDLEPGTMDSVR		6	2	2	Q9BVA1;P07437		1615.84	972597	991673	994590	0	2.445e-16	High	3.38802	High	4.08257	High	3.19641	0
	LHFFMPGFAPLTSR		3	4	3	P68371;P07437;Q9BVA1		1620.84	220757	228701	255418	0	2.482e-05	High	3.01692	High	2.39594	High	3.63159	0
	EAESCDCLQGFQLTHSLGGGTGSGMGTLLISK		4	3	2	P68371;P07437	C5(Carbamidomethyl); C7(Carbamidomethyl)	3311.54	96289.4	110611	140924	0	0.07726	High	2.55144	High	1.65031	High	2.08473	0
	ISVYYNEATGGKYVPR		3	1	1	P07437		1816.93	435508	0	443275	0	0.07138	High	2.47962			High	2.47015	1
	GHYTEGAELVDSVLDVVRK		6	3	3	Q9BVA1;P68371;P07437		2087.08	458769	387621	430099	0	5.796e-10	High	2.22002	High	4.61901	High	4.18211	1
	KEAESCDCLQGFQLTHSLGGGTGSGMGTLLISK		2	3	2	P68371;P07437	C6(Carbamidomethyl); C8(Carbamidomethyl)	3439.64	142505	122578	0	0.002	0.1545	High	1.98977	High	1.56366			1
	IREEYPDRIMNTFSVVPSPK		1	2	2	P68371;P07437		2378.23	386655	0	0	0.004	0.229	High	2.09451					2
	FWEVISDEHGIDPTGTYHGDSDLQLDR		1	1	1	P07437		3102.42	0	0	0	0.007	0.2731	High	1.84456					0
P68371	Tubulin beta-4B chain OS=Homo sapiens OX=9606 GN=TUBB4B PE=1 SV=1 - [TBB4B_HUMAN]	49.799	38.65	2	2	10	42	844211	893294	859519	43.8609	38.65	10	15	34.0579	34.16	9	13	48.6992	28.09	7	14	445	4.89404
	Sequence		# PSMs	# Proteins	# Protein Groups	Protein Group Accessions	Modifications	MH+ [Da]	A5: Area	B5: Area	C5: Area	q-Value	PEP	A2	XCorr A2	B2	XCorr B2	C2	XCorr C2	# Missed Cleavages
	SGPFGQIFRPDNFVFGQSGAGNNWAK		8	3	3	Q9BVA1;P68371;P07437		2798.35	1.42837e+06	1.49465e+06	1.62547e+06	0	0.0005842	High	6.46861	High	5.73902	High	6.01351	0
	MREIVHLQAGQCGNQIGAK		10	3	3	P07437;P68371;Q9BVA1	C12(Carbamidomethyl)	2110.06	400091	347569	394226	0	6.052e-08	High	4.73097	High	4.37346	High	4.90734	1
	GHYTEGAELVDSVLDVVR		3	3	3	P68371;P07437;Q9BVA1		1958.99	404543	534910	522984	0	4.545e-06	High	3.57395	High	3.13874	High	3.58823	0
	FWEVISDEHGIDPTGTYHGDSDLQLER		2	1	1	P68371		3116.43	645497	650322	0	0	0.03653	High	3.3864	High	2.50148			0
	AVLVDLEPGTMDSVR		3	2	1	P68371		1601.82	186721	199216	195101	0	1.933e-10	High	3.27923	High	3.29771	High	2.5459	0
	LHFFMPGFAPLTSR		3	4	3	P68371;P07437;Q9BVA1		1620.84	220757	228701	255418	0	2.482e-05	High	3.01692	High	2.39594	High	3.63159	0
	EAESCDCLQGFQLTHSLGGGTGSGMGTLLISK		4	3	2	P68371;P07437	C5(Carbamidomethyl); C7(Carbamidomethyl)	3311.54	96289.4	110611	140924	0	0.07726	High	2.55144	High	1.65031	High	2.08473	0
	GHYTEGAELVDSVLDVVRK		6	3	3	Q9BVA1;P68371;P07437		2087.08	458769	387621	430099	0	5.796e-10	High	2.22002	High	4.61901	High	4.18211	1
	KEAESCDCLQGFQLTHSLGGGTGSGMGTLLISK		2	3	2	P68371;P07437	C6(Carbamidomethyl); C8(Carbamidomethyl)	3439.64	142505	122578	0	0.002	0.1545	High	1.98977	High	1.56366			1
	IREEYPDRIMNTFSVVPSPK		1	2	2	P68371;P07437		2378.23	386655	0	0	0.004	0.229	High	2.09451					2
P14136	Glial fibrillary acidic protein OS=Homo sapiens OX=9606 GN=GFAP PE=1 SV=1 - [GFAP_HUMAN]	49.8496	68.98	1	28	28	106	2.69283e+06	3.03937e+06	2.79419e+06	100.349	68.98	27	40	91.7631	58.56	25	34	78.6477	58.33	23	32	432	5.51611
	Sequence		# PSMs	# Proteins	# Protein Groups	Protein Group Accessions	Modifications	MH+ [Da]	A5: Area	B5: Area	C5: Area	q-Value	PEP	A2	XCorr A2	B2	XCorr B2	C2	XCorr C2	# Missed Cleavages
	AKEPTKLADVYQAELR		3	1	1	P14136		1831.99	780920	780832	811051	0	1.08e-13	High	4.1231	High	4.57071	High	4.39451	2
	ALAAELNQLR		3	1	1	P14136		1098.63	1.03739e+06	976085	1.047e+06	0	1.173e-06	High	4.06506	High	4.21957	High	4.56362	0
	ITIPVQTFSNLQIR		3	1	1	P14136		1629.94	555159	616801	600686	0	0.003895	High	4.02999	High	3.16097	High	3.43654	0
	FLEQQNKALAAELNQLR		3	1	1	P14136		1986.08	592301	555163	589161	0	0.002104	High	3.84971	High	3.41794	High	3.13468	1
	LEEEGQSLKDEMAR		6	1	1	P14136		1634.78	1.30208e+06	1.3506e+06	1.2973e+06	0	0.005827	High	3.82995	High	2.95004	High	2.31303	1
	LEVERDNLAQDLATVR		6	1	1	P14136		1841.98	1.19922e+06	1.13904e+06	1.21757e+06	0	2.83e-11	High	3.81541	High	3.83882	High	3.68989	1
	SKFADLTDAAAR		4	1	1	P14136		1265.65	320806	364404	364460	0	1.73e-06	High	3.71795	High	3.49656	High	3.94682	1
	HLQEYQDLLNVK		5	1	1	P14136		1499.79	299867	269158	297292	0	1.885e-09	High	3.66811	High	4.31427	High	3.65924	0
	EAASYQEALAR		7	1	1	P14136		1208.59	762643	877826	954298	0	4.897e-07	High	3.62251	High	3.48179	High	3.66969	0
	FADLTDAAAR		3	1	1	P14136		1050.52	1.47411e+06	1.60124e+06	1.76659e+06	0	2.314e-10	High	3.52014	High	3.99862	High	3.42809	0
	HVREAASYQEALAR		4	1	1	P14136		1600.82	806169	748031	792654	0	4.719e-06	High	3.30948	High	3.38811	High	4.19616	1
	TQYEAMASSNMHEAEEWYR		3	1	1	P14136		2332.97	415985	379330	464004	0	0.008311	High	3.25049	High	2.81112	High	1.94928	0
	LLEGEENRITIPVQTFSNLQIR		4	1	1	P14136		2570.4	216337	208909	180483	0	0.01379	High	3.14476	High	2.80352	High	3.11366	1
	VDFSLAGALNAGFKETR		1	1	1	P14136		1795.93	75654.7	0	0	0	0.03839	High	3.10659					1
	TVEMRDGEVIKESK		8	1	1	P14136		1620.83	1.37309e+06	2.15978e+06	1.4212e+06	0	1.611e-09	High	3.06011	High	4.14591	High	3.32381	2
	ETSLDTKSVSEGHLKR		5	1	1	P14136		1786.93	1.26898e+06	1.27306e+06	1.38373e+06	0	0.003424	High	3.02358	High	2.54158	High	2.39696	2
	QLQSLTCDLESLRGTNESLER		5	1	1	P14136	C7(Carbamidomethyl)	2449.21	5.23129e+06	5.35708e+06	5.19477e+06	0	0.0001794	High	2.49199	High	2.89007	High	2.77822	1
	FADLTDAAARNAELLR		5	1	1	P14136		1746.92	679003	698656	756512	0	0.0004533	High	2.34952	High	2.43056	High	1.94292	1
	SKFADLTDAAARNAELLR		4	1	1	P14136		1962.04	284255	293417	424062	0	1.545e-05	High	2.23698	High	2.8737	High	2.85319	2
	QQVHVELDVAKPDLTAALKEIR		6	1	1	P14136		2473.37	408950	429384	400406	0	9.226e-06	High	2.11625	High	2.71355	High	2.33755	1
	KLLEGEENRITIPVQTFSNLQIR		3	1	1	P14136		2698.49	751057	706955	778010	0	0.001016	High	1.92805	High	1.98722	High	2.32997	2
	LDQLTANSAR		4	1	1	P14136		1088.57	67952.3	144621	123277	0	2.761e-06	High	1.92782	High	2.44745	High	2.26451	0
	ASERAEMMELNDRFASYIEK		3	1	1	P14136		2390.11	270068	300033	307394	0	8.65e-05	High	1.4002	High	2.42437	High	2.40874	2
	QLQSLTCDLESLR		2	1	1	P14136	C7(Carbamidomethyl)	1562.79	0	0	0	0	0.002083			High	3.14441	High	3.29885	0
	KIESLEEEIR		1	1	1	P14136		1245.67	82340.1	0	0	0.002	0.1699	High	2.57092					1
	SYVSSGEMMVGGLAPGRR		1	1	1	P14136		1853.91	199542	0	0	0.002	0.1591	High	2.17295					1
	ETSLDTKSVSEGHLK		2	1	1	P14136		1630.83	381449	335020	0	0.002	0.1704	High	2.08915	High	1.59581			1
	RQLQSLTCDLESLRGTNESLER		2	1	1	P14136	C8(Carbamidomethyl)	2605.31	65469.3	60413.5	0	0.004	0.08622	High	3.0629	High	2.58346			2
Q9BVA1	Tubulin beta-2B chain OS=Homo sapiens OX=9606 GN=TUBB2B PE=1 SV=1 - [TBB2B_HUMAN]	49.9209	42.25	1	4	10	43	1.15782e+06	1.20083e+06	1.04768e+06	45.816	35.06	9	15	40.4559	37.75	9	14		0			445	4.89404
	Sequence		# PSMs	# Proteins	# Protein Groups	Protein Group Accessions	Modifications	MH+ [Da]	A5: Area	B5: Area	C5: Area	q-Value	PEP	A2	XCorr A2	B2	XCorr B2	C2	XCorr C2	# Missed Cleavages
	SGPFGQIFRPDNFVFGQSGAGNNWAK		8	3	3	Q9BVA1;P68371;P07437		2798.35	1.42837e+06	1.49465e+06	1.62547e+06	0	0.0005842	High	6.46861	High	5.73902	High	6.01351	0
	MREIVHIQAGQCGNQIGAK		10	3	3	P07437;P68371;Q9BVA1	C12(Carbamidomethyl)	2110.06	400091	347569	394226	0	6.052e-08	High	4.73097	High	4.37346	High	4.90734	1
	GHYTEGAELVDSVLDVVR		3	3	3	P68371;P07437;Q9BVA1		1958.99	404543	534910	522984	0	4.545e-06	High	3.57395	High	3.13874	High	3.58823	0
	AILVDLEPGTMDSVR		6	2	2	Q9BVA1;P07437		1615.84	972597	991673	994590	0	2.445e-16	High	3.38802	High	4.08257	High	3.19641	0
	LHFFMPGFAPLTSR		3	4	3	P68371;P07437;Q9BVA1		1620.84	220757	228701	255418	0	2.482e-05	High	3.01692	High	2.39594	High	3.63159	0
	INVYYNEATGNKYVPR		2	1	1	Q9BVA1		1900.96	0	30037	0	0	0.03133	High	2.44966	High	2.25396			1
	GHYTEGAELVDSVLDVVRK		6	3	3	Q9BVA1;P68371;P07437		2087.08	458769	387621	430099	0	5.796e-10	High	2.22002	High	4.61901	High	4.18211	1
	ESESCDCLQGFQLTHSLGGGTGSGMGTLLISK		1	1	1	Q9BVA1	C5(Carbamidomethyl); C7(Carbamidomethyl)	3327.55	0	0	0	0	0.001514			High	2.35343			0
	FWEVISDEHGIDPTGSYHGDSDLQLER		3	1	1	Q9BVA1		3102.41	1.07251e+06	1.11617e+06	0	0.002	0.1612	High	2.60524	High	1.54153			0
	IREEYPDRIMNTFSVMPSPK		1	1	1	Q9BVA1		2410.19	246844	0	0	0.003	0.2154	High	1.59915					2
P68104	Elongation factor 1-alpha 1 OS=Homo sapiens OX=9606 GN=EEF1A1 PE=1 SV=1 - [EF1A1_HUMAN]	50.1091	13.64	2	4	4	9	319051	246979	273142	6.42081	7.58	3	3	6.69624	8.44	2	2	7.90542	13.64	3	4	462	9.01221
	Sequence		# PSMs	# Proteins	# Protein Groups	Protein Group Accessions	Modifications	MH+ [Da]	A5: Area	B5: Area	C5: Area	q-Value	PEP	A2	XCorr A2	B2	XCorr B2	C2	XCorr C2	# Missed Cleavages
	IGGIGTVPVGR		3	2	1	P68104		1025.61	326450	320964	335052	0	2.797e-07	High	3.43827	High	3.44053	High	2.27827	0
	VETGVLKPGMVVTFAPVNVTTEVK		1	2	1	P68104		2515.39	426250	0	0	0	0.007085	High	2.98254					0
	SGDAAIVDMVPGKPMCVESFSDYPPLGR		3	2	1	P68104	C16(Carbamidomethyl)	2995.42	0	172995	0	0	9.981e-07			High	3.25571	High	2.99671	0
	IGGIGTVPVGRVETGVLKPGMVVTFAPVNVTTEVK		2	2	1	P68104		3521.98	204454	0	211231	0.002	0.1083	High	1.39596			High	1.64596	1
P68363	Tubulin alpha-1B chain OS=Homo sapiens OX=9606 GN=TUBA1B PE=1 SV=1 - [TBA1B_HUMAN]	50.1196	14.41	2	4	4	18	403458	405964	412131	19.7372	14.41	4	8	10.2952	14.41	4	5	13.8039	14.41	3	5	451	5.05908
	Sequence		# PSMs	# Proteins	# Protein Groups	Protein Group Accessions	Modifications	MH+ [Da]	A5: Area	B5: Area	C5: Area	q-Value	PEP	A2	XCorr A2	B2	XCorr B2	C2	XCorr C2	# Missed Cleavages
	AVFVDLEPTVIDEVR		8	2	1	P68363		1701.91	841089	865878	955165	0	8.94e-09	High	3.84292	High	4.34879	High	4.6142	0
	AYHEQLSVAEITNACFEPANQMVK		4	2	1	P68363	C15(Carbamidomethyl)	2750.31	91218	141029	128523	0	0.04816	High	3.8272	High	2.61695	High	2.64026	0
	TGTYRQLFHPEQLITGKEDAANNYAR		4	2	1	P68363		2993.49	171090	0	152704	0	0.00441	High	2.33131	High	2.12263	High	2.34559	2
	AVFVDLEPTVIDEVRTGTYR		2	2	1	P68363		2280.19	198196	210987	0	0.001	0.02126	High	2.28706	High	1.68027			1
P02790	Hemopexin OS=Homo sapiens OX=9606 GN=HPX PE=1 SV=2 - [HEMO_HUMAN]	51.6433	15.8	1	7	7	19	3.27769e+06	3.53255e+06	3.65135e+06	26.8374	14.5	5	9	17.8561	13.64	4	6	16.5183	9.96	3	4	462	7.02002
	Sequence		# PSMs	# Proteins	# Protein Groups	Protein Group Accessions	Modifications	MH+ [Da]	A5: Area	B5: Area	C5: Area	q-Value	PEP	A2	XCorr A2	B2	XCorr B2	C2	XCorr C2	# Missed Cleavages
	SLGPNSCSANGPGLYLIHGPNLYCYSDVEKLNAAK		8	1	1	P02790	C7(Carbamidomethyl); C24(Carbamidomethyl)	3779.83	9.12652e+06	9.61866e+06	1.01972e+07	0	4.705e-13	High	4.46189	High	5.55747	High	5.14598	1
	YYCFQGNQFLR		5	1	1	P02790	C3(Carbamidomethyl)	1495.68	466354	464763	496852	0	0.003736	High	3.87914	High	3.78383	High	3.83448	0
	SLGPNSCSANGPGLYLIHGPNLYCYSDVEK		2	1	1	P02790	C7(Carbamidomethyl); C24(Carbamidomethyl)	3282.53	240211	0	259958	0	0.0535	High	3.44297			High	2.91332	0
	WLGRYYCFQGNQFLR		1	1	1	P02790	C7(Carbamidomethyl)	2007.97	0	246457	0	0	3.805e-07			High	3.65989			1
	WKNFPSPVDAAFR		1	1	1	P02790		1534.78	0	514213	0	0	8.959e-08			High	2.62768			1
	QGHNSVFLIK		1	1	1	P02790		1142.64	10832.6	0	0	0.003	0.2178	High	1.70143					0
	NFPSPVDAAFR		1	1	1	P02790		1220.61	223597	0	0	0.007	0.2776	High	1.79878					0
P10909	Clusterin OS=Homo sapiens OX=9606 GN=CLU PE=1 SV=1 - [CLUS_HUMAN]	52.461	11.58	1	4	4	17	532267	541410	419401	19.3672	11.58	4	7	15.6319	8.91	3	6	9.82089	8.91	3	4	449	6.26514
	Sequence		# PSMs	# Proteins	# Protein Groups	Protein Group Accessions	Modifications	MH+ [Da]	A5: Area	B5: Area	C5: Area	q-Value	PEP	A2	XCorr A2	B2	XCorr B2	C2	XCorr C2	# Missed Cleavages
	EILSVDCSTNNPSQAK		8	1	1	P10909	C7(Carbamidomethyl)	1762.83	831427	823557	873960	0	1.891e-07	High	4.2334	High	3.75858	High	4.54456	0
	YVNKEIQNAVNGVK		5	1	1	P10909		1575.85	494382	509725	105116	0	0.05502	High	3.00734	High	2.90001	High	1.57341	1
	TLLSNLEEAK		3	1	1	P10909		1117.61	270993	290949	279127	0	0.001941	High	2.67696	High	3.08753	High	3.11892	0
	KYNELLKSYQWK		1	1	1	P10909		1599.85	151031	0	0	0.002	0.144	High	2.29943					2
P01008	Antithrombin-III OS=Homo sapiens OX=9606 GN=SERPINC1 PE=1 SV=1 - [ANT3_HUMAN]	52.5689	13.58	1	5	5	10	289366	301050	380895	8.34682	13.58	4	4	2.824	10.56	4	4	4.38033	6.25	2	2	464	6.7124
	Sequence		# PSMs	# Proteins	# Protein Groups	Protein Group Accessions	Modifications	MH+ [Da]	A5: Area	B5: Area	C5: Area	q-Value	PEP	A2	XCorr A2	B2	XCorr B2	C2	XCorr C2	# Missed Cleavages
	EVPLNTIIFMGR		3	1	1	P01008		1389.76	134742	177423	175508	0	0.00678	High	3.73531	High	2.824	High	2.00531	0
	ATEDEGSEQKIPEATNR		3	1	1	P01008		1874.87	562474	528126	586282	0	0.0365	High	2.60619	High	1.98861	High	2.37502	1
	SLNPNRVTFKANRPFLVFIR		2	1	1	P01008		2389.37	170883	197600	0	0	0.002396	High	1.75569	High	2.12895			2
	ANRPFLVFIR		1	1	1	P01008		1232.73	0	27109	0	0.003	0.05888			High	1.80601			0
	LQPLDFKENAEQSR		1	1	1	P01008		1674.85	110723	0	0	0.006	0.2629	High	2.00533					1
P02774	Vitamin D-binding protein OS=Homo sapiens OX=9606 GN=GC PE=1 SV=1 - [VTDB_HUMAN]	52.929	31.86	1	10	10	34	1.46599e+06	1.46079e+06	1.17904e+06	41.5372	29.54	9	12	38.4728	29.54	9	13	26.3518	26.16	7	9	474	5.5415
	Sequence		# PSMs	# Proteins	# Protein Groups	Protein Group Accessions	Modifications	MH+ [Da]	A5: Area	B5: Area	C5: Area	q-Value	PEP	A2	XCorr A2	B2	XCorr B2	C2	XCorr C2	# Missed Cleavages
	SLGECCDVEDSTTCFNAK		6	1	1	P02774	C5(Carbamidomethyl); C6(Carbamidomethyl); C14(Carbamidomethyl)	2092.83	261018	257898	321093	0	0.001575	High	4.63241	High	3.84641	High	4.11947	0
	VLEPTLKSLGECCDVEDSTTCFNAK		5	1	1	P02774	C12(Carbamidomethyl); C13(Carbamidomethyl); C21(Carbamidomethyl)	2873.3	98792.3	123715	91243.3	0	0.001951	High	4.29314	High	3.77926	High	3.12501	1
	ELSSFIDKGQELCADYSENTFTEYK		3	1	1	P02774	C13(Carbamidomethyl)	2974.35	205034	176018	175757	0	5.952e-10	High	4.01872	High	4.57414	High	3.6725	1
	LAQKVPTADLEDVLPLAEDITNILSK		6	1	1	P02774		2806.56	0	225497	268285	0	0.002249	High	3.87924	High	3.22068	High	1.67257	1
	SCESNSPFPVHPGTAECCTK		4	1	1	P02774	C2(Carbamidomethyl); C17(Carbamidomethyl); C18(Carbamidomethyl)	2264.95	524640	568180	606163	0	0.002214	High	3.61315	High	3.49464	High	3.65746	0
	SCESNSPFPVHPGTAECCTKEGLER		2	1	1	P02774	C2(Carbamidomethyl); C17(Carbamidomethyl); C18(Carbamidomethyl)	2849.24	1.2661e+06	1.22173e+06	0	0	0.03812	High	3.23638	High	2.70153			1
	RTHLPEVFLSK		1	1	1	P02774		1326.76	113811	0	0	0	0.0304	High	3.02859					1
	SLGECCDVEDSTTCFNAKGPLLKK		3	1	1	P02774	C5(Carbamidomethyl); C6(Carbamidomethyl); C14(Carbamidomethyl)	2729.26	2.60723e+06	2.59247e+06	2.60987e+06	0	9.912e-05	High	2.54914	High	2.95521	High	3.14214	2
	LKAKLPDATPK		1	1	1	P02774		1181.72	0	60214.5	0	0	0.01226			High	2.34987			2
	EVVSLTEACCAEGADPDCYDTR		3	1	1	P02774	C9(Carbamidomethyl); C10(Carbamidomethyl); C18(Carbamidomethyl)	2518.02	51535.4	45881.1	51520.8	0.001	0.008031	High	2.36672	High	1.92583	High	3.05094	0
P08670	Vimentin OS=Homo sapiens OX=9606 GN=VIM PE=1 SV=4 - [VIME_HUMAN]	53.6191	34.55	1	12	12	40	1.21111e+06	767138	1.0757e+06	41.4747	31.55	10	16	28.4745	23.82	8	11	28.345	31.33	10	13	466	5.12256
	Sequence		# PSMs	# Proteins	# Protein Groups	Protein Group Accessions	Modifications	MH+ [Da]	A5: Area	B5: Area	C5: Area	q-Value	PEP	A2	XCorr A2	B2	XCorr B2	C2	XCorr C2	# Missed Cleavages
	FLEQQNKILLAELEQLKGQGK		7	1	1	P08670		2427.37	1.28052e+06	1.20261e+06	1.23291e+06	0	2.031e-16	High	3.98286	High	4.10998	High	3.26575	2
	LGDLYEEEMR		3	1	1	P08670		1254.57	331019	320561	364443	0	3.272e-06	High	3.61695	High	3.52156	High	3.63975	0
	LLQDSVDFSLADAINTEFKNTR		3	1	1	P08670		2497.26	642344	609033	519763	0	0.01755	High	3.23891	High	1.73155	High	3.06701	1
	FADLSEAANRNNDALR		3	1	1	P08670		1776.87	218096	234248	232395	0	0.009892	High	2.93377	High	2.69564	High	2.89977	1
	TVETRDGQVINETSQHHDDLE		9	1	1	P08670		2423.11	1.11456e+06	286331	263607	0	3.864e-05	High	2.81101	High	3.07779	High	3.39799	1
	EEAENTLQSFRQDVDNASLAR		3	1	1	P08670		2393.14	359112	308161	377875	0	1.661e-05	High	2.80299	High	3.40245	High	2.62679	1
	DGQVINETSQHHDDLE		5	1	1	P08670		1836.8	1.23827e+06	139021	1.27668e+06	0	4.051e-08	High	2.52881	High	3.00518	High	2.21271	0
	SLYASSPGGVYATR		1	1	1	P08670		1428.72	15244.4	0	0	0	0.02689	High	2.41312					0
	VEVERDNLAEDIMR		1	1	1	P08670		1688.83	0	0	469863	0	0.0004895					High	2.82394	1
	QVQSLTCEVDALKGTNESLER		1	1	1	P08670	C7(Carbamidomethyl)	2377.17	0	0	717506	0	0.005715					High	2.40515	1
	ILLAELEQLKGQGK		3	1	1	P08670		1539.91	528905	489768	516749	0.001	0.0827	High	2.00939	High	1.34464	High	1.13165	1
	RQVQSLTCEVDALKGTNESLER		1	1	1	P08670	C8(Carbamidomethyl)	2533.28	0	0	0	0.006	0.2641	High	2.66817					2
P04217	Alpha-1B-glycoprotein OS=Homo sapiens OX=9606 GN=A1BG PE=1 SV=4 - [A1BG_HUMAN]	54.2195	49.49	1	16	16	67	2.47743e+06	2.40143e+06	2.48555e+06	68.8276	42.83	12	24	69.5945	36.16	12	25	55.675	32.53	10	18	495	5.85889
	Sequence		# PSMs	# Proteins	# Protein Groups	Protein Group Accessions	Modifications	MH+ [Da]	A5: Area	B5: Area	C5: Area	q-Value	PEP	A2	XCorr A2	B2	XCorr B2	C2	XCorr C2	# Missed Cleavages
	TPGAAANLELIFVGPQHAGNYR		8	1	1	P04217		2296.19	3.1344e+06	3.13356e+06	3.09196e+06	0	3.54e-05	High	6.72761	High	5.684	High	5.49197	0
	SSTSPDRIFFHLNAVALGDGGHYTCR		13	1	1	P04217	C25(Carbamidomethyl)	2878.38	2.85187e+06	2.71126e+06	2.97382e+06	0	0.0001994	High	5.06296	High	4.88171	High	4.50932	1
	ATWSGAVLAGR		3	1	1	P04217		1088.59	1.33977e+06	1.35194e+06	1.39086e+06	0	2.601e-10	High	4.26656	High	4.30971	High	4.12706	0
	TVRTPGAAANLELIFVGPQHAGNYR		6	1	1	P04217		2652.41	716180	765764	705803	0	0.004844	High	3.86739	High	3.34897	High	2.98398	1
	RGEKELLVPR		13	1	1	P04217		1196.71	530853	490271	616110	0	0.01377	High	3.46493	High	2.99485	High	2.99466	2
	ATWSGAVLAGRDAVLR		5	1	1	P04217		1642.91	1.446e+06	1.35947e+06	0	0	1.451e-07	High	2.69344	High	2.84779			1
	SLPAPWLSMAPVSWITPGLK		5	1	1	P04217		2151.17	281949	253004	272195	0	1.956e-05	High	2.61997	High	3.3455	High	3.84583	0
	CLAPLEGAR		3	1	1	P04217	C1(Carbamidomethyl)	986.51	815826	844155	827984	0	0.0008225	High	2.39838	High	2.61965	High	2.94745	0
	CEGPIPDVTFELLREGETK		1	1	1	P04217	C1(Carbamidomethyl)	2190.08	640540	0	0	0	0.03643	High	2.38504					1
	NGVAQEPVHLDSPAIKHQFLLTGDTQGR		2	1	1	P04217		3028.57	414026	1.12425e+06	0	0	0.0006074	High	2.34146	High	1.80908			1
	VTLTCVAPLSGVDFQLR		2	1	1	P04217	C5(Carbamidomethyl)	1876.01	0	46644.2	47524.7	0	0.006752			High	2.71178	High	2.70757	0
	LHDNQNGWSGDSAPVELILSDETLPAPEFSPEPESGR		1	1	1	P04217		3990.87	0	0	0	0.002	0.1309	High	2.44477					0
	DAVLRCEGPIPDVTFELLR		2	1	1	P04217	C6(Carbamidomethyl)	2200.14	0	102997	74398.1	0.002	0.01621			High	1.79469	High	2.0903	1
	CRSGLSTGWTQLSK		1	1	1	P04217	C1(Carbamidomethyl)	1580.79	0	50156	0	0.003	0.04555			High	2.00028			1
	YRSWVPHTFESELSDPVELLVAES		1	1	1	P04217		2790.37	0	0	882653	0.004	0.04221					High	1.95146	1
	SWVPHTFESELSDPVELLVAES		1	1	1	P04217		2471.2	884963	0	0	0.007	0.2708	High	1.95984					0
P04004	Vitronectin OS=Homo sapiens OX=9606 GN=VTN PE=1 SV=1 - [VTNC_HUMAN]	54.2712	6.28	1	2	2	2	370589	234271	389713		0			6.65292	6.28	2	2		0			478	5.79541
	Sequence		# PSMs	# Proteins	# Protein Groups	Protein Group Accessions	Modifications	MH+ [Da]	A5: Area	B5: Area	C5: Area	q-Value	PEP	A2	XCorr A2	B2	XCorr B2	C2	XCorr C2	# Missed Cleavages
	SIAQYWLGCPAPGHL		1	1	1	P04004	C9(Carbamidomethyl)	1669.82	0	400513	0	0	1.066e-14			High	4.47015			0
	DVWGIEGPIDAAFTR		1	1	1	P04004		1646.82	0	68029.6	0	0	0.004296			High	2.18277			0
P30101	Protein disulfide-isomerase A3 OS=Homo sapiens OX=9606 GN=PDIA3 PE=1 SV=4 - [PDIA3_HUMAN]	56.7468	9.5	1	3	3	4	158668	103589	79243	4.32018	5.15	2	2		0			5.18705	7.33	2	2	505	6.354
	Sequence		# PSMs	# Proteins	# Protein Groups	Protein Group Accessions	Modifications	MH+ [Da]	A5: Area	B5: Area	C5: Area	q-Value	PEP	A2	XCorr A2	B2	XCorr B2	C2	XCorr C2	# Missed Cleavages
	MDATANDVPSPYEVR		2	1	1	P30101		1664.76	96354.3	0	100055	0	0.0007135	High	2.22727			High	3.04577	0
	LAPEYEAAATR		1	1	1	P30101		1191.6	220982	0	0	0.002	0.14	High	2.09291					0
	VDCTANTNTCNKYGVSGYPTLK		1	1	1	P30101	C3(Carbamidomethyl); C10(Carbamidomethyl)	2463.14	0	0	58431.4	0.003	0.03187					High	2.14128	1
P14618	Pyruvate kinase PKM OS=Homo sapiens OX=9606 GN=PKM PE=1 SV=4 - [KPYM_HUMAN]	57.9	8.85	1	2	2	2	756333	553710	796095	5.21637	8.85	2	2		0				0			531	7.84033
	Sequence		# PSMs	# Proteins	# Protein Groups	Protein Group Accessions	Modifications	MH+ [Da]	A5: Area	B5: Area	C5: Area	q-Value	PEP	A2	XCorr A2	B2	XCorr B2	C2	XCorr C2	# Missed Cleavages
	TATESFASDPILYRPVAVALDTKGPEIR		1	1	1	P14618		3017.6	866771	0	0	0	0.06079	High	2.73041					1
	LNFSHGTHEYHAETIKNVR		1	1	1	P14618		2253.12	645896	0	0	0	0.01491	High	2.48596					1
P13645	Keratin, type I cytoskeletal 10 OS=Homo sapiens OX=9606 GN=KRT10 PE=1 SV=6 - [K1C10_HUMAN]	58.7917	7.53	1	3	3	13	170667	120205	154464	13.1889	7.53	3	4	12.3164	7.53	3	5	11.3305	7.53	3	4	584	5.21143
	Sequence		# PSMs	# Proteins	# Protein Groups	Protein Group Accessions	Modifications	MH+ [Da]	A5: Area	B5: Area	C5: Area	q-Value	PEP	A2	XCorr A2	B2	XCorr B2	C2	XCorr C2	# Missed Cleavages
	ISSSKGSLGGGFSSGGFSGGSFSR		3	1	1	P13645		2210.05	303243	275310	263015	0	9.953e-14	High	4.98743	High	5.02857	High	3.63743	1
	GSLGGGFSSGGFSGGSFSR		3	1	1	P13645		1707.78	73365.6	56457.7	58013.2	0	0.001238	High	4.03229	High	3.46912	High	4.02811	0
	SGGGGGGGGCGGGGGVSSLR		7	1	1	P13645	C10(Carbamidomethyl)	1549.68	135392	28848.2	142363	0	0.07084	High	2.12643	High	2.05471	High	1.98784	0
P04196	Histidine-rich glycoprotein OS=Homo sapiens OX=9606 GN=HRG PE=1 SV=1 - [HRG_HUMAN]	59.5409	7.81	1	3	3	7	201344	553411	432320	8.22643	4.76	2	2	5.73708	4.76	2	2	9.91409	7.81	3	3	525	7.50342
	Sequence		# PSMs	# Proteins	# Protein Groups	Protein Group Accessions	Modifications	MH+ [Da]	A5: Area	B5: Area	C5: Area	q-Value	PEP	A2	XCorr A2	B2	XCorr B2	C2	XCorr C2	# Missed Cleavages
	ADLFYDVEALDLESPK		2	1	1	P04196		1824.9	97655.3	0	90164.4	0	0.0006166	High	4.87938			High	4.30385	0
	DGYLFQLLR		3	1	1	P04196		1124.61	305033	334477	287184	0	8.007e-05	High	3.34705	High	3.31085	High	3.4393	0
	SGFPQVSMFFTHTFPK		2	1	1	P04196		1857.9	0	772345	919611	0.003	0.05361			High	2.42623	High	2.17093	0
P04040	Catalase OS=Homo sapiens OX=9606 GN=CAT PE=1 SV=3 - [CATA_HUMAN]	59.7188	19.54	1	6	6	27	1.14719e+06	1.08586e+06	1.1226e+06	30.3376	19.54	6	11	21.2666	14.04	4	7	20.1345	19.54	6	9	527	7.38623
	Sequence		# PSMs	# Proteins	# Protein Groups	Protein Group Accessions	Modifications	MH+ [Da]	A5: Area	B5: Area	C5: Area	q-Value	PEP	A2	XCorr A2	B2	XCorr B2	C2	XCorr C2	# Missed Cleavages
	FNTANDDNVTQVR		2	1	1	P04040		1493.7	186711	0	213632	0	0.0006163	High	5.31374			High	4.75174	0
	AFYVNVLNEEQR		6	1	1	P04040		1481.74	583826	572443	562113	0	0.001209	High	4.11005	High	4.04657	High	3.55107	0
	LGPNYLHIPVNCPYR		4	1	1	P04040	C12(Carbamidomethyl)	1812.92	716315	649198	716731	0	0.02027	High	3.82292	High	3.26413	High	3.46309	0
	AAQKADVLTTGAGNPVGDKLNVITVGPR		10	1	1	P04040		2762.52	2.14143e+06	2.03594e+06	2.08896e+06	0	1.425e-05	High	2.76459	High	3.43781	High	2.37477	2
	NAIHTFVQSGSHLAAR		2	1	1	P04040		1708.89	306773	0	299606	0	0.001896	High	2.73312			High	3.10691	0
	GAGAFGYFEVTHDITKYSK		3	1	1	P04040		2091.02	293095	318350	314897	0.002	0.1429	High	1.96282	High	1.91074	High	1.46436	1
P10809	60 kDa heat shock protein, mitochondrial OS=Homo sapiens OX=9606 GN=HSPD1 PE=1 SV=2 - [CH60_HUMAN]	61.0164	15.01	1	5	5	20	465377	467995	449931	21.8253	10.99	4	8	20.6598	13.44	4	7	16.8429	9.42	3	5	573	5.87158
	Sequence		# PSMs	# Proteins	# Protein Groups	Protein Group Accessions	Modifications	MH+ [Da]	A5: Area	B5: Area	C5: Area	q-Value	PEP	A2	XCorr A2	B2	XCorr B2	C2	XCorr C2	# Missed Cleavages
	TVIIEQSWGSPK		3	1	1	P10809		1344.72	241235	264338	282490	0	0.005779	High	4.04315	High	3.74974	High	3.8802	0
	LVQDVANNTNEEAGDGTTTATVLAR		9	1	1	P10809		2560.26	845141	817695	877689	0	0.009765	High	3.89762	High	2.92211	High	2.83536	0
	AAVEEGIVLGGGCALLR		6	1	1	P10809	C13(Carbamidomethyl)	1684.91	171279	193584	189615	0	1.275e-09	High	3.66529	High	4.11601	High	4.96911	0
	IQEIIEQLDVTTSEYEKEKLNER		1	1	1	P10809		2807.44	0	321951	0	0	7.44e-06			High	2.72596			2
	GDKAQIEKR		1	1	1	P10809		1044.58	309754	0	0	0.003	0.2201	High	2.12788					2
Q15942	Zyxin OS=Homo sapiens OX=9606 GN=ZYX PE=1 SV=1 - [ZYX_HUMAN]	61.2382	7.69	1	2	2	5	132391	130838	0	7.45877	7.69	2	3	2.35907	7.69	2	2		0			572	6.66846
	Sequence		# PSMs	# Proteins	# Protein Groups	Protein Group Accessions	Modifications	MH+ [Da]	A5: Area	B5: Area	C5: Area	q-Value	PEP	A2	XCorr A2	B2	XCorr B2	C2	XCorr C2	# Missed Cleavages
	LGHPEALSAGTGSPQPPSFTYAQQR		3	1	1	Q15942		2597.29	75724.9	76664	0	0	0.06165	High	2.88087	High	1.79256			0
	VNPFRPGDSEPPPAPGAQR		2	1	1	Q15942		1989	189058	185011	0	0.001	0.02198	High	2.33352	High	2.35907			0
Q14195	Dihydropyrimidinase-related protein 3 OS=Homo sapiens OX=9606 GN=DPYSL3 PE=1 SV=1 - [DPYL3_HUMAN]	61.9241	11.75	1	3	4	10	112651	117223	132834	9.24276	8.95	3	3	10.2981	11.75	4	4	9.08656	8.95	3	3	570	6.49365
	Sequence		# PSMs	# Proteins	# Protein Groups	Protein Group Accessions	Modifications	MH+ [Da]	A5: Area	B5: Area	C5: Area	q-Value	PEP	A2	XCorr A2	B2	XCorr B2	C2	XCorr C2	# Missed Cleavages
	GMYDGPVFDLTTTPK		3	1	1	Q14195		1641.78	183088	181035	219536	0	4.324e-06	High	3.45343	High	3.03665	High	3.94477	0
	MDENQFVAVTSTNAAK		3	2	2	Q16555;Q14195		1725.81	21575.3	26495.6	23057	0	0.06062	High	2.98378	High	2.30419	High	2.40029	0
	AIGKDNFTAIPEGTNGVEER		3	1	1	Q14195		2118.05	133291	144139	155909	0	0.0102	High	2.80555	High	3.20118	High	2.7415	1
	AITIASQTNCPLYVTK		1	1	1	Q14195	C10(Carbamidomethyl)	1779.94	0	26272.7	0	0	0.0004778			High	1.75603			0
Q16555	Dihydropyrimidinase-related protein 2 OS=Homo sapiens OX=9606 GN=DPYSL2 PE=1 SV=1 - [DPYL2_HUMAN]	62.2546	28.32	1	9	10	22	421490	379867	415820	26.5207	23.6	7	8	19.8288	14.34	5	6	18.7862	18.53	7	8	572	6.37939
	Sequence		# PSMs	# Proteins	# Protein Groups	Protein Group Accessions	Modifications	MH+ [Da]	A5: Area	B5: Area	C5: Area	q-Value	PEP	A2	XCorr A2	B2	XCorr B2	C2	XCorr C2	# Missed Cleavages
	AITIANQTNCPLYITK		3	1	1	Q16555	C10(Carbamidomethyl)	1820.97	99794.8	93735.3	107979	0	0.00231	High	4.93483	High	3.07822	High	3.7298	0
	NLHQSGFSLSGAQIDDNIPR		3	1	1	Q16555		2169.07	376863	363669	313922	0	0.001295	High	4.79087	High	4.70424	High	4.14769	0
	GLYDGPVCEVSVTPK		6	1	1	Q16555	C8(Carbamidomethyl)	1620.8	493819	506600	495044	0	0.002024	High	4.3272	High	3.91142	High	4.31377	0
	MDENQFVAVTSTNAAK		3	2	2	Q16555;Q14195		1725.81	21575.3	26495.6	23057	0	0.06062	High	2.98378	High	2.30419	High	2.40029	0
	ILDLGITGPEGHVLSRPEEVEAEAVNR		2	1	1	Q16555		2900.52	346153	0	383553	0	0.05841	High	2.93348			High	2.21666	0
	NLHQSGFSLSGAQIDDNIPRR		1	1	1	Q16555		2325.17	313249	0	0	0	0.06242	High	2.6598					1
	IVNDDQSFYADIYMEDGLIKQIGENLIVPGGVKTIEAHSR		1	1	1	Q16555		4448.28	393789	0	0	0.002	0.1462	High	2.53774					2
	TSPAKQQAPPVRNLHQSGFSLSGAQIDDNIPR		1	1	1	Q16555		3429.77	0	0	368865	0.006	0.06104					High	1.99334	2
	IVAPPGGRANITSLG		1	1	1	Q16555		1422.81	0	269334	0	0.009	0.1534			High	2.27608			1
	QQAPPVRNLHQSGFSLSGAQIDDNIPR		1	1	1	Q16555		2945.51	0	0	69621.9	0.009	0.1151					High	2.12246	1
P31948	Stress-induced-phosphoprotein 1 OS=Homo sapiens OX=9606 GN=STIP1 PE=1 SV=1 - [STIP1_HUMAN]	62.5994	15.84	1	4	4	8	198777	209571	461603	8.35301	10.13	3	4	5.24479	5.52	2	2	2.99844	8.84	2	2	543	6.80029
	Sequence		# PSMs	# Proteins	# Protein Groups	Protein Group Accessions	Modifications	MH+ [Da]	A5: Area	B5: Area	C5: Area	q-Value	PEP	A2	XCorr A2	B2	XCorr B2	C2	XCorr C2	# Missed Cleavages
	ALDLDSSCKEAADGYQR		4	1	1	P31948	C8(Carbamidomethyl)	1898.86	324587	295260	329222	0	0.04126	High	3.25847	High	2.58659	High	2.99844	1
	KAAALEAMKDYTK		2	1	1	P31948		1439.76	162913	123883	0	0	0.0004267	High	2.20322	High	2.65821			2
	TYEEGLKHEANNPQLKEGLQNMEAR		1	1	1	P31948		2899.4	108830	0	0	0.003	0.1915	High	1.70678					2
	ALSVGNIDDALQCYSEAIKLDPHNHVLYSNR		1	1	1	P31948	C13(Carbamidomethyl)	3512.73	0	0	593984	0.006	0.05871					High	2.42021	1
P04264	Keratin, type II cytoskeletal 1 OS=Homo sapiens OX=9606 GN=KRT1 PE=1 SV=6 - [K2C1_HUMAN]	65.999	10.25	1	7	7	17	368629	362302	258860	15.0914	10.25	6	6	14.3277	6.06	5	6	13.7491	9.63	5	5	644	8.11865
	Sequence		# PSMs	# Proteins	# Protein Groups	Protein Group Accessions	Modifications	MH+ [Da]	A5: Area	B5: Area	C5: Area	q-Value	PEP	A2	XCorr A2	B2	XCorr B2	C2	XCorr C2	# Missed Cleavages
	SGGGFSSGSAGIINYQR		4	1	1	P04264		1657.8	106250	108534	118859	0	4.901e-14	High	3.83184	High	4.11576	High	3.7202	0
	SGYRSGGGFSSGSAGIINYQRR		2	1	1	P04264		2277.12	583693	536495	0	0	0.05325	High	3.31339	High	1.81065			2
	SLVNLGGSKSISISVAR		3	1	1	P04264		1687.98	163242	173413	162324	0	6.78e-08	High	3.18854	High	3.75274	High	3.3423	1
	SGGGGGRFSSCGGGGGSFGAGGGFGSR		2	1	1	P04264	C11(Carbamidomethyl)	2293.98	104895	0	112026	0	0.02851	High	2.98322			High	2.42813	1
	SGGGFSSGSAGIINYQRR		3	1	1	P04264		1813.9	341073	336696	399061	0	0.005548	High	1.54307	High	1.90759	High	2.40042	1
	SGYRSGGGFSSGSAGIINYQR		1	1	1	P04264		2121.02	0	213715	0	0	4.655e-11			High	3.66063			1
	SLVNLGGSK		2	1	1	P04264		874.5	181121	0	215194	0.001	0.009702	High	1.77443			High	1.85806	0
P26038	Moesin OS=Homo sapiens OX=9606 GN=MSN PE=1 SV=3 - [MOES_HUMAN]	67.7778	6.59	1	4	4	7	235666	215392	315331	4.59295	4.51	3	4		0			5.14122	4.51	2	2	577	6.40479
	Sequence		# PSMs	# Proteins	# Protein Groups	Protein Group Accessions	Modifications	MH+ [Da]	A5: Area	B5: Area	C5: Area	q-Value	PEP	A2	XCorr A2	B2	XCorr B2	C2	XCorr C2	# Missed Cleavages
	DESKKTANDMIHAENMR		2	1	1	P26038		1989.91	215518	0	235437	0	0.002371	High	2.38793			High	2.62699	2
	QRIDEFESM		3	1	1	P26038		1154.52	359520	0	395226	0	0.007084	High	2.3522			High	2.51422	1
	KTANDMIHAENMR		1	1	1	P26038		1530.72	131959	0	0	0.001	0.08519	High	2.24075					1
	RKPDTIEVQQMK		1	1	1	P15311		1472.79	0	56457.8	0	0.002	0.02997			High	1.81618			1
P43652	Afamin OS=Homo sapiens OX=9606 GN=AFM PE=1 SV=1 - [AFAM_HUMAN]	69.024	2.84	1	2	2	2	143800	0	30172.8		0				0			3.96201	2.84	2	2	599	5.89697
	Sequence		# PSMs	# Proteins	# Protein Groups	Protein Group Accessions	Modifications	MH+ [Da]	A5: Area	B5: Area	C5: Area	q-Value	PEP	A2	XCorr A2	B2	XCorr B2	C2	XCorr C2	# Missed Cleavages
	AESPEVCFNEESPKIGN		1	1	1	P43652	C7(Carbamidomethyl)	1906.85	0	0	25638.4	0.004	0.03956					High	2.34127	1
	AESPEVCFNEESPK		1	1	1	P43652	C7(Carbamidomethyl)	1622.7	0	0	34707.2	0.009	0.1169					High	1.62074	0
P02768	Serum albumin OS=Homo sapiens OX=9606 GN=ALB PE=1 SV=2 - [ALBU_HUMAN]	69.3215	88.18	1	86	86	1232	6.36633e+07	6.1167e+07	6.57573e+07	1330.24	82.43	79	434	1176.23	88.18	83	411	1135.81	84.07	80	387	609	6.27783
	Sequence		# PSMs	# Proteins	# Protein Groups	Protein Group Accessions	Modifications	MH+ [Da]	A5: Area	B5: Area	C5: Area	q-Value	PEP	A2	XCorr A2	B2	XCorr B2	C2	XCorr C2	# Missed Cleavages
	RMPCAEDYLSVVLNQLCVLHEK		11	1	1	P02768	C4(Carbamidomethyl); C17(Carbamidomethyl)	2674.33	1.10542e+06	1.01847e+06	965690	0	8.726e-05	High	6.1417	High	5.31591	High	5.61461	1
	AEFAEVSKLVTDLTK		22	1	1	P02768		1650.9	2.2952e+07	2.42776e+07	2.41313e+07	0	0.0001808	High	5.94734	High	5.87927	High	5.81787	1
	ATKEQLKAVMDDFAAFVEK		16	1	1	P02768		2141.11	1.22284e+07	1.36829e+07	1.3423e+07	0	3.776e-09	High	5.81235	High	5.31089	High	5.94905	2
	EQLKAVMDDFAAFVEK		12	1	1	P02768		1840.92	1.01142e+07	1.03163e+07	1.0848e+07	0	5.518e-16	High	5.68151	High	5.81015	High	4.37582	1
	LVRPEVDVMCTAFHDNEETFLKKYLYEIAR		25	1	1	P02768	C10(Carbamidomethyl)	3686.84	1.5253e+07	1.46514e+07	1.45386e+07	0	2.154e-15	High	5.65951	High	5.85211	High	5.61487	2
	YKAAFTECCQAADKAACLLPK		18	1	1	P02768	C8(Carbamidomethyl); C9(Carbamidomethyl); C17(Carbamidomethyl)	2416.16	9.69204e+06	9.96908e+06	1.03992e+07	0	2.086e-16	High	5.42873	High	5.88998	High	5.54057	2
	RHPYFYAPELLFFAKR		53	1	1	P02768		2055.1	3.80032e+07	3.84554e+07	4.07721e+07	0	3.669e-10	High	5.36861	High	5.3981	High	5.76837	2
	SHCIAEVENDEMPADLPSLAADFVESK		12	1	1	P02768	C3(Carbamidomethyl)	2974.35	865954	805865	758888	0	0.0002185	High	5.33794	High	5.09467	High	5.24665	0
	RPCFSALEVDETYVPKEFNAETFTFHADICTLSEKER		5	1	1	P02768	C3(Carbamidomethyl); C30(Carbamidomethyl)	4437.1	1.03476e+06	1.20376e+06	1.15417e+06	0	0.0004229	High	5.24698	High	3.80011	High	4.30809	2
	VHTECCHGDLLECADDRADLAKYICENQDSISSK		19	1	1	P02768	C5(Carbamidomethyl); C6(Carbamidomethyl); C13(Carbamidomethyl); C25(Carbamidomethyl)	4009.76	1.58473e+07	1.60845e+07	1.67882e+07	0	0.001165	High	5.23897	High	4.26794	High	4.90332	2
	LVRPEVDVMCTAFHDNEETFLKK		18	1	1	P02768	C10(Carbamidomethyl)	2778.37	2.59083e+07	2.63991e+07	2.73217e+07	0	0.000448	High	5.13921	High	4.75021	High	4.5816	1
	RHPYFYAPELLFFAK		15	1	1	P02768		1899	7.70353e+06	7.99944e+06	8.59743e+06	0	0.0008186	High	5.04312	High	3.98286	High	4.66113	1
	TCVADESAENCDKSLHTLFGDKLCTVATLR		23	1	1	P02768	C2(Carbamidomethyl); C11(Carbamidomethyl); C24(Carbamidomethyl)	3411.61	4.33697e+07	4.24775e+07	4.37299e+07	0	1.631e-11	High	5.0124	High	5.54006	High	4.90723	2
	YTKKVPQVSTPTLVEVSR		15	1	1	P02768		2032.15	1.37297e+07	1.36117e+07	1.38917e+07	0	0.002405	High	5.00602	High	4.66036	High	4.8846	2
	SLHTLFGDKLCTVATLR		12	1	1	P02768	C11(Carbamidomethyl)	1932.04	5.68449e+06	5.84185e+06	6.2505e+06	0	7.636e-05	High	4.98506	High	4.91881	High	4.85924	1
	AAFTECCQAADKAACLLPKLDELR		13	1	1	P02768	C6(Carbamidomethyl); C7(Carbamidomethyl); C15(Carbamidomethyl)	2751.34	9.27879e+06	9.68811e+06	1.0096e+07	0	0.0008794	High	4.98505	High	3.93726	High	3.75251	2
	ADDKETCFAEEGKK		61	1	1	P02768	C7(Carbamidomethyl)	1627.73	5.75029e+06	6.46915e+06	6.89381e+06	0	0.001201	High	4.8931	High	4.30311	High	4.50798	2
	YICENQDSISSK		25	1	1	P02768	C3(Carbamidomethyl)	1443.64	1.97904e+07	1.83462e+07	2.06697e+07	0	0.001774	High	4.84982	High	4.64011	High	4.3962	0
	KVPQVSTPTLVEVSR		24	1	1	P02768		1639.94	1.93385e+07	2.01275e+07	2.0688e+07	0	0.0008617	High	4.83375	High	4.34739	High	4.37887	1
	TCVADESAENCDK		39	1	1	P02768	C2(Carbamidomethyl); C11(Carbamidomethyl)	1498.58	1.66632e+06	965090	2.56334e+06	0	0.0004714	High	4.81797	High	4.49677	High	4.76051	0
	YKAAFTECCQAADK		15	1	1	P02768	C8(Carbamidomethyl); C9(Carbamidomethyl)	1662.73	3.74307e+06	3.23078e+06	3.85193e+06	0	4.656e-07	High	4.75449	High	3.95896	High	4.81446	1
	CCTESLVNRRPCFSALEVDETYVPKEFNAETFTFHADICTLSEK		6	1	1	P02768	C1(Carbamidomethyl); C2(Carbamidomethyl); C12(Carbamidomethyl); C39(Carbamidomethyl)	5271.44	1.32727e+06	3.12106e+06	3.15303e+06	0	0.004918	High	4.75172	High	4.34496	High	4.51867	2
	LVRPEVDVMCTAFHDNEETFLK		4	1	1	P02768	C10(Carbamidomethyl)	2650.27	1.32479e+06	1.39371e+06	1.35413e+06	0	0.005838	High	4.70059	High	4.04094	High	3.39553	0
	LKECCEKPLLEK		39	1	1	P02768	C4(Carbamidomethyl); C5(Carbamidomethyl)	1546.8	4.98378e+07	4.73906e+07	5.24384e+07	0	0.006931	High	4.67256	High	4.22118	High	4.12088	1
	YICENQDSISSKLKECCEKPLLEK		8	1	1	P02768	C3(Carbamidomethyl); C16(Carbamidomethyl); C17(Carbamidomethyl)	2971.43	1.42233e+07	1.37301e+07	1.35584e+07	0	0.002438	High	4.62914	High	3.81419	High	3.53865	2
	NECFLQHKDDNPNLPR		6	1	1	P02768	C3(Carbamidomethyl)	1996.94	1.96765e+06	1.86948e+06	2.02784e+06	0	0.002596	High	4.49988	High	3.8772	High	3.35952	1
	QNCELFEQLGEYKFQNALLVR		6	1	1	P02768	C3(Carbamidomethyl)	2599.3	1.79102e+06	1.74315e+06	1.93517e+06	0	3.01e-12	High	4.47458	High	4.55868	High	3.49923	1
	VFDEFKPLVEEPQNLIKQNCELFEQLGEYKFQNALLVR		11	1	1	P02768	C20(Carbamidomethyl)	4625.37	6.81214e+06	7.12828e+06	7.40706e+06	0	9.177e-07	High	4.45527	High	4.1598	High	4.79844	2
	AVMDDFAAFVEK		33	1	1	P02768		1342.63	2.90132e+07	2.95553e+07	3.00627e+07	0	0.001023	High	4.28547	High	4.1877	High	4.2102	0
	MPCAEDYLSVVLNQLCVLHEK		6	1	1	P02768	C3(Carbamidomethyl); C16(Carbamidomethyl)	2518.22	1.20914e+06	1.23243e+06	1.26056e+06	0	3.219e-15	High	4.23468	High	4.9673	High	4.27115	0
	EFNAETFTFHADICTLSEKER		6	1	1	P02768	C14(Carbamidomethyl)	2545.18	5.36306e+06	5.35145e+06	853597	0	1.585e-10	High	4.20619	High	4.57239	High	3.98783	1
	LKCASLQKFGER		28	1	1	P02768	C3(Carbamidomethyl)	1436.77	1.49236e+07	1.35967e+07	1.61004e+07	0	1.156e-06	High	4.19715	High	4.02961	High	4.60787	2
	VFDEFKPLVEEPQNLIK		9	1	1	P02768		2045.1	3.17787e+06	3.30867e+06	3.53987e+06	0	3.636e-12	High	4.19462	High	4.24666	High	4.09132	0
	LVTDLTKVHTECCHGDLLECADDRADLAK		6	1	1	P02768	C12(Carbamidomethyl); C13(Carbamidomethyl); C20(Carbamidomethyl)	3355.58	7.7993e+06	7.63309e+06	7.88982e+06	0	1.061e-10	High	4.1805	High	4.82267	High	3.12854	2
	AAFTECCQAADKAACLLPK		20	1	1	P02768	C6(Carbamidomethyl); C7(Carbamidomethyl); C15(Carbamidomethyl)	2124.99	1.02996e+07	1.01268e+07	1.04711e+07	0	2.07e-08	High	4.14574	High	4.62559	High	4.97757	1
	ETYGEMADCCAK		14	1	1	P02768	C9(Carbamidomethyl); C10(Carbamidomethyl)	1434.54	4.61146e+06	4.72588e+06	5.06333e+06	0	0.005493	High	4.12314	High	3.87382	High	3.57907	0
	SLHTLFGDKLCTVATLRETYGEMADCCAK		10	1	1	P02768	C11(Carbamidomethyl); C26(Carbamidomethyl); C27(Carbamidomethyl)	3347.56	4.07401e+06	4.0003e+06	4.5296e+06	0	2.587e-10	High	4.11083	High	4.40303	High	3.12265	2
	CASLQKFGER		40	1	1	P02768	C1(Carbamidomethyl)	1195.59	6.76334e+06	6.58038e+06	7.28129e+06	0	0.004249	High	4.0779	High	3.62651	High	3.40008	1
	CCKADDKETCFAEEGK		22	1	1	P02768	C1(Carbamidomethyl); C2(Carbamidomethyl); C10(Carbamidomethyl)	1947.8	3.95649e+06	4.137e+06	4.44566e+06	0	0.01065	High	4.05002	High	3.20538	High	3.63519	2
	KVPQVSTPTLVEVSRNLGK		4	1	1	P02768		2052.19	2.98449e+06	2.76268e+06	2.74084e+06	0	0.003876	High	4.01827	High	3.79942	High	3.78113	2
	RYKAAFTECCQAADK		5	1	1	P02768	C9(Carbamidomethyl); C10(Carbamidomethyl)	1818.83	424234	439613	486717	0	0.006829	High	3.94598	High	3.34765	High	3.41085	2
	VHTECCHGDLLECADDRADLAK		12	1	1	P02768	C5(Carbamidomethyl); C6(Carbamidomethyl); C13(Carbamidomethyl)	2585.13	1.87739e+07	1.96547e+07	1.98018e+07	0	1.581e-09	High	3.90968	High	4.63741	High	3.38112	1
	QEPERNECFLQHKDDNPNLPR		28	1	1	P02768	C8(Carbamidomethyl)	2636.24	4.0424e+07	4.07743e+07	4.10211e+07	0	0.01468	High	3.88625	High	3.51664	High	3.8811	2
	LSQRFPKAEFAEVSK		11	1	1	P02768		1736.93	3.23524e+06	3.14267e+06	3.32588e+06	0	1.714e-09	High	3.86324	High	4.11525	High	3.74328	2
	KQTALVELVK		6	1	1	P02768		1128.7	3.16028e+06	3.23932e+06	3.05309e+06	0	0.02135	High	3.83682	High	3.7561	High	3.69862	1
	LVNEVTEFAK		4	1	1	P02768		1149.62	4.55582e+06	4.56759e+06	4.92234e+06	0	2.326e-05	High	3.7804	High	3.71653	High	3.83592	0
	KLVAASQAALGL		6	1	1	P02768		1141.7	1.32208e+07	1.22241e+07	1.27643e+07	0	0.0006943	High	3.78021	High	3.82592	High	3.85902	1
	ALVLIAFAQYLQQCPFEDHVKLVNEVTEFAK		7	1	1	P02768	C14(Carbamidomethyl)	3620.89	1.48662e+06	1.4723e+06	1.19881e+06	0	5.698e-06	High	3.77813	High	5.56686	High	2.76683	1
	VPQVSTPTLVEVSR		6	1	1	P02768		1511.85	778529	763587	826316	0	1.248e-10	High	3.76752	High	3.93604	High	3.49583	0
	ADLAKYICENQDSISSK		6	1	1	P02768	C8(Carbamidomethyl)	1941.93	859428	850684	905653	0	0.004634	High	3.75247	High	3.08493	High	3.60887	1
	MPCAEDYLSVVLNQLCVLHEKTPVSDRVTK		9	1	1	P02768	C3(Carbamidomethyl); C16(Carbamidomethyl)	3501.76	9.22548e+06	9.39613e+06	9.7639e+06	0	3.473e-09	High	3.74916	High	3.81258	High	3.69852	2
	FKDLGEENFK		10	1	1	P02768		1226.61	3.20102e+06	3.18812e+06	3.40829e+06	0	6.662e-09	High	3.72372	High	4.07015	High	3.31337	1
	RMPCAEDYLSVVLNQLCVLHEKTPVSDR		11	1	1	P02768	C4(Carbamidomethyl); C17(Carbamidomethyl)	3329.66	2.04408e+06	1.94764e+06	2.01115e+06	0	2.772e-06	High	3.72344	High	4.33436	High	4.52434	2
	LDELRDEGKASSAK		24	1	1	P02768		1518.78	4.91722e+06	4.9448e+06	5.24978e+06	0	0.006336	High	3.70648	High	3.25626	High	3.69963	2
	LVAASQAALGL		152	1	1	P02768		1013.6	9.77826e+07	9.36327e+07	1.01104e+08	0	3.661e-06	High	3.65862	High	3.76125	High	3.75626	0
	VHTECCHGDLLECADDR		6	1	1	P02768	C5(Carbamidomethyl); C6(Carbamidomethyl); C13(Carbamidomethyl)	2086.85	615095	633340	667796	0	0.01175	High	3.53787	High	3.40582	High	2.98243	0
	ALVLIAFAQYLQQCPFEDHVK		6	1	1	P02768	C14(Carbamidomethyl)	2490.29	794201	816952	783100	0	6.665e-07	High	3.53423	High	3.72528	High	4.30622	0
	LCTVATLRETYGEMADCCAK		4	1	1	P02768	C2(Carbamidomethyl); C17(Carbamidomethyl); C18(Carbamidomethyl)	2349.04	523063	550225	487993	0	4.155e-06	High	3.42828	High	2.97079	High	3.84399	1
	CCTESLVNR		15	1	1	P02768	C1(Carbamidomethyl); C2(Carbamidomethyl)	1138.5	1.81441e+06	1.81667e+06	1.92881e+06	0	8.929e-11	High	3.40115	High	3.58943	High	3.46992	0
	CCTESLVNRRPCFSALEVDETYVPK		11	1	1	P02768	C1(Carbamidomethyl); C2(Carbamidomethyl); C12(Carbamidomethyl)	3030.42	4.17014e+06	3.9299e+06	4.11695e+06	0	1.058e-06	High	3.26822	High	3.56945	High	4.07742	1
	QIKKQTALVELVK		23	1	1	P02768		1497.94	1.25659e+07	1.2496e+07	1.29928e+07	0	0.01545	High	3.26048	High	3.13887	High	3.18525	2
	ADDKETCFAEEGK		15	1	1	P02768	C7(Carbamidomethyl)	1499.63	769823	958325	879925	0	0.03085	High	3.2604	High	2.73849	High	2.98601	1
	AAFTECCQAADK		3	1	1	P02768	C6(Carbamidomethyl); C7(Carbamidomethyl)	1371.57	2.18379e+06	2.2568e+06	2.35535e+06	0	4.466e-05	High	3.2203	High	2.90013	High	3.92541	0
	TCVADESAENCDKSLHTLFGDK		6	1	1	P02768	C2(Carbamidomethyl); C11(Carbamidomethyl)	2497.1	3.28128e+06	3.06702e+06	3.29009e+06	0	0.02805	High	3.15567	High	2.62039	High	2.94171	1
	ECCEKPLLEK		38	1	1	P02768	C2(Carbamidomethyl); C3(Carbamidomethyl)	1305.62	5.23363e+06	6.15367e+06	6.41278e+06	0	0.02526	High	3.07252	High	2.32094	High	2.63218	0
	AACLLPKLDELR		6	1	1	P02768	C3(Carbamidomethyl)	1398.78	1.37525e+06	1.41047e+06	1.31923e+06	0	2.413e-05	High	3.03087	High	2.50369	High	2.98367	1
	KQTALVELVKHKPK		13	1	1	P02768		1619	2.71118e+06	2.72473e+06	2.80168e+06	0	3.844e-09	High	3.01816	High	3.56676	High	2.96503	2
	YICENQDSISSKLK		6	1	1	P02768	C3(Carbamidomethyl)	1684.83	2.01724e+06	1.95226e+06	1.9635e+06	0	2.87e-09	High	2.95252	High	3.44871	High	3.20771	1
	FPKAEFAEVSK		3	1	1	P02768		1252.66	159448	187532	195351	0	7.14e-07	High	2.89567	High	3.41952	High	3.17025	1
	HPYFYAPELLFFAK		3	1	1	P02768		1742.89	444024	477348	472645	0	2.269e-07	High	2.86025	High	3.21636	High	3.20086	0
	FGERAFKAWAVAR		8	1	1	P02768		1508.81	1.24444e+06	1.3035e+06	1.28077e+06	0	0.002366	High	2.70169	High	2.78719	High	2.53222	2
	LVNEVTEFAKTCVADESAENCDK		3	1	1	P02768	C12(Carbamidomethyl); C21(Carbamidomethyl)	2629.17	0	78672.1	78972.8	0	0.0004972	High	2.64148	High	2.39991	High	2.81542	1
	LVTDLTKVHTECCHGDLLECADDR		3	1	1	P02768	C12(Carbamidomethyl); C13(Carbamidomethyl); C20(Carbamidomethyl)	2857.3	233684	193988	239081	0	0.04243	High	2.60427	High	2.26991	High	2.02217	1
	QTALVELVKHKPK		8	1	1	P02768		1490.91	3.59537e+06	3.36155e+06	3.58116e+06	0	7.246e-05	High	2.52957	High	2.93867	High	2.6765	1
	QTALVELVK		6	1	1	P02768		1000.61	8.76669e+06	8.60527e+06	8.63718e+06	0	0.001151	High	2.31779	High	2.46188	High	2.61925	0
	MPCAEDYLSVVLNQLCVLHEKTPVSDR		2	1	1	P02768	C3(Carbamidomethyl); C16(Carbamidomethyl)	3173.55	0	407352	439848	0	6.931e-05			High	2.54965	High	3.61574	1
	DAHKSEVAHRFK		2	1	1	P02768		1424.74	0	356695	332341	0	0.004794			High	2.48999	High	2.5705	2
	TYETTLEKCCAAADPHECYAK		1	1	1	P02768	C9(Carbamidomethyl); C10(Carbamidomethyl); C18(Carbamidomethyl)	2518.08	0	34782	0	0	0.0005985			High	2.17477			1
	SHCIAEVENDEMPADLPSLAADFVESKDVCK		1	1	1	P02768	C3(Carbamidomethyl); C30(Carbamidomethyl)	3476.56	0	146214	0	0	0.01704			High	2.01989			1
	RPCFSALEVDETYVPK		1	1	1	P02768	C3(Carbamidomethyl)	1910.94	0	0	413995	0	0.001329					High	2.56573	0
	YLYEIARRHPYFYAPELLFFAK		1	1	1	P02768		2807.48	0	0	246833	0	0.006248					High	2.4268	2
	LVRPEVDVMCTAFHDNEETFLKK		1	1	1	P02768	M9(Oxidation); C10(Carbamidomethyl)	2794.35	203167	0	0	0.002	0.1462	High	2.64951					1
	EFNAETFTFHADICTLSEK		2	1	1	P02768	C14(Carbamidomethyl)	2260.04	540078	615278	0	0.002	0.02375	High	1.74275	High	2.38283			0
	FPKAEFAEVSKLVTDLTK		2	1	1	P02768		2023.11	116807	159719	0	0.002	0.02233	High	1.411	High	2.02265			2
	QTALVELVKHKPKATK		1	1	1	P02768		1791.09	160525	0	0	0.003	0.1911	High	1.76972					2
	LDELRDEGK		3	1	1	P02768		1074.54	1.02964e+06	0	1.47449e+06	0.003	0.2128	High	1.58811	High	1.36702	High	1.57755	1
	CCAAADPHECYAK		1	1	1	P02768	C1(Carbamidomethyl); C2(Carbamidomethyl); C10(Carbamidomethyl)	1552.6	0	242952	0	0.005	0.1023			High	1.85411			0
P15311	Ezrin OS=Homo sapiens OX=9606 GN=EZR PE=1 SV=4 - [EZRI_HUMAN]	69.3697	9.39	1	4	4	4	287272	108098	0		0			2.27573	9.39	4	4		0			586	6.26514
	Sequence		# PSMs	# Proteins	# Protein Groups	Protein Group Accessions	Modifications	MH+ [Da]	A5: Area	B5: Area	C5: Area	q-Value	PEP	A2	XCorr A2	B2	XCorr B2	C2	XCorr C2	# Missed Cleavages
	QRIDEFEAL		1	1	1	P15311		1120.56	0	227103	0	0	0.0107			High	2.27573			1
	QAVDQIKSQEQLAAELAEYTAK		1	1	1	P15311		2434.25	0	40734.7	0	0.001	0.01964			High	1.28891			1
	RKPDTIEVQQMK		1	1	1	P15311		1472.79	0	56457.8	0	0.002	0.02997			High	1.81618			1
	THNDIIHNENMR		1	1	1	P15311		1493.69	0	34115.8	0	0.003	0.04382			High	1.406			0
P00734	Prothrombin OS=Homo sapiens OX=9606 GN=F2 PE=1 SV=2 - [THRB_HUMAN]	69.9921	15.27	1	6	6	22	1.30506e+06	1.2992e+06	1.20587e+06	24.775	15.27	6	8	22.3474	15.27	5	7	20.7867	11.09	5	7	622	5.89697
	Sequence		# PSMs	# Proteins	# Protein Groups	Protein Group Accessions	Modifications	MH+ [Da]	A5: Area	B5: Area	C5: Area	q-Value	PEP	A2	XCorr A2	B2	XCorr B2	C2	XCorr C2	# Missed Cleavages
	RQECSIPVCGQDQVTVAMTPR		3	1	1	P00734	C4(Carbamidomethyl); C9(Carbamidomethyl)	2432.15	638300	592494	630616	0	2.12e-12	High	4.43014	High	4.62739	High	3.89302	1
	LAVTTHGLPCLAWASAQAK		8	1	1	P00734	C10(Carbamidomethyl)	1995.05	2.06914e+06	2.05834e+06	2.11084e+06	0	0.01396	High	3.6566	High	3.3295	High	3.59779	0
	SGIECQLWR		3	1	1	P00734	C5(Carbamidomethyl)	1148.55	878855	864290	876146	0	0.01836	High	3.42224	High	3.3251	High	3.37207	0
	DKLAACLEGNCAEGLGTNYR		4	1	1	P00734	C6(Carbamidomethyl); C11(Carbamidomethyl)	2212.02	68970.7	75568.5	75735.3	0	3.112e-08	High	2.86691	High	3.46075	High	2.11172	1
	QECSIPVCGQDQVTVAMTPR		2	1	1	P00734	C3(Carbamidomethyl); C8(Carbamidomethyl)	2276.04	99071	0	135103	0	0.03164	High	2.50882			High	2.43505	0
	SEGSSVNLSPPLEQCVPDRGQQYQGR		2	1	1	P00734	C15(Carbamidomethyl)	2888.37	967176	974969	0	0.002	0.1718	High	2.16319	High	2.15981			1
P11142	Heat shock cognate 71 kDa protein OS=Homo sapiens OX=9606 GN=HSPA8 PE=1 SV=1 - [HSP7C_HUMAN]	70.8542	7.28	1	4	5	5	81966	36968	21259.4	7.75387	7.28	5	5		0				0			646	5.51611
	Sequence		# PSMs	# Proteins	# Protein Groups	Protein Group Accessions	Modifications	MH+ [Da]	A5: Area	B5: Area	C5: Area	q-Value	PEP	A2	XCorr A2	B2	XCorr B2	C2	XCorr C2	# Missed Cleavages
	NQVAMNPTNTVFDAK		1	1	1	P11142		1649.8	0	0	0	0	0.02196	High	3.10736					0
	TTPSYVAFTDTER		1	1	1	P11142		1487.7	23062.5	0	0	0.002	0.1788	High	2.19236					0
	LIGDAAKNQVAMNPTNTVFDAKR		1	1	1	P11142		2474.29	140870	0	0	0.002	0.1626	High	1.74353					2
	VEIIANDQGNR		1	2	2	P11021;P11142		1228.63	0	0	0	0.002	0.1268	High	1.55853					0
	LIGDAAKNQVAMNPTNTVFDAK		1	1	1	P11142		2318.19	0	0	0	0.007	0.2771	High	2.45414					1
P01042	Kininogen-1 OS=Homo sapiens OX=9606 GN=KNG1 PE=1 SV=2 - [KNG1_HUMAN]	71.9122	16.15	1	10	10	20	451459	697067	395823	22.0002	11.65	7	7	18.3186	12.58	6	6	13.7402	12.58	7	7	644	6.81494
	Sequence		# PSMs	# Proteins	# Protein Groups	Protein Group Accessions	Modifications	MH+ [Da]	A5: Area	B5: Area	C5: Area	q-Value	PEP	A2	XCorr A2	B2	XCorr B2	C2	XCorr C2	# Missed Cleavages
	KIYPTVNCQPLGMISLMK		3	1	1	P01042	C8(Carbamidomethyl)	2093.1	439357	442537	444603	0	0.007415	High	3.79304	High	3.39796	High	2.96677	1
	LGQSLDCNAEVYVVPWEKK		3	1	1	P01042	C7(Carbamidomethyl)	2235.12	338923	261241	321661	0	0.01145	High	3.77873	High	3.62857	High	2.47577	1
	IYPTVNCQPLGMISLMK		3	1	1	P01042	C7(Carbamidomethyl)	1965.01	119673	158811	142189	0	1.542e-07	High	3.39117	High	3.15942	High	4.14177	0
	YNSQNQSNNQFVLYR		3	1	1	P01042		1874.88	29532	22991.4	27332.7	0	0.03386	High	2.98773	High	2.89174	High	2.36195	0
	AVDAALKKYNSQNQSNNQFVLYR		2	1	1	P01042		2671.36	208456	0	215425	0	0.07	High	2.91132			High	1.7889	2
	KLGQSLDCNAEVYVVPWEKK		2	1	1	P01042	C8(Carbamidomethyl)	2363.21	59789.3	454643	0	0	0.06832	High	2.90397	High	2.73103			2
	IASFSQNCDIYPGKDFVQPPTKICVGCPR		1	1	1	P01042	C8(Carbamidomethyl); C24(Carbamidomethyl); C27(Carbamidomethyl)	3354.61	0	1.19402e+06	0	0	0.003351			High	2.50988			2
	LGQSLDCNAEVYVVPWEK		1	1	1	P01042	C7(Carbamidomethyl)	2107.02	0	0	14538	0	0.00154					High	1.7939	0
	TVGSDTFYSFKYEIK		1	1	1	P01042		1784.87	576098	0	0	0.004	0.2377	High	2.23427					1
	IASFSQNCDIYPGKDFVQPPTK		1	1	1	P01042	C8(Carbamidomethyl)	2512.22	0	0	421204	0.006	0.0638					High	1.44157	1
P11021	Endoplasmic reticulum chaperone BiP OS=Homo sapiens OX=9606 GN=HSPA5 PE=1 SV=2 - [BIP_HUMAN]	72.2884	19.27	1	7	8	16	164802	159653	181311	14.0585	16.51	7	7	11.1342	10.09	4	4	10.405	10.09	4	5	654	5.16064
	Sequence		# PSMs	# Proteins	# Protein Groups	Protein Group Accessions	Modifications	MH+ [Da]	A5: Area	B5: Area	C5: Area	q-Value	PEP	A2	XCorr A2	B2	XCorr B2	C2	XCorr C2	# Missed Cleavages
	AKFEELNMDLFR		1	1	1	P11021		1512.75	226928	0	0	0	0.007345	High	3.75078					1
	VTHAVVTVPAYFNDAQR		3	1	1	P11021		1887.97	41866.5	315571	344035	0	0.01405	High	3.7101	High	3.39271	High	3.02663	0
	QATKDAGTIAGLNVMR		3	1	1	P11021		1645.87	106285	113579	136495	0	0.0321	High	2.54518	High	2.04883	High	2.72538	1
	TKPYIQVDIGGGQTK		4	1	1	P11021		1604.87	30396.5	25030.6	23078.1	0	0.07362	High	2.12955	High	2.10293	High	1.66857	0
	IEIESFYEGEDFSETLTR		2	1	1	P11021		2165.01	0	49806.9	63402.2	0	1.484e-07			High	3.58972	High	2.98438	0
	VEIIANDQGNR		1	2	2	P11021;P11142		1228.63	0	0	0	0.002	0.1268	High	1.55853					0
	VLEDSDLKKSDIDEIVLVGGSTR		1	1	1	P11021		2488.32	161192	0	0	0.002	0.182	High	1.43778					2
	ITPSYVAFTPEGER		1	1	1	P11021		1566.79	41441	0	0	0.003	0.2014	High	1.92292					0
Q92945	Far upstream element-binding protein 2 OS=Homo sapiens OX=9606 GN=KHSRP PE=1 SV=4 - [FUBP2_HUMAN]	73.07	9.14	1	3	3	5	296235	127710	214646		0			5.8609	9.14	3	3	6.00264	7.17	2	2	711	7.29834
	Sequence		# PSMs	# Proteins	# Protein Groups	Protein Group Accessions	Modifications	MH+ [Da]	A5: Area	B5: Area	C5: Area	q-Value	PEP	A2	XCorr A2	B2	XCorr B2	C2	XCorr C2	# Missed Cleavages
	AINQQTGAFVEISR		1	1	1	Q92945		1533.81	0	36948.7	0	0	1.222e-07			High	3.01392			0
	IGGDAATTVNNSTPDFGFGGQKR		2	1	1	Q92945		2310.11	0	239448	294710	0	0.002411			High	2.84697	High	3.5671	1
	GGEQINKIQQDSGCKVQISPDSGGLPER		2	1	1	Q92945	C14(Carbamidomethyl)	2997.48	0	106734	134581	0	0.001499			High	2.0143	High	2.43554	2
P02787	Serotransferrin OS=Homo sapiens OX=9606 GN=TF PE=1 SV=3 - [TRFE_HUMAN]	77.0136	56.88	1	36	36	164	1.25728e+07	1.21187e+07	1.26438e+07	169.755	51.15	30	62	127.39	37.97	26	49	142.282	43.84	28	53	698	7.12256
	Sequence		# PSMs	# Proteins	# Protein Groups	Protein Group Accessions	Modifications	MH+ [Da]	A5: Area	B5: Area	C5: Area	q-Value	PEP	A2	XCorr A2	B2	XCorr B2	C2	XCorr C2	# Missed Cleavages
	SAGWNIPIGLLYCDLPEPR		13	1	1	P02787	C13(Carbamidomethyl)	2171.1	3.85086e+06	3.76368e+06	3.94328e+06	0	9.345e-05	High	5.20618	High	4.83814	High	4.22567	0
	LHDRNTYEKYLGEEYVK		9	1	1	P02787		2157.07	6.87136e+06	7.27055e+06	7.61884e+06	0	0.001021	High	5.09318	High	3.63594	High	3.40358	2
	SETKDLLFRDDTVCLAK		12	1	1	P02787	C14(Carbamidomethyl)	2011.02	1.2477e+07	1.16946e+07	1.19711e+07	0	9.235e-09	High	4.58802	High	5.02655	High	4.95172	2
	CSTSSLLEACTFR		4	1	1	P02787	C1(Carbamidomethyl); C10(Carbamidomethyl)	1531.69	1.32521e+06	1.21293e+06	1.25519e+06	0	1.521e-12	High	4.55535	High	4.61198	High	4.31357	0
	MYLGYEYVTAIR		6	1	1	P02787		1478.74	775614	756500	784047	0	1.503e-07	High	4.1457	High	3.90909	High	4.24329	0
	TAGWNIPMGLLYNKINHCR		3	1	1	P02787	C18(Carbamidomethyl)	2258.14	429385	438214	381398	0	0.005215	High	3.74152	High	3.00339	High	3.61208	1
	NTYEKYLGEEYVK		6	1	1	P02787		1635.8	429455	402629	488697	0	0.009826	High	3.67124	High	3.61407	High	3.2903	1
	LCMGSGLNLCEPNNKEGYYGYTGAFR		9	1	1	P02787	C2(Carbamidomethyl); C10(Carbamidomethyl)	2971.33	1.41646e+06	1.4034e+06	1.55325e+06	0	5.015e-05	High	3.60554	High	3.40988	High	3.68343	1
	NLNEKDYELLCLDGTR		4	1	1	P02787	C11(Carbamidomethyl)	1952.94	830588	857839	873030	0	0.01444	High	3.42086	High	3.29375	High	2.94752	1
	SVIPSDGPSVACVK		7	1	1	P02787	C12(Carbamidomethyl)	1415.72	2.36763e+06	2.3884e+06	2.42353e+06	0	0.009401	High	3.41791	High	3.20381	High	3.37825	0
	WCAVSEHEATK		16	1	1	P02787	C2(Carbamidomethyl)	1317.59	470174	350478	515095	0	0.00697	High	3.35571	High	3.11914	High	2.92387	0
	LKCDEWSVNSVGK		1	1	1	P02787	C3(Carbamidomethyl)	1521.74	29606.5	0	0	0	0.02699	High	3.29755					1
	WCAVSEHEATKCQSFR		3	1	1	P02787	C2(Carbamidomethyl); C12(Carbamidomethyl)	1995.89	922015	832933	948651	0	0.03634	High	3.26523	High	2.93523	High	3.06686	1
	LKCDEWSVNSVGKIECVSAETTEDCIAK		7	1	1	P02787	C3(Carbamidomethyl); C16(Carbamidomethyl); C25(Carbamidomethyl)	3228.5	1.95731e+06	1.95583e+06	1.99292e+06	0	0.028	High	3.22789	High	2.74212	High	2.38206	2
	CSTSSLLEACTFRRP		7	1	1	P02787	C1(Carbamidomethyl); C10(Carbamidomethyl)	1784.85	1.83701e+07	1.7391e+07	1.83416e+07	0	0.02945	High	3.07276	High	2.26296	High	3.03948	1
	DLLFRDDTVCLAK		3	1	1	P02787	C10(Carbamidomethyl)	1565.8	1.44537e+06	1.13772e+06	1.64459e+06	0	0.01812	High	3.02309	High	2.77383	High	2.23168	1
	CLKDGAGDVAFVK		3	1	1	P02787	C1(Carbamidomethyl)	1379.7	54347.2	46598.7	49516.6	0	5.806e-08	High	2.92426	High	3.34005	High	2.56235	1
	TAGWNIPMGLLYNK		3	1	1	P02787		1577.82	321368	333601	321136	0	4.367e-09	High	2.78505	High	2.55508	High	3.16089	0
	WCAVSEHEATKCQSFRDHMK		4	1	1	P02787	C2(Carbamidomethyl); C12(Carbamidomethyl)	2507.11	2.01699e+06	2.15904e+06	2.22305e+06	0	0.02674	High	2.75582	High	1.3086	High	1.9409	2
	SAGWNIPIGLLYCDLPEPRKPLEK		5	1	1	P02787	C13(Carbamidomethyl)	2766.47	3.04255e+06	3.14435e+06	3.42108e+06	0	1.236e-07	High	2.62077	High	3.08907	High	2.56006	1
	KASYLDCIR		5	1	1	P02787	C7(Carbamidomethyl)	1125.58	176696	304023	321986	0	0.01091	High	2.52446	High	3.1353	High	3.05878	1
	KPVDEYKDCHLAQVPSHTVVAR		2	1	1	P02787	C9(Carbamidomethyl)	2549.3	74901.9	0	0	0	0.06407	High	2.07796					1
	DKEACVHKILR		3	1	1	P02787	C5(Carbamidomethyl)	1368.74	250201	0	211691	0	0.0001776	High	1.953			High	2.32949	2
	SMGGKEDLIWELLNQAQEHFGKDK		3	1	1	P02787		2773.37	1.01877e+06	0	956856	0	0.006934	High	1.90488			High	3.16191	2
	KCSTSSLLEACTFR		3	1	1	P02787	C2(Carbamidomethyl); C11(Carbamidomethyl)	1659.78	27308.7	30366.6	0	0	0.003353	High	1.76461	High	2.06695			1
	DSSLCKLCMGSGLNLCEPNNKEGYYGYTGAFR		2	1	1	P02787	C5(Carbamidomethyl); C8(Carbamidomethyl); C16(Carbamidomethyl)	3661.64	0	134096	135124	0	0.00026			High	3.37431	High	3.42643	2
	DCHLAQVPSHTVVAR		1	1	1	P02787	C2(Carbamidomethyl)	1689.85	0	202989	0	0	4.528e-06			High	3.02975			0
	NLNEKDYELLCLDGTRKPVEEYANCHLAR		5	1	1	P02787	C11(Carbamidomethyl); C25(Carbamidomethyl)	3520.7	0	1.50522e+06	1.50975e+06	0	0.0008416			High	3.01652	High	3.64116	2
	DYELLCLDGTRKPVEEYANCHLAR		1	1	1	P02787	C6(Carbamidomethyl); C20(Carbamidomethyl)	2922.4	0	86308	0	0	0.0002794			High	1.83719			1
	LCMGSGLNLCEPNNK		1	1	1	P02787	C2(Carbamidomethyl); C10(Carbamidomethyl)	1706.77	0	0	32114.5	0	0.004257					High	2.67126	0
	IMNGEADAMSLDGGFVYIAGK		1	1	1	P02787		2159.03	0	0	44856.2	0	0.001203					High	2.09926	0
	KCSTSSLLEACTFRRP		5	1	1	P02787	C2(Carbamidomethyl); C11(Carbamidomethyl)	1912.94	2.03534e+06	2.04818e+06	2.18891e+06	0.002	0.165	High	2.65397	High	2.38849	High	2.11067	2
	HQTVPQNTGGKNPDPWAK		2	1	1	P02787		1974.98	340582	0	0	0.002	0.1837	High	2.27631					1
	SVIPSDGPSVACVKK		3	1	1	P02787	C12(Carbamidomethyl)	1543.82	378021	0	374308	0.002	0.1056	High	2.05736			High	2.02928	1
	AVANFFSGSCAPCADGTDFPQLCQLCPGCGCSTLNQYFGYSGAFK		1	1	1	P02787	C10(Carbamidomethyl); C13(Carbamidomethyl); C23(Carbamidomethyl); C26(Carbamidomethyl); C29(Carbamidomethyl); C31(Carbamidomethyl)	4988.12	691249	0	0	0.003	0.2238	High	3.46899					0
	YLGEEYVKAVGNLRK		1	1	1	P02787		1738.95	962593	0	0	0.003	0.2071	High	1.42551					2
P02788	Lactotransferrin OS=Homo sapiens OX=9606 GN=LTF PE=1 SV=6 - [TRFL_HUMAN]	78.1319	4.08	1	2	2	2	62094.8	0	118600	2.08769	4.08	2	2		0				0			710	8.11865
	Sequence		# PSMs	# Proteins	# Protein Groups	Protein Group Accessions	Modifications	MH+ [Da]	A5: Area	B5: Area	C5: Area	q-Value	PEP	A2	XCorr A2	B2	XCorr B2	C2	XCorr C2	# Missed Cleavages
	SCHLAMAPNHAVVSR		1	1	1	P02788	C2(Carbamidomethyl)	1649.8	106823	0	0	0.001	0.08837	High	2.3085					0
	SVQWCAVSQPEATK		1	1	1	P02788	C5(Carbamidomethyl)	1590.77	17366.7	0	0	0.007	0.2749	High	2.08769					0
P10636	Microtubule-associated protein tau OS=Homo sapiens OX=9606 GN=MAPT PE=1 SV=5 - [TAU_HUMAN]	78.8798	6.6	1	2	2	2	233699	252708	259252	0	6.6	2	2		0				0			758	6.7124
	Sequence		# PSMs	# Proteins	# Protein Groups	Protein Group Accessions	Modifications	MH+ [Da]	A5: Area	B5: Area	C5: Area	q-Value	PEP	A2	XCorr A2	B2	XCorr B2	C2	XCorr C2	# Missed Cleavages
	CGSKDNIKHVPGGGSVQIVYKPVDLSK		1	1	1	P10636	C1(Carbamidomethyl)	2882.52	233699	0	0	0	0.06071	High	2.21434					2
	AKTDHGAEIVYKSPVVSGDTSPR		1	1	1	P10636		2414.24	0	0	0	0.002	0.1051	High	1.70955					2
P16070	CD44 antigen OS=Homo sapiens OX=9606 GN=CD44 PE=1 SV=3 - [CD44_HUMAN]	81.4874	4.72	1	3	3	7	1.02619e+06	999672	960595	10.6354	2.96	2	3	11.471	4.72	3	4		0			742	5.32568
	Sequence		# PSMs	# Proteins	# Protein Groups	Protein Group Accessions	Modifications	MH+ [Da]	A5: Area	B5: Area	C5: Area	q-Value	PEP	A2	XCorr A2	B2	XCorr B2	C2	XCorr C2	# Missed Cleavages
	YGFIEGHVVIPR		4	1	1	P16070		1386.76	939417	920596	0	0	0.005545	High	4.13666	High	3.82695			0
	ALSIGFETCR		2	1	1	P16070	C9(Carbamidomethyl)	1153.57	1.11296e+06	1.07875e+06	0	0	0.01111	High	3.32394	High	3.13426			0
	YSISRTEAADLCK		1	1	1	P16070	C12(Carbamidomethyl)	1513.73	0	0	0	0	0.002338			High	2.05004			1
P08238	Heat shock protein HSP 90-beta OS=Homo sapiens OX=9606 GN=HSP90AB1 PE=1 SV=4 - [HS90B_HUMAN]	83.2121	8.29	1	2	3	4	91286.8	139785	173958	5.32982	8.29	3	3		0				0			724	5.03369
	Sequence		# PSMs	# Proteins	# Protein Groups	Protein Group Accessions	Modifications	MH+ [Da]	A5: Area	B5: Area	C5: Area	q-Value	PEP	A2	XCorr A2	B2	XCorr B2	C2	XCorr C2	# Missed Cleavages
	VILHLKEDQTEYLEER		2	2	2	P08238;P07900		2015.05	154187	139785	0	0	0.03874	High	3.17607	High	2.31378			1
	TLTLVDTGIGMTKADLINNLGTIAK		1	1	1	P08238		2573.42	0	0	0	0	0.01951	High	1.7464					1
	YHTSQSGDEMTSLSEYVSR		1	1	1	P08238		2176.96	28386.1	0	0	0.003	0.1976	High	2.15374					0
Q16799	Reticulon-1 OS=Homo sapiens OX=9606 GN=RTN1 PE=1 SV=1 - [RTN1_HUMAN]	83.566	5.41	2	2	2	6	197011	203339	140562	4.56986	5.41	2	3	5.14349	5.41	2	3		0			776	4.69092
	Sequence		# PSMs	# Proteins	# Protein Groups	Protein Group Accessions	Modifications	MH+ [Da]	A5: Area	B5: Area	C5: Area	q-Value	PEP	A2	XCorr A2	B2	XCorr B2	C2	XCorr C2	# Missed Cleavages
	GATPAPQAGEPSPGLGAR		4	2	1	Q16799		1633.84	144854	149021	0	0	1.266e-07	High	2.41534	High	2.85187			0
	IIKDHLLEESTFAPYIDDLSEEQR		2	2	1	Q16799		2861.42	249167	257658	0	0	0.0001623	High	1.58806	High	2.12136			1
P07900	Heat shock protein HSP 90-alpha OS=Homo sapiens OX=9606 GN=HSP90AA1 PE=1 SV=5 - [HS90A_HUMAN]	84.6067	4.78	1	1	2	3	154187	135333	173958		0			5.70076	4.78	2	2		0			732	5.021
	Sequence		# PSMs	# Proteins	# Protein Groups	Protein Group Accessions	Modifications	MH+ [Da]	A5: Area	B5: Area	C5: Area	q-Value	PEP	A2	XCorr A2	B2	XCorr B2	C2	XCorr C2	# Missed Cleavages
	VILHLKEDQTEYLEER		2	2	2	P08238;P07900		2015.05	154187	139785	0	0	0.03874	High	3.17607	High	2.31378			1
	YYTSASGDEMVSLKDYCTR		1	1	1	P07900	C17(Carbamidomethyl)	2245.99	0	130881	0	0	5.218e-07			High	3.38698			1
P00751	Complement factor B OS=Homo sapiens OX=9606 GN=CFB PE=1 SV=2 - [CFAB_HUMAN]	85.4785	10.73	1	5	5	15	405517	420362	417406	14.6117	10.73	4	5	14.1185	10.73	5	5	12.1606	10.6	4	5	764	7.06396
	Sequence		# PSMs	# Proteins	# Protein Groups	Protein Group Accessions	Modifications	MH+ [Da]	A5: Area	B5: Area	C5: Area	q-Value	PEP	A2	XCorr A2	B2	XCorr B2	C2	XCorr C2	# Missed Cleavages
	YGLVTYATYPK		3	1	1	P00751		1275.66	282740	289474	271175	0	0.0063	High	4.0099	High	3.2771	High	3.39945	0
	LLQEGQALEYVCPSGFYPYPVQTR		4	1	1	P00751	C12(Carbamidomethyl)	2815.38	588578	640956	620903	0	6.549e-13	High	2.8056	High	4.31659	High	3.46074	0
	WSGQTAICDNGAGYCSNPGIPIGTRK		2	1	1	P00751	C8(Carbamidomethyl); C15(Carbamidomethyl)	2780.29	86884.7	83719.8	0	0	5.23e-05	High	2.74487	High	3.43472			1
	DAQYAPGYDKVKDISEVVTPR		4	1	1	P00751		2351.19	345234	330656	360141	0	0.01574	High	2.48746	High	2.38576	High	2.39693	2
	WSGQTAICDNGAGYCSNPGIPIGTR		2	1	1	P00751	C8(Carbamidomethyl); C15(Carbamidomethyl)	2652.2	0	132474	99599.6	0	6.591e-07			High	3.09014	High	2.90349	0
P55072	Transitional endoplasmic reticulum ATPase OS=Homo sapiens OX=9606 GN=VCP PE=1 SV=4 - [TERA_HUMAN]	89.2657	3.72	1	2	2	2	23119.7	0	0	4.76334	3.72	2	2		0				0			806	5.26221
	Sequence		# PSMs	# Proteins	# Protein Groups	Protein Group Accessions	Modifications	MH+ [Da]	A5: Area	B5: Area	C5: Area	q-Value	PEP	A2	XCorr A2	B2	XCorr B2	C2	XCorr C2	# Missed Cleavages
	LGDVISIQPCPDVK		1	1	1	P55072	C10(Carbamidomethyl)	1540.8	0	0	0	0.002	0.1001	High	2.52045					0
	MTNGFSGADLTEICQR		1	1	1	P55072	C14(Carbamidomethyl)	1799.82	23119.7	0	0	0.002	0.1089	High	2.24289					0
P00747	Plasminogen OS=Homo sapiens OX=9606 GN=PLG PE=1 SV=2 - [PLMN_HUMAN]	90.5102	10.25	1	3	3	7	289490	222702	242578	6.57428	10.25	3	3	6.56352	5.8	2	2	3.35665	5.8	2	2	810	7.23975
	Sequence		# PSMs	# Proteins	# Protein Groups	Protein Group Accessions	Modifications	MH+ [Da]	A5: Area	B5: Area	C5: Area	q-Value	PEP	A2	XCorr A2	B2	XCorr B2	C2	XCorr C2	# Missed Cleavages
	NYCRNPDGDVGGPWCYTTNPR		3	1	1	P00747	C3(Carbamidomethyl); C15(Carbamidomethyl)	2499.07	132141	121381	159753	0	6.592e-06	High	3.49881	High	3.7604	High	3.35665	1
	KLYDYCDVPQCAAPSFDCGKPQVEPK		3	1	1	P00747	C6(Carbamidomethyl); C11(Carbamidomethyl); C18(Carbamidomethyl)	3072.41	371074	324023	325403	0	0.05635	High	3.07547	High	2.80312	High	2.03524	1
	FSPATHPSEGLEENYCRNPDNDPQGPWCYTTDPEKR		1	1	1	P00747	C16(Carbamidomethyl); C28(Carbamidomethyl)	4264.86	365255	0	0	0.004	0.233	High	1.89824					2
Q05682	Caldesmon OS=Homo sapiens OX=9606 GN=CALD1 PE=1 SV=3 - [CALD1_HUMAN]	93.1754	8.7	1	4	4	10	121097	97029.8	130580	6.80866	8.7	4	4	7.47106	7.19	3	3	3.19271	4.92	2	3	793	5.65576
	Sequence		# PSMs	# Proteins	# Protein Groups	Protein Group Accessions	Modifications	MH+ [Da]	A5: Area	B5: Area	C5: Area	q-Value	PEP	A2	XCorr A2	B2	XCorr B2	C2	XCorr C2	# Missed Cleavages
	LEQYTSAIEGTK		1	1	1	Q05682		1339.68	97157.3	0	0	0	0.008498	High	4.18003					0
	SAKPTKPAASDLPVPAEGVR		3	1	1	Q05682		1991.09	199036	169678	180564	0	1.208e-05	High	2.62863	High	2.47877	High	3.19271	0
	TTTTNTQVEGDDEAAFLER		4	1	1	Q05682		2097.96	67096	68317.6	80595.5	0	0.0172	High	1.90348	High	2.54491	High	1.61433	0
	ASVDTKEAEGAPQVEAGK		2	1	1	Q05682		1786.89	43062.9	53094.3	0	0	0.003108	High	1.81812	High	2.44738			1
P02671	Fibrinogen alpha chain OS=Homo sapiens OX=9606 GN=FGA PE=1 SV=2 - [FIBA_HUMAN]	94.9144	5.31	1	2	2	2	144668	287995	249813	3.29186	5.31	2	2		0				0			866	6.01123
	Sequence		# PSMs	# Proteins	# Protein Groups	Protein Group Accessions	Modifications	MH+ [Da]	A5: Area	B5: Area	C5: Area	q-Value	PEP	A2	XCorr A2	B2	XCorr B2	C2	XCorr C2	# Missed Cleavages
	MADEAGSEADHEGTHSTK		1	1	1	P02671		1872.77	196350	0	0	0	0.00339	High	3.29186					0
	GSESGIFTNTKESSSHHPGIAEFPSRGK		1	1	1	P02671		2944.43	92985.3	0	0	0.003	0.1987	High	1.33376					2
Q96GW7	Brevican core protein OS=Homo sapiens OX=9606 GN=BCAN PE=1 SV=2 - [PGCB_HUMAN]	99.056	6.37	1	4	4	11	163855	191619	246791	11.3202	4.5	3	4	9.3582	4.83	3	4	8.14301	2.96	2	3	911	4.64014
	Sequence		# PSMs	# Proteins	# Protein Groups	Protein Group Accessions	Modifications	MH+ [Da]	A5: Area	B5: Area	C5: Area	q-Value	PEP	A2	XCorr A2	B2	XCorr B2	C2	XCorr C2	# Missed Cleavages
	CQENGRWEAPQISCVPR		6	1	1	Q96GW7	C1(Carbamidomethyl); C14(Carbamidomethyl)	2086.96	306739	340163	305665	0	0.01707	High	3.34725	High	2.88637	High	2.79797	1
	SWEEAETQCR		3	1	1	Q96GW7	C9(Carbamidomethyl)	1295.53	0	171281	187917	0	0.01743	High	3.12878	High	3.01925	High	2.87866	0
	CLCLPGYGGDLCDVGLR		1	1	1	Q96GW7	C1(Carbamidomethyl); C3(Carbamidomethyl); C12(Carbamidomethyl)	1924.88	0	63412	0	0	1.099e-09			High	3.45258			0
	EACYGDMDGFPGVR		1	1	1	Q96GW7	C3(Carbamidomethyl)	1573.65	20970.6	0	0	0.002	0.1572	High	2.35118					0
P27816	Microtubule-associated protein 4 OS=Homo sapiens OX=9606 GN=MAP4 PE=1 SV=3 - [MAP4_HUMAN]	120.93	2.78	1	2	2	2	176860	130388	0	2.42784	2.78	2	2		0				0			1152	5.42725
	Sequence		# PSMs	# Proteins	# Protein Groups	Protein Group Accessions	Modifications	MH+ [Da]	A5: Area	B5: Area	C5: Area	q-Value	PEP	A2	XCorr A2	B2	XCorr B2	C2	XCorr C2	# Missed Cleavages
	CSLPAEEDSVLEK		1	1	1	P27816	C1(Carbamidomethyl)	1476.69	147494	0	0	0	0.04575	High	2.42784					0
	TTTLSGTAPAAGVVPSRVK		1	1	1	P27816		1813.03	206226	0	0	0.005	0.2571	High	1.74897					1
P00450	Ceruloplasmin OS=Homo sapiens OX=9606 GN=CP PE=1 SV=1 - [CERU_HUMAN]	122.128	5.63	1	4	4	7	333506	197977	422794	4.64467	5.63	3	3	2.88658	3.47	2	2	2.80245	3.47	2	2	1065	5.71924
	Sequence		# PSMs	# Proteins	# Protein Groups	Protein Group Accessions	Modifications	MH+ [Da]	A5: Area	B5: Area	C5: Area	q-Value	PEP	A2	XCorr A2	B2	XCorr B2	C2	XCorr C2	# Missed Cleavages
	SVPPSASHVAPTETFTYEWTVPKEVGPTNADPVCLAK		2	1	1	P00450	C34(Carbamidomethyl)	3982.96	472685	0	566667	0	0.07764	High	2.50318			High	2.07702	1
	KAEEEHLGILGPQLHADVGDKVK		2	1	1	P00450		2483.33	218242	115574	0	0	0.0185	High	2.16124	High	2.05006			2
	EVGPTNADPVCLAK		2	1	1	P00450	C11(Carbamidomethyl)	1470.73	0	280380	278922	0	1.814e-05			High	2.88658	High	2.80245	0
	SVPPSASHVAPTETFTYEWTVPK		1	1	1	P00450		2531.26	309592	0	0	0.002	0.1613	High	2.14149					0
P08603	Complement factor H OS=Homo sapiens OX=9606 GN=CFH PE=1 SV=4 - [CFAH_HUMAN]	139.005	5.2	1	5	5	21	338125	327748	281647	20.2054	5.2	5	9	14.6815	3.9	4	7	14.6062	4.55	4	5	1231	6.60986
	Sequence		# PSMs	# Proteins	# Protein Groups	Protein Group Accessions	Modifications	MH+ [Da]	A5: Area	B5: Area	C5: Area	q-Value	PEP	A2	XCorr A2	B2	XCorr B2	C2	XCorr C2	# Missed Cleavages
	DTSCVNPPTVQNAYIVSR		7	1	1	P08603	C4(Carbamidomethyl)	2020.99	188999	0	168745	0	0.01039	High	3.86374	High	3.57546	High	3.62972	0
	SCDIPVFMNAR		3	1	1	P08603	C2(Carbamidomethyl)	1309.6	260843	254109	250329	0	0.01652	High	3.00385	High	2.34856	High	2.95179	0
	SCDNPYIPNGDYSPLR		2	1	1	P08603	C2(Carbamidomethyl)	1867.83	69114.2	0	79358.3	0	0.07697	High	2.92556			High	2.3884	0
	WTGRPTCRDTSCVNPPTVQNAYIVSR		5	1	1	P08603	C7(Carbamidomethyl); C12(Carbamidomethyl)	3035.47	367362	357112	0	0	0.03977	High	2.85695	High	2.17635			1
	CTSTGWIPAPR		4	1	1	P08603	C1(Carbamidomethyl)	1245.61	386169	372023	425867	0	0.0005844	High	2.51879	High	2.9658	High	2.98078	0
P01023	Alpha-2-macroglobulin OS=Homo sapiens OX=9606 GN=A2M PE=1 SV=3 - [A2MG_HUMAN]	163.188	5.09	1	5	5	19	1.24208e+06	1.24765e+06	1.30494e+06	18.136	2.65	3	5	22.0708	3.8	4	7	19.7769	5.09	5	7	1474	6.45557
	Sequence		# PSMs	# Proteins	# Protein Groups	Protein Group Accessions	Modifications	MH+ [Da]	A5: Area	B5: Area	C5: Area	q-Value	PEP	A2	XCorr A2	B2	XCorr B2	C2	XCorr C2	# Missed Cleavages
	DTVIKPLLVEPEGLEK		4	1	1	P01023		1780.01	658837	625154	666532	0	0.01447	High	3.833	High	3.57478	High	3.62794	0
	VTAAPQSVCALR		6	1	1	P01023	C9(Carbamidomethyl)	1272.68	1.1006e+06	1.15865e+06	1.14282e+06	0	0.003815	High	3.65469	High	3.44197	High	3.62199	0
	AIGYLNTGYQR		6	1	1	P01023		1255.65	1.9668e+06	1.95915e+06	2.10548e+06	0	9.816e-06	High	3.63096	High	3.58524	High	3.62108	0
	QLNYKHYDGSYSTFGER		2	1	1	P01023		2064.95	0	130161	117590	0	6.338e-07			High	3.10233	High	2.95198	1
	KYSDASDCHGEDSQAFCEK		1	1	1	P01023	C8(Carbamidomethyl); C17(Carbamidomethyl)	2233.88	0	0	73423.4	0.005	0.04349					High	1.76595	1
P01024	Complement C3 OS=Homo sapiens OX=9606 GN=C3 PE=1 SV=2 - [CO3_HUMAN]	187.03	11.12	1	14	14	46	662682	715421	687027	29.9385	6.92	9	13	36.8676	10.16	11	18	38.8536	6.55	9	15	1663	6.40479
	Sequence		# PSMs	# Proteins	# Protein Groups	Protein Group Accessions	Modifications	MH+ [Da]	A5: Area	B5: Area	C5: Area	q-Value	PEP	A2	XCorr A2	B2	XCorr B2	C2	XCorr C2	# Missed Cleavages
	ILLQGTPVAQMTEDAVDAER		4	1	1	P01024		2157.09	522702	538869	573542	0	0.002542	High	4.45399	High	4.34992	High	3.73961	0
	SNLDEDIIAEENIVSR		3	1	1	P01024		1816.9	56709.9	67393	60656.8	0	0.006854	High	4.05848	High	3.7039	High	3.33098	0
	EGVQKEDIPPADLSDQVPDTESETR		16	1	1	P01024		2755.29	331901	432066	0	0	0.02423	High	3.34888	High	3.13811	High	3.12752	1
	TKKQELSEAEQATR		6	1	1	P01024		1618.84	772370	779089	860602	0	0.03222	High	3.23557	High	2.81782	High	3.15267	2
	VFLDCCNYITELR		3	1	1	P01024	C5(Carbamidomethyl); C6(Carbamidomethyl)	1702.79	44959.9	49086.6	45986.7	0	7.559e-07	High	3.14999	High	2.94527	High	3.41954	0
	TRFISLGEACKK		2	1	1	P01024	C10(Carbamidomethyl)	1409.76	160513	148300	0	0	0.07125	High	2.79145	High	2.55261			2
	KVFLDCCNYITELRR		3	1	1	P01024	C6(Carbamidomethyl); C7(Carbamidomethyl)	1987	156718	159886	156339	0	0.004476	High	1.92113	High	2.24855	High	1.96621	2
	LSINTHPSQKPLSITVR		2	1	1	P01024		1891.08	0	239755	257795	0	5.087e-06			High	2.78756	High	3.37406	0
	LESEETMVLEAHDAQGDVPVTVTVHDFPGK		1	1	1	P01024		3250.58	0	316789	0	0.001	0.02196			High	1.91921			0
	VFLDCCNYITELRR		2	1	1	P01024	C5(Carbamidomethyl); C6(Carbamidomethyl)	1858.9	692973	0	626937	0.002	0.1508	High	2.26256			High	2.3886	1
	LESEETMVLEAHDAQGDVPVTVTVHDFPGKK		1	1	1	P01024		3378.66	0	828305	0	0.002	0.0365			High	2.02983			1
	ILLQGTPVAQMTEDAVDAERLK		1	1	1	P01024		2398.27	0	0	416873	0.004	0.0391					High	2.00107	1
	AAVYHHFISDGVRK		1	1	1	P01024		1599.84	130088	0	0	0.007	0.2774	High	2.23425					1
	CAEENCFIQKSDDKVTLEER		1	1	1	P01024	C1(Carbamidomethyl); C6(Carbamidomethyl)	2471.12	0	41010.3	0	0.007	0.1157			High	1.61363			2
P0C0L4	Complement C4-A OS=Homo sapiens OX=9606 GN=C4A PE=1 SV=2 - [CO4A_HUMAN]	192.664	5.73	2	7	7	13	313873	161731	229908	20.1485	5.73	6	8		0			14.3278	2.92	5	5	1744	7.07861
	Sequence		# PSMs	# Proteins	# Protein Groups	Protein Group Accessions	Modifications	MH+ [Da]	A5: Area	B5: Area	C5: Area	q-Value	PEP	A2	XCorr A2	B2	XCorr B2	C2	XCorr C2	# Missed Cleavages
	AACAQLNDFLQEYGTQGCQV		2	2	1	P0C0L4	C3(Carbamidomethyl); C18(Carbamidomethyl)	2273.01	242487	0	252538	0	5.05e-05	High	4.12293			High	4.21742	0
	AINEKLGQYASPTAKR		3	2	1	P0C0L4		1746.95	505265	0	255149	0	0.06669	High	3.56365			High	2.67598	2
	LLATLCSAEVCQCAEGKCPR		1	2	1	P0C0L4	C6(Carbamidomethyl); C11(Carbamidomethyl); C13(Carbamidomethyl); C18(Carbamidomethyl)	2323.07	193869	0	0	0	0.0441	High	3.18193					1
	QRAACAQLNDFLQEYGTQGCQV		2	2	1	P0C0L4	C5(Carbamidomethyl); C20(Carbamidomethyl)	2557.16	121972	0	115268	0	0.0205	High	3.02113			High	2.44265	1
	AINEKLGQYASPTAK		1	2	1	P0C0L4		1590.86	0	0	7694.63	0	0.004056					High	2.31835	1
	NGFKSHALQLNNR		3	2	1	P0C0L4		1498.79	174381	0	182037	0.001	0.08363	High	2.77515			High	2.67345	1
	VTASDPLDTLGSEGALSPGGVASLLRLPR		1	2	1	P0C0L4		2849.54	93820.1	0	0	0.002	0.1293	High	3.48367					1
P11137	Microtubule-associated protein 2 OS=Homo sapiens OX=9606 GN=MAP2 PE=1 SV=4 - [MTAP2_HUMAN]	199.404	2.52	1	3	3	7	121562	124859	128081	6.37742	1.81	2	2	5.9202	1.81	2	2	8.6569	2.52	3	3	1827	4.90674
	Sequence		# PSMs	# Proteins	# Protein Groups	Protein Group Accessions	Modifications	MH+ [Da]	A5: Area	B5: Area	C5: Area	q-Value	PEP	A2	XCorr A2	B2	XCorr B2	C2	XCorr C2	# Missed Cleavages
	ARVDHGAEIITQSPGR		3	1	1	P11137		1706.89	128547	120785	139762	0	0.009713	High	3.3691	High	2.78391	High	2.77072	1
	VLEEEKEAINQETVQQR		3	1	1	P11137		2043.04	114578	128934	114352	0	2.248e-06	High	3.00832	High	3.13629	High	3.67863	1
	LINQPLPDLKNVK		1	1	1	P11137		1491.89	0	0	130129	0.005	0.05483					High	2.20755	1
P16157	Ankyrin-1 OS=Homo sapiens OX=9606 GN=ANK1 PE=1 SV=3 - [ANK1_HUMAN]	206.137	4.31	1	3	3	3	183553	195338	0	0	4.31	3	3		0				0			1881	6.01123
	Sequence		# PSMs	# Proteins	# Protein Groups	Protein Group Accessions	Modifications	MH+ [Da]	A5: Area	B5: Area	C5: Area	q-Value	PEP	A2	XCorr A2	B2	XCorr B2	C2	XCorr C2	# Missed Cleavages
	VKLALQAQPVPDELVTKLLGNQATFSPIVTVEPR		1	1	1	P16157		3672.1	0	0	0	0	0.06498	High	2.25548					2
	LLLENNANPNLATTAGHTPLHIAAR		1	1	1	P16157		2622.42	234461	0	0	0.004	0.2384	High	2.14645					0
	LVKPQKLSTPPPLAEEEGLASR		1	1	1	P16157		2360.32	132645	0	0	0.005	0.2504	High	1.34869					1
P24821	Tenascin OS=Homo sapiens OX=9606 GN=TNC PE=1 SV=3 - [TENA_HUMAN]	240.7	2.91	1	3	3	7	177106	180563	179693	5.64726	2.91	3	3	5.31419	1.73	2	2	5.00199	1.73	2	2	2201	4.89404
	Sequence		# PSMs	# Proteins	# Protein Groups	Protein Group Accessions	Modifications	MH+ [Da]	A5: Area	B5: Area	C5: Area	q-Value	PEP	A2	XCorr A2	B2	XCorr B2	C2	XCorr C2	# Missed Cleavages
	RACGCAAAPDVKELLSR		3	1	1	P24821	C3(Carbamidomethyl); C5(Carbamidomethyl)	1873.94	186472	171219	204528	0	0.06579	High	2.87488	High	2.35909	High	2.25244	2
	CEEGQCVCDEGFAGVDCSEKR		3	1	1	P24821	C1(Carbamidomethyl); C6(Carbamidomethyl); C8(Carbamidomethyl); C17(Carbamidomethyl)	2491.97	167739	189908	154858	0	0.001398	High	2.77238	High	2.9551	High	2.74955	1
	CECDDGFTGADCGELKCPNGCSGHGR		1	1	1	P24821	C1(Carbamidomethyl); C3(Carbamidomethyl); C12(Carbamidomethyl); C17(Carbamidomethyl); C21(Carbamidomethyl)	2916.1	0	0	0	0.001	0.07924	High	2.15182					1
P02751	Fibronectin OS=Homo sapiens OX=9606 GN=FN1 PE=1 SV=4 - [FINC_HUMAN]	262.46	1.72	1	2	2	4	46610.1	42086.8	34207.9	6.48688	1.72	2	2	3.26229	1.72	2	2		0			2386	5.70654
	Sequence		# PSMs	# Proteins	# Protein Groups	Protein Group Accessions	Modifications	MH+ [Da]	A5: Area	B5: Area	C5: Area	q-Value	PEP	A2	XCorr A2	B2	XCorr B2	C2	XCorr C2	# Missed Cleavages
	SYTITGLQPGTDYKIYLYTLNDNAR		2	1	1	P02751		2880.46	52448.2	0	0	0	1.071e-05	High	3.27451	High	3.26229			1
	TYLGNALVCTCYGGSR		2	1	1	P02751	C9(Carbamidomethyl); C11(Carbamidomethyl)	1791.82	40772	42086.8	0	0	0.0134	High	3.21237	High	1.55665			0
P46821	Microtubule-associated protein 1B OS=Homo sapiens OX=9606 GN=MAP1B PE=1 SV=2 - [MAP1B_HUMAN]	270.468	1.34	1	2	2	2	46299.4	203989	40949.3		0			1.77764	1.34	2	2		0			2468	4.80518
	Sequence		# PSMs	# Proteins	# Protein Groups	Protein Group Accessions	Modifications	MH+ [Da]	A5: Area	B5: Area	C5: Area	q-Value	PEP	A2	XCorr A2	B2	XCorr B2	C2	XCorr C2	# Missed Cleavages
	SKPLAASPKPAGLKESSDKVSR		1	1	1	P46821		2253.26	0	378343	0	0	0.002624			High	2.26775			2
	TSDVGGYYYEK		1	1	1	P46821		1281.57	0	29635.8	0	0.008	0.1331			High	1.77764			0
P02549	Spectrin alpha chain, erythrocytic 1 OS=Homo sapiens OX=9606 GN=SPTA1 PE=1 SV=5 - [SPTA1_HUMAN]	279.842	3.22	1	4	4	9	152222	170756	137506	8.60167	3.22	4	4	5.03987	1.65	2	2	2.93788	2.15	3	3	2419	5.04639
	Sequence		# PSMs	# Proteins	# Protein Groups	Protein Group Accessions	Modifications	MH+ [Da]	A5: Area	B5: Area	C5: Area	q-Value	PEP	A2	XCorr A2	B2	XCorr B2	C2	XCorr C2	# Missed Cleavages
	VEAADHQGIVPAVYVR		2	1	1	P02549		1723.91	190441	0	215510	0	0.0004171	High	3.11773			High	2.93788	0
	NQANACQQQQAAPVEGVAGEQR		2	1	1	P02549	C6(Carbamidomethyl)	2354.09	57867.5	0	51054.2	0	0.04161	High	2.79144			High	1.59635	0
	HRVILENIASHEPR		3	1	1	P02549		1670.91	137177	127891	145955	0	0.06267	High	2.6925	High	2.63093	High	2.16219	1
	RQNDLEANVQFQQYLADLHEAETWIR		2	1	1	P02549		3187.56	129047	213621	0	0	0.004843	High	2.06325	High	2.40894			1
P21333	Filamin-A OS=Homo sapiens OX=9606 GN=FLNA PE=1 SV=4 - [FLNA_HUMAN]	280.564	7.37	1	10	10	27	452603	417372	454385	24.9401	6.01	8	8	24.4222	5.44	8	9	28.2844	5.52	8	10	2647	6.06201
	Sequence		# PSMs	# Proteins	# Protein Groups	Protein Group Accessions	Modifications	MH+ [Da]	A5: Area	B5: Area	C5: Area	q-Value	PEP	A2	XCorr A2	B2	XCorr B2	C2	XCorr C2	# Missed Cleavages
	AWGPGLEGGVVGK		3	1	1	P21333		1226.66	409612	380973	438648	0	0.003424	High	4.40023	High	3.51168	High	4.15798	0
	GAGTGGLGLAVEGPSEAK		5	1	1	P21333		1570.81	194266	175005	149968	0	0.005498	High	3.89628	High	3.87607	High	3.34879	0
	IVGPSGAAVPCKVEPGLGADNSVVR		4	1	1	P21333	C11(Carbamidomethyl)	2449.3	126105	133462	96530.6	0	0.001307	High	3.53551	High	2.45077	High	4.14645	1
	AEAGVPAEFSIWTR		3	1	1	P21333		1533.77	202287	202968	232715	0	4.298e-06	High	3.02947	High	3.87281	High	2.96797	0
	TGVAVNKPAEFTVDAK		3	1	1	P21333		1646.88	532017	534694	530222	0	9.462e-07	High	2.8287	High	3.00446	High	2.5623	0
	ANLPQSFQVDTSKAGVAPLQVK		3	1	1	P21333		2298.25	358149	336449	380545	0	0.001724	High	2.57895	High	2.27431	High	2.0287	1
	VGSAADIPINISETDLSLLTATVVPPSGR		1	1	1	P21333		2893.56	33738.5	0	0	0	0.07096	High	2.15029					0
	AFGPGLQGGSAGSPAR		2	1	1	P21333		1429.72	0	55226.7	58676.5	0	0.0001068			High	3.34158	High	3.81002	0
	LVSNHSLHETSSVFVDSLTK		1	1	1	P21333		2200.13	0	0	0	0	0.0005824			High	1.87877			0
	VHGPGIQSGTTNKPNKFTVETR		2	1	1	P21333		2368.24	416181	0	394284	0.002	0.1382	High	2.52069			High	1.96108	1
Q13813	Spectrin alpha chain, non-erythrocytic 1 OS=Homo sapiens OX=9606 GN=SPTAN1 PE=1 SV=3 - [SPTN1_HUMAN]	284.364	2.67	1	4	4	5	100160	125451	60525.1	5.58891	1.09	2	2	7.01805	2.06	3	3		0			2472	5.35107
	Sequence		# PSMs	# Proteins	# Protein Groups	Protein Group Accessions	Modifications	MH+ [Da]	A5: Area	B5: Area	C5: Area	q-Value	PEP	A2	XCorr A2	B2	XCorr B2	C2	XCorr C2	# Missed Cleavages
	EANELQQWINEK		2	1	1	Q13813		1501.73	0	68351.3	0	0	0.03025	High	3.21207	High	3.14893			0
	DLAALGDKVNSLGETAER		1	1	1	Q13813		1858.95	0	175224	0	0	2.959e-07			High	3.86913			1
	ALSSEGKPYVTKEELYQNLTR		1	1	1	Q13813		2426.27	0	132777	0	0	0.004603			High	1.71283			1
	LIQSHPESAEDLQEK		1	1	1	Q13813		1723.85	100160	0	0	0.002	0.1613	High	2.37684					0
Q14315	Filamin-C OS=Homo sapiens OX=9606 GN=FLNC PE=1 SV=3 - [FLNC_HUMAN]	290.841	1.5	1	2	2	2	92776.6	22274.4	0	3.13132	1.5	2	2		0				0			2725	5.97314
	Sequence		# PSMs	# Proteins	# Protein Groups	Protein Group Accessions	Modifications	MH+ [Da]	A5: Area	B5: Area	C5: Area	q-Value	PEP	A2	XCorr A2	B2	XCorr B2	C2	XCorr C2	# Missed Cleavages
	AWGPGLETGQVGK		1	1	1	Q14315		1299.67	80319.3	0	0	0	0.06236	High	3.13132					0
	RLTVTSLQETGLKVNQPASFAVQLNGAR		1	1	1	Q14315		2998.65	105234	0	0	0.002	0.1642	High	1.49158					2
P13611	Versican core protein OS=Homo sapiens OX=9606 GN=VCAN PE=1 SV=3 - [CSPG2_HUMAN]	372.59	1.06	1	2	2	7	707363	627468	713584	8.31776	1.06	2	2	8.97264	1.06	2	3	8.26765	1.06	2	2	3396	4.51318
	Sequence		# PSMs	# Proteins	# Protein Groups	Protein Group Accessions	Modifications	MH+ [Da]	A5: Area	B5: Area	C5: Area	q-Value	PEP	A2	XCorr A2	B2	XCorr B2	C2	XCorr C2	# Missed Cleavages
	LATVGELQAAWR		4	1	1	P13611		1314.72	357599	289618	453327	0	0.001408	High	4.37177	High	3.74842	High	4.09807	0
	NGFDQCDYGWLSDASVRHPVTVAR		3	1	1	P13611	C6(Carbamidomethyl)	2750.27	1.05713e+06	965318	973842	0	6.765e-05	High	3.94598	High	3.03245	High	4.16959	1

## Sheet: ND_GBM_5-ALApositive
Accession	Description	MW [kDa]	ΣCoverage	Σ# Proteins	Σ# Unique Peptides	Σ# Peptides	Σ# PSMs	A5: Area	B5: Area	C5: Area	Score A2	Coverage A2	# Peptides A2	# PSM A2	Score B2	Coverage B2	# Peptides B2	# PSM B2	Score C2	Coverage C2	# Peptides C2	# PSM C2	# AAs	calc. pI
P62328	Thymosin beta-4 OS=Homo sapiens OX=9606 GN=TMSB4X PE=1 SV=2 - [TYB4_HUMAN]	5.04952	56.82	1	5	5	65	4.39677e+06	4.2391e+06	4.53135e+06	62.573	45.45	4	21	63.8855	56.82	5	22	73.3646	45.45	4	22	44	5.05908
	Sequence		# PSMs	# Proteins	# Protein Groups	Protein Group Accessions	Modifications	MH+ [Da]	A5: Area	B5: Area	C5: Area	q-Value	PEP	A2	XCorr A2	B2	XCorr B2	C2	XCorr C2	# Missed Cleavages
	TETQEKNPLPSKETIEQEK		14	1	1	P62328		2229.13	7.57214e+06	7.9052e+06	7.7143e+06	0	1.947e-05	High	5.30095	High	4.4921	High	4.88464	2
	TETQEKNPLPSK		33	1	1	P62328		1371.71	2.49586e+06	1.84312e+06	2.37128e+06	0	0.0002743	High	3.88763	High	3.56656	High	3.82268	1
	NPLPSKETIEQEK		12	1	1	P62328		1512.8	3.12232e+06	2.96898e+06	3.50847e+06	0	1.137e-05	High	3.87095	High	3.91075	High	3.92226	1
	KTETQEKNPLPSK		5	1	1	P62328		1499.81	448844	508287	638930	0	0.002658	High	3.46937	High	2.98383	High	2.96484	2
	NPLPSKETIEQEKQAGES		1	1	1	P62328		1985	0	315191	0	0.006	0.1059			High	2.80925			2
O00244	Copper transport protein ATOX1 OS=Homo sapiens OX=9606 GN=ATOX1 PE=1 SV=1 - [ATOX1_HUMAN]	7.39674	26.47	1	2	2	2	408844	435373	305691		0				0			2.19075	26.47	2	2	68	7.23975
	Sequence		# PSMs	# Proteins	# Protein Groups	Protein Group Accessions	Modifications	MH+ [Da]	A5: Area	B5: Area	C5: Area	q-Value	PEP	A2	XCorr A2	B2	XCorr B2	C2	XCorr C2	# Missed Cleavages
	VCIESEHSMDTLLATLKK		1	1	1	O00244	C2(Carbamidomethyl)	2075.06	0	0	421182	0	0.01097					High	2.21141	1
	VCIESEHSMDTLLATLK		1	1	1	O00244	C2(Carbamidomethyl)	1946.96	0	0	190201	0	0.0005322					High	2.19075	0
P02654	Apolipoprotein C-I OS=Homo sapiens OX=9606 GN=APOC1 PE=1 SV=1 - [APOC1_HUMAN]	9.32609	24.1	1	2	2	4	285787	303874	139986	5.64991	24.1	2	2	5.62169	24.1	2	2		0			83	8.47021
	Sequence		# PSMs	# Proteins	# Protein Groups	Protein Group Accessions	Modifications	MH+ [Da]	A5: Area	B5: Area	C5: Area	q-Value	PEP	A2	XCorr A2	B2	XCorr B2	C2	XCorr C2	# Missed Cleavages
	LKEFGNTLEDK		2	1	1	P02654		1293.67	115832	132146	0	0	0.05137	High	3.43831	High	3.25479			1
	EWFSETFQK		2	1	1	P02654		1201.56	455742	475602	0	0.001	0.02049	High	2.2116	High	2.3669			0
P07108	Acyl-CoA-binding protein OS=Homo sapiens OX=9606 GN=DBI PE=1 SV=2 - [ACBP_HUMAN]	10.038	52.87	1	3	3	16	1.80644e+06	1.87164e+06	1.99003e+06	15.8376	52.87	3	6	13.3077	52.87	3	4	18.7587	52.87	3	6	87	6.56592
	Sequence		# PSMs	# Proteins	# Protein Groups	Protein Group Accessions	Modifications	MH+ [Da]	A5: Area	B5: Area	C5: Area	q-Value	PEP	A2	XCorr A2	B2	XCorr B2	C2	XCorr C2	# Missed Cleavages
	TKPSDEEMLFIYGHYK		7	1	1	P07108		1957.94	1.89084e+06	1.9633e+06	2.2315e+06	0	0.000593	High	4.11048	High	4.10634	High	3.98002	0
	AKWDAWNELK		3	1	1	P07108		1260.64	425489	331615	327752	0	0.007313	High	3.47043	High	3.42172	High	3.48363	1
	QATVGDINTERPGMLDFTGK		6	1	1	P07108		2150.07	3.103e+06	3.32002e+06	3.41083e+06	0	0.009833	High	3.11433	High	2.23377	High	2.97831	0
P14854	Cytochrome c oxidase subunit 6B1 OS=Homo sapiens OX=9606 GN=COX6B1 PE=1 SV=2 - [CX6B1_HUMAN]	10.1857	26.74	1	2	2	6	225304	217894	195163	6.79957	26.74	2	2	6.58068	26.74	2	2	6.83952	26.74	2	2	86	7.04932
	Sequence		# PSMs	# Proteins	# Protein Groups	Protein Group Accessions	Modifications	MH+ [Da]	A5: Area	B5: Area	C5: Area	q-Value	PEP	A2	XCorr A2	B2	XCorr B2	C2	XCorr C2	# Missed Cleavages
	GGDISVCEWYQR		3	1	1	P14854	C7(Carbamidomethyl)	1469.65	246447	254493	243011	0	0.002646	High	3.73087	High	3.32733	High	3.55764	0
	NCWQNYLDFHR		3	1	1	P14854	C2(Carbamidomethyl)	1552.68	204161	181295	147314	0	0.0009397	High	3.0687	High	3.25335	High	3.28188	0
P59665	Neutrophil defensin 1 OS=Homo sapiens OX=9606 GN=DEFA1 PE=1 SV=1 - [DEF1_HUMAN]	10.1942	20.21	2	3	3	21	6.15943e+06	4.0849e+06	7.08643e+06	21.3016	19.15	2	7	23.0627	20.21	3	8	18.99	19.15	2	6	94	6.99072
	Sequence		# PSMs	# Proteins	# Protein Groups	Protein Group Accessions	Modifications	MH+ [Da]	A5: Area	B5: Area	C5: Area	q-Value	PEP	A2	XCorr A2	B2	XCorr B2	C2	XCorr C2	# Missed Cleavages
	YGTCIYQGR		6	2	1	P59665	C4(Carbamidomethyl)	1117.51	3.92065e+06	3.84074e+06	4.4111e+06	0	0.001491	High	4.04757	High	3.44423	High	3.53537	0
	IPACIAGER		14	2	1	P59665	C4(Carbamidomethyl)	986.512	8.39821e+06	8.3238e+06	9.76176e+06	0	1.319e-05	High	3.16815	High	3.22165	High	3.18956	0
	RYGTCIYQGR		1	2	1	P59665	C5(Carbamidomethyl)	1273.62	0	90170.7	0	0.006	0.1036			High	2.56343			1
P23297	Protein S100-A1 OS=Homo sapiens OX=9606 GN=S100A1 PE=1 SV=2 - [S10A1_HUMAN]	10.5391	23.4	1	2	2	4	172054	98814.6	164526	7.98433	23.4	2	2		0			6.35661	23.4	2	2	94	4.50049
	Sequence		# PSMs	# Proteins	# Protein Groups	Protein Group Accessions	Modifications	MH+ [Da]	A5: Area	B5: Area	C5: Area	q-Value	PEP	A2	XCorr A2	B2	XCorr B2	C2	XCorr C2	# Missed Cleavages
	ELLQTELSGFLDAQK		2	1	1	P23297		1691.89	125999	0	78389.3	0	0.0002151	High	4.44483			High	3.92073	0
	ELLQTELSGFLDAQKDVDAVDK		2	1	1	P23297		2434.24	218110	0	250662	0	0.01506	High	3.5395			High	2.43588	1
P61604	10 kDa heat shock protein, mitochondrial OS=Homo sapiens OX=9606 GN=HSPE1 PE=1 SV=2 - [CH10_HUMAN]	10.9249	25.49	1	2	2	3	1.2102e+06	1.16083e+06	1.34322e+06		0			9.99137	25.49	2	3		0			102	8.92432
	Sequence		# PSMs	# Proteins	# Protein Groups	Protein Group Accessions	Modifications	MH+ [Da]	A5: Area	B5: Area	C5: Area	q-Value	PEP	A2	XCorr A2	B2	XCorr B2	C2	XCorr C2	# Missed Cleavages
	VLQATVVAVGSGSK		2	1	1	P61604		1315.76	0	1.16083e+06	0	0	5.335e-14			High	5.00767			0
	VVLDDKDYFLFR		1	1	1	P61604		1529.81	0	0	0	0	0.004111			High	2.84561			1
P04080	Cystatin-B OS=Homo sapiens OX=9606 GN=CSTB PE=1 SV=2 - [CYTB_HUMAN]	11.1326	45.92	1	3	3	7	492531	625022	429070	4.26125	33.67	2	2	3.88526	33.67	2	2	4.01556	45.92	3	3	98	7.56201
	Sequence		# PSMs	# Proteins	# Protein Groups	Protein Group Accessions	Modifications	MH+ [Da]	A5: Area	B5: Area	C5: Area	q-Value	PEP	A2	XCorr A2	B2	XCorr B2	C2	XCorr C2	# Missed Cleavages
	SQVVAGTNYFIK		3	1	1	P04080		1326.71	376161	403011	353430	0	0.000253	High	4.26125	High	3.88526	High	4.01556	0
	VFQSLPHENKPLTLSNYQTNK		3	1	1	P04080		2458.28	608900	847034	689571	0	0.01953	High	2.37626	High	1.92462	High	2.19853	0
	VHVGDEDFVHLR		1	1	1	P04080		1422.71	0	0	244209	0.004	0.1128					High	2.02901	0
P02652	Apolipoprotein A-II OS=Homo sapiens OX=9606 GN=APOA2 PE=1 SV=1 - [APOA2_HUMAN]	11.1679	47	1	5	5	80	9.63247e+06	9.29467e+06	1.03192e+07	77.6546	41	3	23	95.1739	47	5	28	94.4775	47	5	29	100	6.62451
	Sequence		# PSMs	# Proteins	# Protein Groups	Protein Group Accessions	Modifications	MH+ [Da]	A5: Area	B5: Area	C5: Area	q-Value	PEP	A2	XCorr A2	B2	XCorr B2	C2	XCorr C2	# Missed Cleavages
	EPCVESLVSQYFQTVTDYGK		24	1	1	P02652	C3(Carbamidomethyl)	2350.1	1.53084e+07	1.57861e+07	1.64427e+07	0	4.576e-11	High	5.51728	High	5.1881	High	5.56346	0
	VKSPELQAEAK		42	1	1	P02652		1199.67	1.07927e+07	8.93643e+06	1.12153e+07	0	3.676e-05	High	5.03421	High	4.53644	High	4.62063	1
	SKEQLTPLIK		8	1	1	P02652		1156.7	2.79635e+06	3.16145e+06	3.29947e+06	0	0.03944	High	3.43541	High	3.21395	High	3.70683	1
	SKEQLTPLIKK		2	1	1	P02652		1284.79	0	0	1.96177e+06	0	2.869e-06			High	3.46601	High	2.76898	2
	EPCVESLVSQYFQTVTDYGKDLMEK		4	1	1	P02652	C3(Carbamidomethyl); M23(Oxidation)	2982.39	0	697965	845123	0.001	0.02311			High	2.50865	High	2.88777	1
P0DOY2	Immunoglobulin lambda constant 2 OS=Homo sapiens OX=9606 GN=IGLC2 PE=1 SV=1 - [IGLC2_HUMAN]	11.2865	65.09	2	4	4	96	1.64897e+07	1.6623e+07	1.74769e+07	117.631	65.09	4	31	115.491	65.09	4	31	127.207	65.09	4	34	106	7.23975
	Sequence		# PSMs	# Proteins	# Protein Groups	Protein Group Accessions	Modifications	MH+ [Da]	A5: Area	B5: Area	C5: Area	q-Value	PEP	A2	XCorr A2	B2	XCorr B2	C2	XCorr C2	# Missed Cleavages
	YAASSYLSLTPEQWK		17	2	1	P0DOY2		1743.86	1.68393e+07	1.78852e+07	1.73536e+07	0	1.31e-07	High	6.10407	High	6.10591	High	6.30737	0
	SYSCQVTHEGSTVEK		7	2	1	P0DOY2	C4(Carbamidomethyl)	1711.77	2.92667e+07	2.75444e+07	3.21514e+07	0	7.092e-09	High	5.73752	High	5.38388	High	6.02303	0
	AAPSVTLFPPSSEELQANK		64	2	1	P0DOY2		1986.03	3.36315e+06	4.43933e+06	2.9257e+06	0	1.351e-05	High	4.38556	High	4.16008	High	4.40973	0
	ATLVCLISDFYPGAVTVAWK		8	2	1	P0DOY2	C5(Carbamidomethyl)	2211.15	597361	648057	693332	0	6.238e-09	High	2.96461	High	4.28832	High	3.4699	0
Q15836	Vesicle-associated membrane protein 3 OS=Homo sapiens OX=9606 GN=VAMP3 PE=1 SV=3 - [VAMP3_HUMAN]	11.302	24	2	2	2	3	189055	142380	151491		0			12.679	24	2	3		0			100	8.79248
	Sequence		# PSMs	# Proteins	# Protein Groups	Protein Group Accessions	Modifications	MH+ [Da]	A5: Area	B5: Area	C5: Area	q-Value	PEP	A2	XCorr A2	B2	XCorr B2	C2	XCorr C2	# Missed Cleavages
	ADALQAGASQFETSAAK		2	2	1	Q15836		1665.82	0	111884	0	0	7.514e-15			High	5.09275			0
	LSELDDRADALQAGASQFETSAAK		1	2	1	Q15836		2494.22	0	172876	0	0	1.491e-09			High	4.21928			1
P62805	Histone H4 OS=Homo sapiens OX=9606 GN=HIST1H4A PE=1 SV=2 - [H4_HUMAN]	11.3604	25.24	1	3	3	10	2.02954e+06	1.47599e+06	2.40351e+06	9.37496	24.27	2	3	11.427	25.24	3	4	8.71031	24.27	2	3	103	11.356
	Sequence		# PSMs	# Proteins	# Protein Groups	Protein Group Accessions	Modifications	MH+ [Da]	A5: Area	B5: Area	C5: Area	q-Value	PEP	A2	XCorr A2	B2	XCorr B2	C2	XCorr C2	# Missed Cleavages
	DNIQGITKPAIR		6	1	1	P62805		1325.76	2.69887e+06	2.92598e+06	3.31704e+06	0	1.789e-08	High	3.39999	High	3.50922	High	3.36502	0
	TVTAMDVVYALKR		3	1	1	P62805		1466.81	1.36022e+06	1.38137e+06	1.48999e+06	0	0.007758	High	2.57041	High	2.50736	High	2.25288	1
	KTVTAMDVVYALKR		1	1	1	P62805		1594.9	0	120625	0	0	0.003842			High	2.16644			2
P05386	60S acidic ribosomal protein P1 OS=Homo sapiens OX=9606 GN=RPLP1 PE=1 SV=1 - [RLA1_HUMAN]	11.5067	51.75	1	2	2	6	477978	506533	497581	9.83167	51.75	2	3		0			7.22058	51.75	2	3	114	4.32275
	Sequence		# PSMs	# Proteins	# Protein Groups	Protein Group Accessions	Modifications	MH+ [Da]	A5: Area	B5: Area	C5: Area	q-Value	PEP	A2	XCorr A2	B2	XCorr B2	C2	XCorr C2	# Missed Cleavages
	ALANVNIGSLICNVGAGGPAPAAGAAPAGGPAPSTAAAPAEEK		2	1	1	P05386	C12(Carbamidomethyl)	3808.95	368246	0	345083	0	0.01028	High	3.66162			High	1.90244	0
	AAGVNVEPFWPGLFAK		4	1	1	P05386		1702.9	587710	0	650078	0	0.0172	High	3.49539			High	3.93487	0
P05387	60S acidic ribosomal protein P2 OS=Homo sapiens OX=9606 GN=RPLP2 PE=1 SV=1 - [RLA2_HUMAN]	11.6578	42.61	1	2	2	7	359302	368784	141143	9.89827	42.61	2	3	6.67644	42.61	2	2	7.29684	42.61	2	2	115	4.53857
	Sequence		# PSMs	# Proteins	# Protein Groups	Protein Group Accessions	Modifications	MH+ [Da]	A5: Area	B5: Area	C5: Area	q-Value	PEP	A2	XCorr A2	B2	XCorr B2	C2	XCorr C2	# Missed Cleavages
	ILDSVGIEADDDRLNK		4	1	1	P05387		1772.92	527288	507660	76455.9	0	0.0006016	High	4.31364	High	2.37151	High	3.90065	1
	LASVPAGGAVAVSAAPGSAAPAAGSAPAAAEEK		3	1	1	P05387		2774.45	191315	229907	205830	0	1.011e-06	High	2.69179	High	4.30493	High	3.39619	0
P26447	Protein S100-A4 OS=Homo sapiens OX=9606 GN=S100A4 PE=1 SV=1 - [S10A4_HUMAN]	11.7207	19.8	1	2	2	2	963598	1.00809e+06	979705		0				0			4.72399	19.8	2	2	101	6.11279
	Sequence		# PSMs	# Proteins	# Protein Groups	Protein Group Accessions	Modifications	MH+ [Da]	A5: Area	B5: Area	C5: Area	q-Value	PEP	A2	XCorr A2	B2	XCorr B2	C2	XCorr C2	# Missed Cleavages
	ALDVMVSTFHK		1	1	1	P26447		1247.65	0	0	979705	0	0.0003475					High	2.46004	0
	LMSNLDSNR		1	1	1	P26447		1049.51	0	0	0	0	0.02053					High	2.26396	0
P10599	Thioredoxin OS=Homo sapiens OX=9606 GN=TXN PE=1 SV=3 - [THIO_HUMAN]	11.7297	32.38	1	3	3	12	939275	935489	991846	10.4618	32.38	3	4	10.7813	32.38	3	4	11.4919	32.38	3	4	105	4.91943
	Sequence		# PSMs	# Proteins	# Protein Groups	Protein Group Accessions	Modifications	MH+ [Da]	A5: Area	B5: Area	C5: Area	q-Value	PEP	A2	XCorr A2	B2	XCorr B2	C2	XCorr C2	# Missed Cleavages
	TAFQEALDAAGDK		3	1	1	P10599		1336.64	438287	535593	513533	0	1.144e-07	High	4.12664	High	4.30041	High	4.44027	0
	MIKPFFHSLSEK		6	1	1	P10599		1463.78	1.92349e+06	1.79563e+06	2.02901e+06	0	3.403e-08	High	3.78915	High	4.13998	High	4.02847	0
	LEATINELV		3	1	1	P10599		1001.55	456052	475245	432997	0	0.003375	High	2.54597	High	2.34086	High	3.02316	0
P31949	Protein S100-A11 OS=Homo sapiens OX=9606 GN=S100A11 PE=1 SV=2 - [S10AB_HUMAN]	11.7328	23.81	1	2	2	3	276451	182865	254999		0			6.38252	23.81	2	3		0			105	7.12256
	Sequence		# PSMs	# Proteins	# Protein Groups	Protein Group Accessions	Modifications	MH+ [Da]	A5: Area	B5: Area	C5: Area	q-Value	PEP	A2	XCorr A2	B2	XCorr B2	C2	XCorr C2	# Missed Cleavages
	TEFLSFMNTELAAFTK		2	1	1	P31949		1849.91	0	297749	0	0	3.154e-12			High	4.09314			0
	ISSPTETER		1	1	1	P31949		1019.5	0	67980.8	0	0.002	0.02422			High	2.28937			0
P99999	Cytochrome c OS=Homo sapiens OX=9606 GN=CYCS PE=1 SV=2 - [CYC_HUMAN]	11.7411	23.81	1	2	2	8	245936	208750	280684	7.86898	23.81	2	3	6.15299	23.81	2	3	6.02493	23.81	2	2	105	9.56885
	Sequence		# PSMs	# Proteins	# Protein Groups	Protein Group Accessions	Modifications	MH+ [Da]	A5: Area	B5: Area	C5: Area	q-Value	PEP	A2	XCorr A2	B2	XCorr B2	C2	XCorr C2	# Missed Cleavages
	TGQAPGYSYTAANK		3	1	1	P99999		1428.68	252013	249130	280684	0	3.86e-11	High	3.28246	High	4.05698	High	3.90486	0
	TGPNLHGLFGR		5	1	1	P99999		1168.62	239860	168371	0	0	0.007134	High	2.37388	High	2.096	High	2.12007	0
P01834	Immunoglobulin kappa constant OS=Homo sapiens OX=9606 GN=IGKC PE=1 SV=2 - [IGKC_HUMAN]	11.7578	82.24	1	8	8	228	3.58027e+07	3.38652e+07	3.91039e+07	294.272	82.24	8	72	296.501	82.24	8	75	324.648	82.24	8	81	107	6.52197
	Sequence		# PSMs	# Proteins	# Protein Groups	Protein Group Accessions	Modifications	MH+ [Da]	A5: Area	B5: Area	C5: Area	q-Value	PEP	A2	XCorr A2	B2	XCorr B2	C2	XCorr C2	# Missed Cleavages
	VDNALQSGNSQESVTEQDSK		28	1	1	P01834		2135.98	1.58468e+07	1.42322e+07	1.61628e+07	0	2.186e-07	High	6.77873	High	6.69944	High	6.63362	0
	VDNALQSGNSQESVTEQDSKDSTYSLSSTLTLSK		33	1	1	P01834		3619.73	1.10256e+07	1.08789e+07	1.13074e+07	0	8.016e-15	High	6.76975	High	7.36932	High	7.3248	1
	VYACEVTHQGLSSPVTK		29	1	1	P01834	C4(Carbamidomethyl)	1875.94	5.27823e+07	5.12387e+07	6.0063e+07	0	1.403e-09	High	5.55587	High	6.16721	High	6.22941	0
	HKVYACEVTHQGLSSPVTK		13	1	1	P01834	C6(Carbamidomethyl)	2141.09	1.30561e+07	1.383e+07	1.35515e+07	0	4.361e-16	High	5.11508	High	5.52683	High	4.65451	1
	DSTYSLSSTLTLSK		24	1	1	P01834		1502.77	8.39636e+06	8.59734e+06	9.05577e+06	0	0.005491	High	5.09868	High	4.59243	High	5.08581	0
	SGTASVVCLLNNFYPR		29	1	1	P01834	C8(Carbamidomethyl)	1797.9	3.06975e+07	2.95324e+07	2.91748e+07	0	5.304e-08	High	4.94764	High	5.18167	High	5.42686	0
	TVAAPSVFIFPPSDEQLK		54	1	1	P01834		1946.04	2.39283e+07	2.08246e+07	28073967	0	1.266e-08	High	4.75451	High	5.14158	High	5.25737	0
	RTVAAPSVFIFPPSDEQLK		18	1	1	P01834		2102.14	524959	1.04807e+06	933881	0	3.426e-05	High	3.569	High	3.94124	High	3.65648	1
P35754	Glutaredoxin-1 OS=Homo sapiens OX=9606 GN=GLRX PE=1 SV=2 - [GLRX1_HUMAN]	11.7682	31.13	1	2	2	6	217464	263218	241378	6.61039	31.13	2	2	5.9648	31.13	2	2	7.31089	31.13	2	2	106	8.08936
	Sequence		# PSMs	# Proteins	# Protein Groups	Protein Group Accessions	Modifications	MH+ [Da]	A5: Area	B5: Area	C5: Area	q-Value	PEP	A2	XCorr A2	B2	XCorr B2	C2	XCorr C2	# Missed Cleavages
	RAQEILSQLPIK		3	1	1	P35754		1395.84	217464	206255	187650	0	0.0001966	High	3.79225	High	3.13476	High	3.80453	1
	DCIGGCSDLVSLQQSGELLTR		3	1	1	P35754	C2(Carbamidomethyl); C6(Carbamidomethyl)	2308.09	0	320181	295107	0	0.0001559	High	2.81813	High	2.83004	High	3.50635	0
P01700	Immunoglobulin lambda variable 1-47 OS=Homo sapiens OX=9606 GN=IGLV1-47 PE=1 SV=2 - [LV147_HUMAN]	12.2759	24.79	1	2	2	4	426610	367404	389429		0			5.69712	24.79	2	2	3.27716	24.79	2	2	117	5.90967
	Sequence		# PSMs	# Proteins	# Protein Groups	Protein Group Accessions	Modifications	MH+ [Da]	A5: Area	B5: Area	C5: Area	q-Value	PEP	A2	XCorr A2	B2	XCorr B2	C2	XCorr C2	# Missed Cleavages
	SGTSASLAISGLR		2	1	1	P01700		1219.66	0	473031	503743	0	3.706e-10			High	3.60663	High	3.27716	0
	LLIYSNNQRPSGVPDR		2	1	1	P01700		1828.98	0	261778	275116	0.002	0.09286			High	2.0905	High	1.83463	0
P01619	Immunoglobulin kappa variable 3-20 OS=Homo sapiens OX=9606 GN=IGKV3-20 PE=1 SV=2 - [KV320_HUMAN]	12.5493	38.79	2	3	3	7	2.277e+06	2.11379e+06	1.62708e+06	8.5244	19.83	2	2	8.03406	19.83	2	2	11.7838	38.79	3	3	116	4.95752
	Sequence		# PSMs	# Proteins	# Protein Groups	Protein Group Accessions	Modifications	MH+ [Da]	A5: Area	B5: Area	C5: Area	q-Value	PEP	A2	XCorr A2	B2	XCorr B2	C2	XCorr C2	# Missed Cleavages
	FSGSGSGTDFTLTISR		3	2	1	P01619		1632.79	2.03718e+06	1.68674e+06	2.05356e+06	0	2.598e-09	High	5.17256	High	5.18353	High	5.59076	0
	ATGIPDRFSGSGSGTDFTLTISR		3	2	1	P01619		2343.17	2.51681e+06	2.54083e+06	2.65955e+06	0	0.0001464	High	3.35184	High	2.85053	High	3.74782	1
	ASQSVSSSYLAWYQQKPGQAPR		1	1	1	P01619		2439.22	0	0	168134	0	0.002605					High	2.44525	0
P18859	ATP synthase-coupling factor 6, mitochondrial OS=Homo sapiens OX=9606 GN=ATP5J PE=1 SV=1 - [ATP5J_HUMAN]	12.5796	30.56	1	2	2	5	239011	242945	193209	7.38099	30.56	2	2		0			11.7001	30.56	2	3	108	9.5249
	Sequence		# PSMs	# Proteins	# Protein Groups	Protein Group Accessions	Modifications	MH+ [Da]	A5: Area	B5: Area	C5: Area	q-Value	PEP	A2	XCorr A2	B2	XCorr B2	C2	XCorr C2	# Missed Cleavages
	FEDPKFEVIEKPQA		2	1	1	P18859		1676.86	239011	0	353890	0	0.001382	High	3.89728			High	3.65899	1
	QTSGGPVDASSEYQQELER		3	1	1	P18859		2080.95	0	0	32527.6	0	4.317e-07	High	3.48371			High	4.05949	0
A0A0A0MRZ8	Immunoglobulin kappa variable 3D-11 OS=Homo sapiens OX=9606 GN=IGKV3D-11 PE=3 SV=6 - [KVD11_HUMAN]	12.6173	26.09	2	2	2	2	1.78341e+06	983059	1.96065e+06		0			6.16856	26.09	2	2		0			115	5.2876
	Sequence		# PSMs	# Proteins	# Protein Groups	Protein Group Accessions	Modifications	MH+ [Da]	A5: Area	B5: Area	C5: Area	q-Value	PEP	A2	XCorr A2	B2	XCorr B2	C2	XCorr C2	# Missed Cleavages
	LLIYDASNR		1	2	1	A0A0A0MRZ8		1064.58	0	1.73389e+06	0	0	7.566e-06			High	2.84909			0
	ASQSVSSYLAWYQQKPGQAPR		1	2	1	A0A0A0MRZ8		2352.18	0	232228	0	0.001	0.02132			High	3.31947			0
P30046	D-dopachrome decarboxylase OS=Homo sapiens OX=9606 GN=DDT PE=1 SV=3 - [DOPD_HUMAN]	12.7037	22.03	1	2	2	6	365803	335164	402310	6.25397	22.03	2	2	7.00244	22.03	2	2	6.69866	22.03	2	2	118	7.29834
	Sequence		# PSMs	# Proteins	# Protein Groups	Protein Group Accessions	Modifications	MH+ [Da]	A5: Area	B5: Area	C5: Area	q-Value	PEP	A2	XCorr A2	B2	XCorr B2	C2	XCorr C2	# Missed Cleavages
	LCAAAASILGKPADR		3	1	1	P30046	C2(Carbamidomethyl)	1513.82	166461	149049	191896	0	0.0003877	High	3.69367	High	3.85128	High	4.18307	0
	FFPLESWQIGK		3	1	1	P30046		1351.71	565145	521280	612724	0	2.669e-07	High	2.5603	High	3.15116	High	2.51559	0
P58546	Myotrophin OS=Homo sapiens OX=9606 GN=MTPN PE=1 SV=2 - [MTPN_HUMAN]	12.8866	25.42	1	2	2	6	580010	526165	603925	10.4059	25.42	2	2	10.867	25.42	2	2	11.0918	25.42	2	2	118	5.51611
	Sequence		# PSMs	# Proteins	# Protein Groups	Protein Group Accessions	Modifications	MH+ [Da]	A5: Area	B5: Area	C5: Area	q-Value	PEP	A2	XCorr A2	B2	XCorr B2	C2	XCorr C2	# Missed Cleavages
	GPDGLTAFEATDNQAIK		3	1	1	P58546		1747.85	951818	890126	991131	0	2.034e-10	High	5.98795	High	6.07838	High	6.61423	0
	NGDLDEVKDYVAK		3	1	1	P58546		1465.72	208202	162205	216718	0	3.831e-07	High	4.41794	High	4.7886	High	4.47753	1
P06702	Protein S100-A9 OS=Homo sapiens OX=9606 GN=S100A9 PE=1 SV=1 - [S10A9_HUMAN]	13.2335	24.56	1	2	2	15	2.23342e+06	2.22123e+06	2.30002e+06	15.6144	24.56	2	5	13.466	24.56	2	4	15.5406	24.56	2	6	114	6.12549
	Sequence		# PSMs	# Proteins	# Protein Groups	Protein Group Accessions	Modifications	MH+ [Da]	A5: Area	B5: Area	C5: Area	q-Value	PEP	A2	XCorr A2	B2	XCorr B2	C2	XCorr C2	# Missed Cleavages
	NIETIINTFHQYSVK		6	1	1	P06702		1806.95	3.67823e+06	3.84698e+06	3.73316e+06	0	6.866e-09	High	4.94465	High	5.12086	High	4.78837	0
	LGHPDTLNQGEFK		9	1	1	P06702		1455.73	788619	595476	866887	0	0.000844	High	3.16822	High	3.29603	High	3.08308	0
P49773	Histidine triad nucleotide-binding protein 1 OS=Homo sapiens OX=9606 GN=HINT1 PE=1 SV=2 - [HINT1_HUMAN]	13.7931	65.87	1	4	4	20	1.05775e+06	1.11463e+06	1.11755e+06	14.1171	65.87	4	7	14.3927	65.87	4	6	17.191	65.87	4	7	126	6.94678
	Sequence		# PSMs	# Proteins	# Protein Groups	Protein Group Accessions	Modifications	MH+ [Da]	A5: Area	B5: Area	C5: Area	q-Value	PEP	A2	XCorr A2	B2	XCorr B2	C2	XCorr C2	# Missed Cleavages
	CLAFHDISPQAPTHFLVIPK		5	1	1	P49773	C1(Carbamidomethyl)	2291.2	2.24854e+06	2.31365e+06	2.31042e+06	0	0.0007665	High	3.6671	High	3.37821	High	3.07047	0
	AQVARPGGDTIFGK		6	1	1	P49773		1416.76	152905	132516	217905	0	0.0005736	High	2.91115	High	3.16614	High	3.19971	0
	MVVNEGSDGGQSVYHVHLHVLGGR		6	1	1	P49773		2547.26	682639	646027	739895	0	2.901e-05	High	2.04776	High	2.6481	High	1.9951	0
	KHISQISVAEDDDESLLGHLMIVGK		3	1	1	P49773		2734.42	242074	384218	302328	0	0.00287	High	1.88274	High	2.50351	High	2.84089	1
Q9NRX4	14 kDa phosphohistidine phosphatase OS=Homo sapiens OX=9606 GN=PHPT1 PE=1 SV=1 - [PHP14_HUMAN]	13.8237	28.8	1	2	2	4	304780	283487	277018		0			8.69575	28.8	2	2	9.01696	28.8	2	2	125	6.07471
	Sequence		# PSMs	# Proteins	# Protein Groups	Protein Group Accessions	Modifications	MH+ [Da]	A5: Area	B5: Area	C5: Area	q-Value	PEP	A2	XCorr A2	B2	XCorr B2	C2	XCorr C2	# Missed Cleavages
	AKYPDYEVTWANDGY		2	1	1	Q9NRX4		1791.79	0	283487	277018	0	1.941e-07			High	4.80306	High	4.48892	1
	IHVYGYSMAYGPAQHAISTEK		2	1	1	Q9NRX4		2323.12	0	0	0	0	3.24e-06			High	3.89269	High	4.52804	0
O60814	Histone H2B type 1-K OS=Homo sapiens OX=9606 GN=HIST1H2BK PE=1 SV=3 - [H2B1K_HUMAN]	13.8816	19.05	14	2	2	18	4.66517e+06	4.92724e+06	4.83337e+06	20.4371	19.05	2	5	25.2699	19.05	2	7	24.9503	19.05	2	6	126	10.3159
	Sequence		# PSMs	# Proteins	# Protein Groups	Protein Group Accessions	Modifications	MH+ [Da]	A5: Area	B5: Area	C5: Area	q-Value	PEP	A2	XCorr A2	B2	XCorr B2	C2	XCorr C2	# Missed Cleavages
	AMGIMNSFVNDIFER		14	14	1	O60814		1743.83	4.26595e+06	4.34908e+06	4.38369e+06	0	9.07e-06	High	5.65502	High	5.08872	High	5.35118	0
	LLLPGELAK		4	14	1	O60814		953.603	5.06439e+06	5.5054e+06	5283044	0	0.001209	High	2.64358	High	2.35137	High	2.43114	0
Q96KK5	Histone H2A type 1-H OS=Homo sapiens OX=9606 GN=HIST1H2AH PE=1 SV=3 - [H2A1H_HUMAN]	13.8978	21.88	10	2	2	25	8.69957e+06	8.67518e+06	8.45989e+06	34.5284	21.88	2	9	35.1871	21.88	2	9	27.7947	21.88	2	7	128	10.8872
	Sequence		# PSMs	# Proteins	# Protein Groups	Protein Group Accessions	Modifications	MH+ [Da]	A5: Area	B5: Area	C5: Area	q-Value	PEP	A2	XCorr A2	B2	XCorr B2	C2	XCorr C2	# Missed Cleavages
	VTIAQGGVLPNIQAVLLPK		17	10	1	Q96KK5		1931.18	9.87601e+06	9.7877e+06	9.52033e+06	0	2.588e-08	High	5.00102	High	5.41289	High	5.42036	0
	AGLQFPVGR		8	10	1	Q96KK5		944.534	7.52314e+06	7.56267e+06	7.39945e+06	0	0.003141	High	3.41504	High	3.40732	High	3.35001	0
Q9BRA2	Thioredoxin domain-containing protein 17 OS=Homo sapiens OX=9606 GN=TXNDC17 PE=1 SV=1 - [TXD17_HUMAN]	13.9318	18.7	1	2	2	4	235027	241422	229861	5.99403	18.7	2	2		0			5.30275	18.7	2	2	123	5.51611
	Sequence		# PSMs	# Proteins	# Protein Groups	Protein Group Accessions	Modifications	MH+ [Da]	A5: Area	B5: Area	C5: Area	q-Value	PEP	A2	XCorr A2	B2	XCorr B2	C2	XCorr C2	# Missed Cleavages
	YEEVSVSGFEEFHR		2	1	1	Q9BRA2		1714.78	250546	0	255967	0	0.00134	High	3.48271			High	3.14796	0
	VTAVPTLLK		2	1	1	Q9BRA2		941.605	219508	0	203754	0.001	0.1004	High	2.51133			High	2.15479	0
Q16143	Beta-synuclein OS=Homo sapiens OX=9606 GN=SNCB PE=1 SV=1 - [SYUB_HUMAN]	14.279	38.06	1	3	4	8	410958	452104	425092	7.48034	28.36	2	2	8.65606	29.85	3	3	10.8797	36.57	3	3	134	4.41162
	Sequence		# PSMs	# Proteins	# Protein Groups	Protein Group Accessions	Modifications	MH+ [Da]	A5: Area	B5: Area	C5: Area	q-Value	PEP	A2	XCorr A2	B2	XCorr B2	C2	XCorr C2	# Missed Cleavages
	EQASHLGGAVFSGAGNIAAATGLVK		3	1	1	Q16143		2326.22	352875	297465	322946	0	3.29e-13	High	3.76363	High	4.62807	High	4.54571	0
	EGVVQGVASVAEK		3	1	1	Q16143		1272.68	469042	501587	527238	0	1.884e-11	High	3.71672	High	4.02799	High	3.92433	0
	TKEGVLYVGSK		1	2	2	P37840;Q16143		1180.66	0	0	0	0.002	0.07702					High	2.40962	1
	TKEQASHLGGAVFSGAGNIAAATGLVK		1	1	1	Q16143		2555.36	0	557261	0	0.003	0.06136			High	1.9299			1
P37840	Alpha-synuclein OS=Homo sapiens OX=9606 GN=SNCA PE=1 SV=1 - [SYUA_HUMAN]	14.4512	45	1	5	6	18	961346	805089	1.03079e+06	19.3951	36.43	3	6	19.7501	37.14	4	5	25.6364	45	6	7	140	4.70361
	Sequence		# PSMs	# Proteins	# Protein Groups	Protein Group Accessions	Modifications	MH+ [Da]	A5: Area	B5: Area	C5: Area	q-Value	PEP	A2	XCorr A2	B2	XCorr B2	C2	XCorr C2	# Missed Cleavages
	TVEGAGSIAAATGFVK		5	1	1	P37840		1478.79	740041	827181	865774	0	6.295e-09	High	4.71139	High	4.8034	High	5.36642	0
	EGVVHGVATVAEK		5	1	1	P37840		1295.7	612991	166477	624720	0	0.0001164	High	4.49528	High	4.2861	High	3.49713	0
	TKEQVTNVGGAVVTGVTAVAQK		4	1	1	P37840		2157.2	1.531e+06	1.42161e+06	1.60189e+06	0	1.491e-10	High	4.3107	High	4.84506	High	4.38658	1
	TVEGAGSIAAATGFVKK		2	1	1	P37840		1606.88	0	107445	116995	0	0.0006105			High	2.68982	High	3.05729	1
	EQVTNVGGAVVTGVTAVAQK		1	1	1	P37840		1928.05	0	0	110166	0	3.617e-06					High	4.6977	0
	TKEGVLYVGSK		1	2	2	P37840;Q16143		1180.66	0	0	0	0.002	0.07702					High	2.40962	1
P09382	Galectin-1 OS=Homo sapiens OX=9606 GN=LGALS1 PE=1 SV=2 - [LEG1_HUMAN]	14.7062	39.26	1	4	4	16	869305	920092	943566	19.3709	39.26	4	5	17.3268	31.85	3	4	26.2585	39.26	4	7	135	5.50342
	Sequence		# PSMs	# Proteins	# Protein Groups	Protein Group Accessions	Modifications	MH+ [Da]	A5: Area	B5: Area	C5: Area	q-Value	PEP	A2	XCorr A2	B2	XCorr B2	C2	XCorr C2	# Missed Cleavages
	LNLEAINYMAADGDFK		3	1	1	P09382		1784.86	905206	979144	977068	0	4.361e-16	High	5.92745	High	6.17524	High	5.46752	0
	FNAHGDANTIVCNSK		6	1	1	P09382	C12(Carbamidomethyl)	1647.76	882228	896662	984356	0	1.648e-09	High	3.88592	High	4.77282	High	3.78288	0
	DSNNLCLHFNPR		4	1	1	P09382	C6(Carbamidomethyl)	1486.69	820482	884471	869274	0	0.0001981	High	3.46563	High	3.17241	High	4.14141	0
	DGGAWGTEQR		3	1	1	P09382		1076.48	182097	0	288120	0	0.000249	High	2.51819			High	3.04345	0
O15540	Fatty acid-binding protein, brain OS=Homo sapiens OX=9606 GN=FABP7 PE=1 SV=3 - [FABP7_HUMAN]	14.8795	43.94	1	5	5	20	2.20274e+06	2.20788e+06	2.41435e+06	28.347	43.94	5	8	24.4674	32.58	4	6	22.6564	32.58	4	6	132	5.59229
	Sequence		# PSMs	# Proteins	# Protein Groups	Protein Group Accessions	Modifications	MH+ [Da]	A5: Area	B5: Area	C5: Area	q-Value	PEP	A2	XCorr A2	B2	XCorr B2	C2	XCorr C2	# Missed Cleavages
	QVGNVTKPTVIISQEGDKVVIR		6	1	1	O15540		2380.37	3.26797e+06	3.34435e+06	3.59154e+06	0	6.508e-05	High	5.07412	High	4.59126	High	4.19525	1
	LTNSQNFDEYMK		6	1	1	O15540		1489.67	1.43411e+06	1.45078e+06	1.60632e+06	0	1.003e-12	High	4.62595	High	5.11768	High	4.33099	0
	QVGNVTKPTVIISQEGDK		4	1	1	O15540		1913.04	693661	671557	627595	0	3.027e-05	High	3.62032	High	4.0028	High	4.0931	0
	ALGVGFATR		3	1	1	O15540		891.507	1.90615e+06	1.82852e+06	2.04518e+06	0	0.0005781	High	2.50316	High	2.5366	High	2.60077	0
	SVVSLDGDKLVHIQK		1	1	1	O15540		1637.93	1.28029e+06	0	0	0.001	0.07584	High	2.73019					1
Q8N111	Cell cycle exit and neuronal differentiation protein 1 OS=Homo sapiens OX=9606 GN=CEND1 PE=1 SV=1 - [CEND_HUMAN]	14.9448	9.4	1	2	2	2	55684.7	0	275787		0				0			0	9.4	2	2	149	9.20264
	Sequence		# PSMs	# Proteins	# Protein Groups	Protein Group Accessions	Modifications	MH+ [Da]	A5: Area	B5: Area	C5: Area	q-Value	PEP	A2	XCorr A2	B2	XCorr B2	C2	XCorr C2	# Missed Cleavages
	QQPPAAPTTAPAKK		1	1	1	Q8N111		1405.78	0	0	515150	0.007	0.1788					High	1.80334	1
	QQPPAAPTTAPAK		1	1	1	Q8N111		1277.69	0	0	36423.4	0.008	0.1966					High	1.16064	0
Q15121	Astrocytic phosphoprotein PEA-15 OS=Homo sapiens OX=9606 GN=PEA15 PE=1 SV=2 - [PEA15_HUMAN]	15.0308	22.31	1	3	3	10	514208	510492	457901	9.8407	22.31	3	3	9.76836	22.31	3	3	9.69446	22.31	3	4	130	5.021
	Sequence		# PSMs	# Proteins	# Protein Groups	Protein Group Accessions	Modifications	MH+ [Da]	A5: Area	B5: Area	C5: Area	q-Value	PEP	A2	XCorr A2	B2	XCorr B2	C2	XCorr C2	# Missed Cleavages
	LDKDNLSYIEHIFEISR		3	1	1	Q15121		2092.07	410528	372089	377919	0	0.0004969	High	3.89643	High	3.45022	High	3.86587	1
	RPDLLTMVVDYR		4	1	1	Q15121		1477.79	863017	907288	767489	0	0.0004024	High	2.97412	High	2.91498	High	3.06843	0
	DNLSYIEHIFEISR		3	1	1	Q15121		1735.87	269078	252099	228295	0	1.18e-05	High	2.97015	High	3.40315	High	1.96683	0
P07737	Profilin-1 OS=Homo sapiens OX=9606 GN=PFN1 PE=1 SV=2 - [PROF1_HUMAN]	15.0446	50	1	5	5	19	1.42904e+06	1.43647e+06	1.42292e+06	27.9539	50	5	7	23.9379	50	5	6	24.1716	40	4	6	140	8.26514
	Sequence		# PSMs	# Proteins	# Protein Groups	Protein Group Accessions	Modifications	MH+ [Da]	A5: Area	B5: Area	C5: Area	q-Value	PEP	A2	XCorr A2	B2	XCorr B2	C2	XCorr C2	# Missed Cleavages
	SSFYVNGLTLGGQK		3	1	1	P07737		1470.76	1.51851e+06	1.33835e+06	1.33034e+06	0	1.922e-07	High	4.85601	High	4.94904	High	5.10775	0
	TFVNITPAEVGVLVGK		8	1	1	P07737		1643.94	1.57734e+06	1.71613e+06	1.50658e+06	0	0.0004064	High	4.46795	High	4.29581	High	4.27747	0
	STGGAPTFNVTVTK		3	1	1	P07737		1379.72	1.19129e+06	1.25494e+06	1.43185e+06	0	2.454e-05	High	4.07336	High	4.13085	High	4.17223	0
	DSLLQDGEFSMDLR		2	1	1	P07737	M11(Oxidation)	1641.75	154008	145335	0	0	8.409e-09	High	3.86498	High	3.89326			0
	DSPSVWAAVPGK		3	1	1	P07737		1213.63	866724	936175	946524	0	1.009e-06	High	3.05562	High	3.34329	High	3.1958	0
Q01469	Fatty acid-binding protein, epidermal OS=Homo sapiens OX=9606 GN=FABP5 PE=1 SV=3 - [FABP5_HUMAN]	15.1546	37.78	1	3	3	7	304086	355051	380809	12.5166	37.78	3	3	9.25213	22.22	2	2	8.70384	22.22	2	2	135	7.00537
	Sequence		# PSMs	# Proteins	# Protein Groups	Protein Group Accessions	Modifications	MH+ [Da]	A5: Area	B5: Area	C5: Area	q-Value	PEP	A2	XCorr A2	B2	XCorr B2	C2	XCorr C2	# Missed Cleavages
	LVVECVMNNVTCTR		3	1	1	Q01469	C5(Carbamidomethyl); C12(Carbamidomethyl)	1694.81	243255	283949	288345	0	1.425e-07	High	5.18771	High	5.11388	High	5.35599	0
	MGAMAKPDCIITCDGK		3	1	1	Q01469	C9(Carbamidomethyl); C13(Carbamidomethyl)	1767.8	489943	426154	473273	0	2.093e-06	High	3.97195	High	4.13826	High	3.34785	0
	TQTVCNFTDGALVQHQEWDGK		1	1	1	Q01469	C5(Carbamidomethyl)	2434.12	179060	0	0	0	0.01234	High	3.35695					0
P69905	Hemoglobin subunit alpha OS=Homo sapiens OX=9606 GN=HBA1 PE=1 SV=2 - [HBA_HUMAN]	15.2479	97.18	1	14	14	3185	1.65488e+09	1.46862e+09	1.94587e+09	3035.11	87.32	11	1013	3277.18	87.32	12	1075	3405.7	77.46	13	1097	142	8.67529
	Sequence		# PSMs	# Proteins	# Protein Groups	Protein Group Accessions	Modifications	MH+ [Da]	A5: Area	B5: Area	C5: Area	q-Value	PEP	A2	XCorr A2	B2	XCorr B2	C2	XCorr C2	# Missed Cleavages
	VADALTNAVAHVDDMPNALSALSDLHAHK		326	1	1	P69905		2996.5	7.69707e+08	770120976	7.20417e+08	0	1.826e-09	High	9.59905	High	7.88661	High	7.52585	0
	VADALTNAVAHVDDMPNALSALSDLHAHK		241	1	1	P69905	M15(Oxidation)	3012.5	3.85434e+08	3.9536e+08	3.81127e+08	0	4.361e-16	High	8.58306	High	8.66401	High	8.51145	0
	KVADALTNAVAHVDDMPNALSALSDLHAHK		110	1	1	P69905		3124.6	3.16057e+08	3.17811e+08	3.08888e+08	0	4.361e-16	High	7.5685	High	7.89391	High	7.28531	1
	KVADALTNAVAHVDDMPNALSALSDLHAHK		94	1	1	P69905	M16(Oxidation)	3140.59	1.18485e+08	1.20257e+08	1.28252e+08	0	4.36064e-16	High	7.44557	High	9.10677	High	6.75386	1
	TYFPHFDLSHGSAQVK		538	1	1	P69905		1833.9	1.9697e+09	1.32813e+09	1.96639e+09	0	4.361e-16	High	6.00339	High	6.13801	High	6.09097	0
	VGAHAGEYGAEALER		866	1	1	P69905		1529.74	1256303391	1908993267	2.17983e+09	0	2.133e-08	High	5.79671	High	5.87868	High	6.04429	0
	LLSHCLLVTLAAHLPAEFTPAVHASLDK		6	1	1	P69905	C5(Carbamidomethyl)	3024.64	2.5119e+06	2.53598e+06	0	0	4.361e-16	High	5.49992	High	5.79971			0
	AAWGKVGAHAGEYGAEALER		3	1	1	P69905		2043.01	115964	68678.9	85219.9	0	1.44e-15	High	5.28943	High	5.84245	High	4.78151	1
	FLASVSTVLTSK		256	1	1	P69905		1252.72	1.46182e+08	1.43308e+08	1.4555e+08	0	1.189e-05	High	4.17235	High	4.03167	High	4.19275	0
	MFLSFPTTKTYFPHFDLSHGSAQVK		18	1	1	P69905		2886.43	6.96186e+06	6.75437e+06	5.96124e+06	0	5.959e-06	High	3.59479	High	3.49552	High	4.66806	1
	MFLSFPTTK		242	1	1	P69905	M1(Oxidation)	1087.55	1.28937e+08	1.37712e+08	1.37547e+08	0	0.005375	High	3.1276	High	3.02854	High	3.19262	0
	MFLSFPTTK		446	1	1	P69905		1071.56	1738631255	1.16875e+09	1691396138	0	0.008895	High	3.10519	High	2.94751	High	3.12794	0
	LRVDPVNFK		28	1	1	P69905		1087.63	1.03564e+08	1.04139e+08	1.12134e+08	0	1.9e-06	High	3.10304	High	3.30703	High	3.29666	1
	VGAHAGEYGAEALERMFLSFPTTK		7	1	1	P69905		2582.28	565397	567269	509843	0	7.428e-05	High	2.3467	High	3.29799	High	3.12835	1
	VADALTNAVAHVDDMPNALSALSDLHAHKLR		2	1	1	P69905		3265.68	0	579161	608242	0	0.0001099			High	2.66523	High	1.86032	1
	FLASVSTVLTSKYR		1	1	1	P69905		1571.89	0	0	85960.3	0	6.974e-05					High	3.99095	1
	MVLSPADKTNVK		1	1	1	P69905		1302.71	0	0	297224	0.001	0.05719					High	1.78959	1
P01034	Cystatin-C OS=Homo sapiens OX=9606 GN=CST3 PE=1 SV=1 - [CYTC_HUMAN]	15.7891	11.64	1	2	2	6	166496	969138	1.1831e+06		0			9.24603	11.64	2	3	8.09704	11.64	2	3	146	8.74854
	Sequence		# PSMs	# Proteins	# Protein Groups	Protein Group Accessions	Modifications	MH+ [Da]	A5: Area	B5: Area	C5: Area	q-Value	PEP	A2	XCorr A2	B2	XCorr B2	C2	XCorr C2	# Missed Cleavages
	LVGGPMDASVEEEGVR		2	1	1	P01034		1644.8	0	158751	171112	0	2.022e-06			High	3.92562	High	3.67381	0
	LVGGPMDASVEEEGVRR		4	1	1	P01034		1800.9	0	1.77953e+06	2.19509e+06	0.002	0.02785			High	2.86892	High	2.24444	1
P02766	Transthyretin OS=Homo sapiens OX=9606 GN=TTR PE=1 SV=1 - [TTHY_HUMAN]	15.877	69.39	1	10	10	58	3.41027e+06	3.25097e+06	2.82746e+06	82.0344	65.31	9	19	85.2862	69.39	10	20	80.1716	65.31	9	19	147	5.75732
	Sequence		# PSMs	# Proteins	# Protein Groups	Protein Group Accessions	Modifications	MH+ [Da]	A5: Area	B5: Area	C5: Area	q-Value	PEP	A2	XCorr A2	B2	XCorr B2	C2	XCorr C2	# Missed Cleavages
	TSESGELHGLTTEEEFVEGIYK		9	1	1	P02766		2455.16	3.56851e+06	3.60138e+06	3.40851e+06	0	1.362e-06	High	6.18014	High	5.55711	High	5.83954	0
	KAADDTWEPFASGK		6	1	1	P02766		1522.72	1.37778e+06	1.33843e+06	1.47049e+06	0	2.785e-07	High	5.25328	High	5.53357	High	5.60338	1
	YTIAALLSPYSYSTTAVVTNPKE		9	1	1	P02766		2489.29	3.4e+06	3.3109e+06	3.17898e+06	0	2.831e-15	High	5.17616	High	5.41843	High	4.93161	1
	RYTIAALLSPYSYSTTAVVTNPKE		6	1	1	P02766		2645.4	1.79531e+06	1.87417e+06	1.73214e+06	0	3.469e-06	High	4.8457	High	4.49795	High	5.17456	2
	AADDTWEPFASGK		9	1	1	P02766		1394.63	1.81264e+06	1.65555e+06	1.89488e+06	0	4.377e-06	High	4.36052	High	4.60503	High	4.75231	0
	GSPAINVAVHVFR		5	1	1	P02766		1366.76	954490	1.05731e+06	1.04882e+06	0	1.59e-10	High	4.13357	High	4.56283	High	4.54313	0
	RYTIAALLSPYSYSTTAVVTNPK		3	1	1	P02766		2516.35	367163	400209	344689	0	7.289e-09	High	3.78149	High	4.02483	High	3.38991	1
	ALGISPFHEHAEVVFTANDSGPR		4	1	1	P02766		2451.21	3.26229e+06	2.84064e+06	0	0	4.322e-11	High	3.66733	High	3.71891	High	3.4257	0
	YTIAALLSPYSYSTTAVVTNPK		6	1	1	P02766		2360.24	770500	636159	729351	0	4.625e-09	High	3.6602	High	3.72724	High	3.42447	0
	TSESGELHGLTTEEEFVEGIYKVEIDTK		1	1	1	P02766		3140.52	0	1.0964e+06	0	0.005	0.08721			High	3.25318			1
P00441	Superoxide dismutase [Cu-Zn] OS=Homo sapiens OX=9606 GN=SOD1 PE=1 SV=2 - [SODC_HUMAN]	15.9259	34.42	1	3	3	18	1.99163e+06	1.89854e+06	2.26818e+06	26.9502	34.42	3	6	22.3141	34.42	3	5	28.4376	34.42	3	7	154	6.12549
	Sequence		# PSMs	# Proteins	# Protein Groups	Protein Group Accessions	Modifications	MH+ [Da]	A5: Area	B5: Area	C5: Area	q-Value	PEP	A2	XCorr A2	B2	XCorr B2	C2	XCorr C2	# Missed Cleavages
	GLTEGLHGFHVHEFGDNTAGCTSAGPHFNPLSR		7	1	1	P00441	C21(Carbamidomethyl)	3519.65	4.33259e+06	4.42865e+06	5.16605e+06	0	3.387e-08	High	6.04082	High	5.72224	High	6.314	0
	GDGPVQGIINFEQK		7	1	1	P00441		1501.77	1.33692e+06	965127	1.31764e+06	0	3.96e-06	High	4.75836	High	4.5388	High	5.06296	0
	AVCVLKGDGPVQGIINFEQK		4	1	1	P00441	C3(Carbamidomethyl)	2172.16	305377	301854	320851	0	0.0002579	High	4.37073	High	3.39831	High	4.08615	1
P68871	Hemoglobin subunit beta OS=Homo sapiens OX=9606 GN=HBB PE=1 SV=2 - [HBB_HUMAN]	15.9883	91.16	1	13	19	4225	1.66788e+09	1.52674e+09	1.81523e+09	4655.86	91.16	18	1313	5014.24	89.8	18	1412	5261.42	89.8	18	1500	147	7.28369
	Sequence		# PSMs	# Proteins	# Protein Groups	Protein Group Accessions	Modifications	MH+ [Da]	A5: Area	B5: Area	C5: Area	q-Value	PEP	A2	XCorr A2	B2	XCorr B2	C2	XCorr C2	# Missed Cleavages
	KVLGAFSDGLAHLDNLK		167	2	2	P68871;P02042		1797.99	2.34293e+08	2.36735e+08	2.28163e+08	0	4.361e-16	High	7.04117	High	7.47054	High	7.41838	1
	FFESFGDLSTPDAVMGNPK		894	1	1	P68871		2058.96	9.95613e+08	1.10085e+09	1.07952e+09	0	4.361e-16	High	6.76439	High	6.93076	High	6.46552	0
	SAVTALWGKVNVDEVGGEALGR		13	1	1	P68871		2228.17	6.74119e+06	4.25111e+06	3.82094e+06	0	4.361e-16	High	6.46297	High	6.56055	High	6.50533	1
	FFESFGDLSTPDAVMGNPK		353	1	1	P68871	M15(Oxidation)	2074.95	1.0256e+08	9.72525e+07	1.10801e+08	0	6.605e-10	High	6.10917	High	6.30928	High	6.46095	0
	VLGAFSDGLAHLDNLK		524	2	2	P68871;P02042		1669.9	1.28568e+09	8.42612e+08	9.53695e+08	0	7.708e-09	High	5.9235	High	5.96306	High	6.00581	0
	VNVDEVGGEALGR		547	1	1	P68871		1314.67	1758193890	1735386132	1.88073e+09	0	0.001817	High	5.45675	High	5.40672	High	5.44848	0
	LLGNVLVCVLAHHFGK		54	1	1	P68871	C8(Carbamidomethyl)	1777	1.90887e+08	1.87211e+08	1.78085e+08	0	7.366e-14	High	5.13397	High	6.00608	High	5.43303	0
	VVAGVANALAHK		318	2	2	P68871;P02042		1149.68	7.01529e+08	7.40776e+08	7.69847e+08	0	3.682e-05	High	5.01099	High	4.74006	High	4.66841	0
	GTFATLSELHCDK		242	1	1	P68871	C11(Carbamidomethyl)	1478.7	4.79769e+08	4.73774e+08	5.35828e+08	0	0.0002827	High	4.8629	High	4.77653	High	4.71819	0
	VVAGVANALAHKYH		25	2	2	P68871;P02042		1449.8	7.19408e+06	6.84154e+06	7.95317e+06	0	1.6e-06	High	4.80415	High	4.78372	High	5.1981	1
	GTFATLSELHCDKLHVDPENFR		24	1	1	P68871	C11(Carbamidomethyl)	2586.25	5.5076e+07	5.74039e+07	6.01199e+07	0	3.45e-07	High	4.69067	High	5.20396	High	5.60743	1
	FFESFGDLSTPDAVMGNPKVK		1	1	1	P68871		2286.12	1.00452e+06	0	0	0	0.0002955	High	4.27471					1
	EFTPPVQAAYQK		92	1	1	P68871		1378.71	3.18148e+08	3.73226e+08	3.8794e+08	0	0.01004	High	3.91969	High	3.75517	High	3.92567	0
	LLGNVLVCVLAHHFGKEFTPPVQAAYQK		11	1	1	P68871	C8(Carbamidomethyl)	3136.68	5.87757e+06	6.05389e+06	5.88381e+06	0	4.488e-08	High	3.57415	High	3.76102	High	3.40523	1
	VLGAFSDGLAHLDNLKGTFATLSELHCDK		6	1	1	P68871	C27(Carbamidomethyl)	3129.58	3.40687e+06	3.4115e+06	7.9201e+06	0	6.518e-07	High	3.46047	High	3.18274	High	3.56686	1
	SAVTALWGK		248	1	1	P68871		932.521	5.52978e+08	6.91105e+08	6.5334e+08	0	0.0151	High	3.45997	High	3.46001	High	3.48516	0
	LLVVYPWTQR		622	3	3	P68871;P02042;P69892		1274.73	1959752480	1743979336	2485438105	0	0.007077	High	3.43184	High	3.36895	High	3.36807	0
	LHVDPENFR		79	2	2	P68871;P02042		1126.56	1.27687e+08	1.30695e+08	1.49785e+08	0	0.001627	High	3.16275	High	3.17696	High	3.17513	0
	VNVDEVGGEALGRLLVVYPWTQR		3	1	1	P68871		2570.39	227018	237538	215343	0	0.04604	High	3.08044	High	2.4492	High	2.70403	1
	EFTPPVQAAYQKVVAGVANALAHKYH		2	1	1	P68871		2809.48	0	4.44064e+06	4.37195e+06	0	0.00126			High	2.12919	High	2.62092	2
P02042	Hemoglobin subunit delta OS=Homo sapiens OX=9606 GN=HBD PE=1 SV=2 - [HBD_HUMAN]	16.0453	89.8	1	8	14	1854	1.31566e+09	1.10912e+09	1.40299e+09	1751.31	89.8	14	583	1863.73	89.8	14	623	1936.94	89.8	14	648	147	8.04541
	Sequence		# PSMs	# Proteins	# Protein Groups	Protein Group Accessions	Modifications	MH+ [Da]	A5: Area	B5: Area	C5: Area	q-Value	PEP	A2	XCorr A2	B2	XCorr B2	C2	XCorr C2	# Missed Cleavages
	KVLGAFSDGLAHLDNLK		167	2	2	P68871;P02042		1797.99	2.34293e+08	2.36735e+08	2.28163e+08	0	4.361e-16	High	7.04117	High	7.47054	High	7.41838	1
	FFESFGDLSSPDAVMGNPK		33	1	1	P02042		2044.95	3.88591e+07	3.59324e+07	3.56537e+07	0	9.601e-10	High	6.31718	High	6.07045	High	6.41198	0
	VLGAFSDGLAHLDNLK		524	2	2	P68871;P02042		1669.9	1.28568e+09	8.42612e+08	9.53695e+08	0	7.708e-09	High	5.9235	High	5.96306	High	6.00581	0
	FFESFGDLSSPDAVMGNPK		7	1	1	P02042	M15(Oxidation)	2060.94	2.7794e+06	2.74822e+06	2.90995e+06	0	8.513e-05	High	5.80353	High	5.54189	High	5.14778	0
	VNVDAVGGEALGR		34	1	1	P02042		1256.66	9.67227e+07	9.77017e+07	1.05702e+08	0	5.466e-05	High	5.33271	High	5.17448	High	5.27994	0
	VVAGVANALAHK		318	2	2	P68871;P02042		1149.68	7.01529e+08	7.40776e+08	7.69847e+08	0	3.682e-05	High	5.01099	High	4.74006	High	4.66841	0
	VVAGVANALAHKYH		25	2	2	P68871;P02042		1449.8	7.19408e+06	6.84154e+06	7.95317e+06	0	1.6e-06	High	4.80415	High	4.78372	High	5.1981	1
	LLGNVLVCVLAR		6	1	1	P02042	C8(Carbamidomethyl)	1326.8	1.01226e+07	9.78935e+06	8.36982e+06	0	0.0001877	High	4.61564	High	4.29722	High	4.05325	0
	EFTPQMQAAYQK		12	1	1	P02042		1441.68	1.54719e+07	1.43691e+07	1.71883e+07	0	3.843e-05	High	4.41939	High	4.25817	High	4.5142	0
	GTFSQLSELHCDK		9	1	1	P02042	C11(Carbamidomethyl)	1521.71	2.43814e+07	2.3188e+07	2.60658e+07	0	2.359e-05	High	4.36435	High	4.38297	High	4.57558	0
	NFGKEFTPQMQAAYQK		6	1	1	P02042		1887.91	351498	370422	331538	0	0.0002341	High	4.33165	High	3.90322	High	4.31266	1
	TAVNALWGK		4	1	1	P02042		959.533	4.59051e+07	4.52895e+07	5.09452e+07	0	7.764e-06	High	3.45143	High	3.54672	High	3.53525	0
	LLVVYPWTQR		622	3	3	P68871;P02042;P69892		1274.73	1959752480	1743979336	2485438105	0	0.007077	High	3.43184	High	3.36895	High	3.36807	0
	EFTPQMQAAYQK		3	1	1	P02042	M6(Oxidation)	1457.68	305712	307527	496313	0	9.108e-05	High	3.4096	High	3.08502	High	3.8542	0
	LHVDPENFR		79	2	2	P68871;P02042		1126.56	1.27687e+08	1.30695e+08	1.49785e+08	0	0.001627	High	3.16275	High	3.17696	High	3.17513	0
	GTFSQLSELHCDKLHVDPENFR		5	1	1	P02042	C11(Carbamidomethyl)	2629.25	2.66539e+06	2.8283e+06	2.97052e+06	0	0.007425	High	2.74799	High	4.10554	High	1.47916	1
P69892	Hemoglobin subunit gamma-2 OS=Homo sapiens OX=9606 GN=HBG2 PE=1 SV=2 - [HBG2_HUMAN]	16.1163	45.58	1	4	5	644	6.55698e+08	5.83835e+08	8.31098e+08	543.366	45.58	5	203	596.384	45.58	5	219	608.523	45.58	5	222	147	7.1958
	Sequence		# PSMs	# Proteins	# Protein Groups	Protein Group Accessions	Modifications	MH+ [Da]	A5: Area	B5: Area	C5: Area	q-Value	PEP	A2	XCorr A2	B2	XCorr B2	C2	XCorr C2	# Missed Cleavages
	VNVEDAGGETLGR		6	1	1	P69892		1316.65	4.46588e+06	4.38158e+06	4.6529e+06	0	4.318e-05	High	5.28711	High	4.91632	High	5.02636	0
	MVTGVASALSSR		3	1	1	P69892		1178.62	1.19392e+06	1.2333e+06	1.31348e+06	0	4.666e-07	High	4.61198	High	4.56728	High	4.82401	0
	FFDSFGNLSSASAIMGNPK		5	1	1	P69892		1989.95	2.87708e+06	3.14457e+06	3.20236e+06	0	1.573e-11	High	4.56997	High	5.07183	High	4.93477	0
	GTFAQLSELHCDK		8	1	1	P69892	C11(Carbamidomethyl)	1505.71	663254	673108	609318	0	3.54e-07	High	4.47528	High	4.52642	High	3.85247	0
	LLVVYPWTQR		622	3	3	P68871;P02042;P69892		1274.73	1959752480	1743979336	2485438105	0	0.007077	High	3.43184	High	3.36895	High	3.36807	0
P61626	Lysozyme C OS=Homo sapiens OX=9606 GN=LYZ PE=1 SV=1 - [LYSC_HUMAN]	16.5263	27.03	1	2	2	6	242229	257608	270967	8.43241	27.03	2	2	8.38994	27.03	2	2	9.91826	27.03	2	2	148	9.15869
	Sequence		# PSMs	# Proteins	# Protein Groups	Protein Group Accessions	Modifications	MH+ [Da]	A5: Area	B5: Area	C5: Area	q-Value	PEP	A2	XCorr A2	B2	XCorr B2	C2	XCorr C2	# Missed Cleavages
	TPGAVNACHLSCSALLQDNIADAVACAK		3	1	1	P61626	C8(Carbamidomethyl); C12(Carbamidomethyl); C26(Carbamidomethyl)	2927.4	241786	223626	263206	0	1.595e-06	High	4.33573	High	4.17397	High	5.62797	0
	STDYGIFQINSR		3	1	1	P61626		1400.69	242672	291589	278727	0	3.048e-05	High	4.09668	High	4.21597	High	4.29029	0
P63241	Eukaryotic translation initiation factor 5A-1 OS=Homo sapiens OX=9606 GN=EIF5A PE=1 SV=2 - [IF5A1_HUMAN]	16.8214	35.06	1	5	5	14	358447	412964	473215	12.2669	34.42	4	4	16.4213	35.06	5	5	17.1989	35.06	5	5	154	5.23682
	Sequence		# PSMs	# Proteins	# Protein Groups	Protein Group Accessions	Modifications	MH+ [Da]	A5: Area	B5: Area	C5: Area	q-Value	PEP	A2	XCorr A2	B2	XCorr B2	C2	XCorr C2	# Missed Cleavages
	KYEDICPSTHNMDVPNIK		3	1	1	P63241	C6(Carbamidomethyl)	2161.01	421619	358633	418138	0	3.032e-10	High	3.67548	High	5.13733	High	4.7184	1
	VHLVGIDIFTGK		3	1	1	P63241		1298.75	369149	359605	345044	0	1.843e-08	High	3.07087	High	3.25523	High	2.71463	0
	YEDICPSTHNMDVPNIK		3	1	1	P63241	C5(Carbamidomethyl)	2032.92	203170	191734	201153	0	0.0005244	High	3.0238	High	2.35065	High	3.25373	0
	NDFQLIGIQDGYLSLLQDSGEVR		3	1	1	P63241		2580.3	284574	295629	277506	0	2.879e-05	High	2.49675	High	3.27103	High	3.56144	0
	KYEDICPSTHNMDVPNIKR		2	1	1	P63241	C6(Carbamidomethyl)	2317.11	0	520653	656462	0	0.003545			High	2.40705	High	2.95069	2
P0DP23	Calmodulin-1 OS=Homo sapiens OX=9606 GN=CALM1 PE=1 SV=1 - [CALM1_HUMAN]	16.8268	36.91	1	3	3	15	1.85421e+06	917258	1.00213e+06	18.349	36.91	3	5	19.6345	36.91	3	5	21.5105	36.91	3	5	149	4.22119
	Sequence		# PSMs	# Proteins	# Protein Groups	Protein Group Accessions	Modifications	MH+ [Da]	A5: Area	B5: Area	C5: Area	q-Value	PEP	A2	XCorr A2	B2	XCorr B2	C2	XCorr C2	# Missed Cleavages
	VFDKDGNGYISAAELR		6	1	1	P0DP23		1754.88	1.60987e+06	1.53445e+06	1.72109e+06	0	4.361e-16	High	4.66916	High	5.79307	High	5.46437	1
	EADIDGDGQVNYEEFVQMMTAK		4	1	1	P0DP23		2490.1	738827	750445	848954	0	1.13e-09	High	3.80041	High	4.82339	High	4.54346	0
	EAFSLFDKDGDGTITTK		5	1	1	P0DP23		1844.9	3.21394e+06	466885	436348	0	1.267e-08	High	3.31909	High	4.7462	High	4.01713	1
P60660	Myosin light polypeptide 6 OS=Homo sapiens OX=9606 GN=MYL6 PE=1 SV=2 - [MYL6_HUMAN]	16.9191	52.98	1	6	6	19	803940	791859	836901	22.4701	47.02	5	7	16.056	36.42	4	5	24.2441	42.38	5	7	151	4.65283
	Sequence		# PSMs	# Proteins	# Protein Groups	Protein Group Accessions	Modifications	MH+ [Da]	A5: Area	B5: Area	C5: Area	q-Value	PEP	A2	XCorr A2	B2	XCorr B2	C2	XCorr C2	# Missed Cleavages
	ILYSQCGDVMR		3	1	1	P60660	C6(Carbamidomethyl)	1341.64	572566	540066	643837	0	0.0006692	High	4.07007	High	3.90829	High	3.93725	0
	NKDQGTYEDYVEGLR		5	1	1	P60660		1786.83	472802	485548	539929	0	0.0009061	High	3.8911	High	3.06827	High	3.64413	1
	VLDFEHFLPMLQTVAK		6	1	1	P60660		1888	1.14546e+06	1.15364e+06	1.11254e+06	0	0.0001687	High	3.59448	High	3.03499	High	3.89901	0
	ALGQNPTNAEVLK		3	1	1	P60660		1354.74	693795	681866	754324	0	0.00131	High	3.5944	High	3.70035	High	4.17325	0
	VFDKEGNGTVMGAEIR		1	1	1	P60660		1722.85	305935	0	0	0	0.02476	High	2.51947					1
	HVLVTLGEK		1	1	1	P60660		995.59	0	0	339195	0	0.0003209					High	2.96673	0
P61088	Ubiquitin-conjugating enzyme E2 N OS=Homo sapiens OX=9606 GN=UBE2N PE=1 SV=1 - [UBE2N_HUMAN]	17.127	17.11	1	2	2	3	236049	163613	250512		0			11.557	17.11	2	3		0			152	6.56592
	Sequence		# PSMs	# Proteins	# Protein Groups	Protein Group Accessions	Modifications	MH+ [Da]	A5: Area	B5: Area	C5: Area	q-Value	PEP	A2	XCorr A2	B2	XCorr B2	C2	XCorr C2	# Missed Cleavages
	TNEAQAIETAR		2	1	1	P61088		1203.6	0	269764	0	0	3.432e-10			High	4.25424			0
	LELFLPEEYPMAAPK		1	1	1	P61088		1747.9	0	57461.2	0	0	0.001726			High	3.86448			0
P15531	Nucleoside diphosphate kinase A OS=Homo sapiens OX=9606 GN=NME1 PE=1 SV=1 - [NDKA_HUMAN]	17.1377	40.79	1	3	5	22	969179	1.3632e+06	1.5615e+06	19.4376	40.79	5	6	25.0135	40.79	5	8	24.5095	40.79	5	8	152	6.18896
	Sequence		# PSMs	# Proteins	# Protein Groups	Protein Group Accessions	Modifications	MH+ [Da]	A5: Area	B5: Area	C5: Area	q-Value	PEP	A2	XCorr A2	B2	XCorr B2	C2	XCorr C2	# Missed Cleavages
	NIIHGSDSVESAEK		3	1	1	P15531		1485.72	86169.8	102341	119982	0	2.346e-10	High	3.99229	High	4.00072	High	3.82241	0
	TFIAIKPDGVQR		6	2	2	P15531;P22392		1344.77	2.05824e+06	1.95616e+06	2.22968e+06	0	0.003628	High	3.49761	High	3.60704	High	3.12781	0
	VMLGETNPADSKPGTIR		5	2	2	P15531;P22392		1785.92	144028	1.39251e+06	1.608e+06	0	6.642e-05	High	3.49712	High	3.35115	High	4.03975	0
	FMQASEDLLK		3	1	1	P15531		1181.59	151663	183176	127078	0	0.00708	High	3.38465	High	3.29388	High	2.88503	0
	GDFCIQVGR		3	2	2	P15531;P22392	C4(Carbamidomethyl)	1051.5	697632	740920	846810	0	0.001294	High	2.93066	High	3.04053	High	3.14551	0
	VMLGETNPADSKPGTIR		2	1	1	P15531	M2(Oxidation)	1801.93	0	91531.3	97231.5	0.001	0.02879			High	3.21459	High	2.56945	0
Q9H4G4	Golgi-associated plant pathogenesis-related protein 1 OS=Homo sapiens OX=9606 GN=GLIPR2 PE=1 SV=3 - [GAPR1_HUMAN]	17.2075	22.73	1	2	2	2	66985.6	0	0	5.90792	22.73	2	2		0				0			154	9.40771
	Sequence		# PSMs	# Proteins	# Protein Groups	Protein Group Accessions	Modifications	MH+ [Da]	A5: Area	B5: Area	C5: Area	q-Value	PEP	A2	XCorr A2	B2	XCorr B2	C2	XCorr C2	# Missed Cleavages
	EAQQYSEALASTR		1	1	1	Q9H4G4		1453.7	34117	0	0	0	0.002294	High	3.51897					0
	NYNFQQPGFTSGTGHFTAMVWK		1	1	1	Q9H4G4		2518.18	99854.1	0	0	0.005	0.1958	High	2.38894					0
P22392	Nucleoside diphosphate kinase B OS=Homo sapiens OX=9606 GN=NME2 PE=1 SV=1 - [NDKB_HUMAN]	17.2869	44.08	1	3	5	18	1.00575e+06	1.3632e+06	1.5615e+06	18.082	44.08	5	6		0				0			152	8.41162
	Sequence		# PSMs	# Proteins	# Protein Groups	Protein Group Accessions	Modifications	MH+ [Da]	A5: Area	B5: Area	C5: Area	q-Value	PEP	A2	XCorr A2	B2	XCorr B2	C2	XCorr C2	# Missed Cleavages
	DRPFFPGLVK		1	1	1	P22392		1175.66	261365	0	0	0	0.0222	High	3.85932					0
	TFIAIKPDGVQR		6	2	2	P15531;P22392		1344.77	2.05824e+06	1.95616e+06	2.22968e+06	0	0.003628	High	3.49761	High	3.60704	High	3.12781	0
	VMLGETNPADSKPGTIR		5	2	2	P15531;P22392		1785.92	144028	1.39251e+06	1.608e+06	0	6.642e-05	High	3.49712	High	3.35115	High	4.03975	0
	GDFCIQVGR		3	2	2	P15531;P22392	C4(Carbamidomethyl)	1051.5	697632	740920	846810	0	0.001294	High	2.93066	High	3.04053	High	3.14551	0
	YMNSGPVVAMVWEGLNVVK		1	1	1	P22392		2093.06	211762	0	0	0	0.02701	High	2.16203					0
	VMLGETNPADSKPGTIR		2	1	1	P15531	M2(Oxidation)	1801.93	0	91531.3	97231.5	0.001	0.02879			High	3.21459	High	2.56945	0
P30050	60S ribosomal protein L12 OS=Homo sapiens OX=9606 GN=RPL12 PE=1 SV=1 - [RL12_HUMAN]	17.8075	18.79	1	2	2	2	110633	0	205076	7.10078	18.79	2	2		0				0			165	9.42236
	Sequence		# PSMs	# Proteins	# Protein Groups	Protein Group Accessions	Modifications	MH+ [Da]	A5: Area	B5: Area	C5: Area	q-Value	PEP	A2	XCorr A2	B2	XCorr B2	C2	XCorr C2	# Missed Cleavages
	CTGGEVGATSALAPK		1	1	1	P30050	C1(Carbamidomethyl)	1418.7	0	0	0	0	0.0006741	High	3.66393					0
	EILGTAQSVGCNVDGR		1	1	1	P30050	C11(Carbamidomethyl)	1675.82	110633	0	0	0	0.02762	High	3.43685					0
P68036	Ubiquitin-conjugating enzyme E2 L3 OS=Homo sapiens OX=9606 GN=UBE2L3 PE=1 SV=1 - [UB2L3_HUMAN]	17.8502	22.08	1	2	2	4	166632	170626	308027	2.41557	22.08	2	2	4.858	22.08	2	2		0			154	8.51416
	Sequence		# PSMs	# Proteins	# Protein Groups	Protein Group Accessions	Modifications	MH+ [Da]	A5: Area	B5: Area	C5: Area	q-Value	PEP	A2	XCorr A2	B2	XCorr B2	C2	XCorr C2	# Missed Cleavages
	IYHPNIDEK		2	1	1	P68036		1128.57	244900	273313	0	0	0.01899	High	2.41557	High	2.12454			0
	NIQVDEANLLTWQGLIVPDNPPYDK		2	1	1	P68036		2852.45	88365.3	67939.2	0	0	0.002469	High	1.94327	High	2.73346			0
P62937	Peptidyl-prolyl cis-trans isomerase A OS=Homo sapiens OX=9606 GN=PPIA PE=1 SV=2 - [PPIA_HUMAN]	18.0009	55.76	1	9	9	54	6.01553e+06	5.59045e+06	6.08906e+06	71.0806	55.76	8	19	65.98	55.76	9	17	72.1635	55.76	8	18	165	7.81104
	Sequence		# PSMs	# Proteins	# Protein Groups	Protein Group Accessions	Modifications	MH+ [Da]	A5: Area	B5: Area	C5: Area	q-Value	PEP	A2	XCorr A2	B2	XCorr B2	C2	XCorr C2	# Missed Cleavages
	HTGPGILSMANAGPNTNGSQFFICTAK		3	1	1	P62937	C24(Carbamidomethyl)	2791.34	1.6615e+06	1.72479e+06	1.74968e+06	0	4.361e-16	High	6.08734	High	7.19752	High	6.43931	0
	HTGPGILSMANAGPNTNGSQFFICTAK		3	1	1	P62937	M9(Oxidation); C24(Carbamidomethyl)	2807.33	237005	261851	290388	0	3.454e-14	High	5.56502	High	5.67341	High	5.66781	0
	SIYGEKFEDENFILK		6	1	1	P62937		1831.92	4.0699e+06	4.30603e+06	3.75603e+06	0	1.06e-06	High	4.67707	High	5.02762	High	5.49705	1
	VKEGMNIVEAMER		9	1	1	P62937		1505.75	4.94947e+06	5.08575e+06	5.35411e+06	0	5.818e-13	High	4.51891	High	4.59035	High	4.45434	1
	VSFELFADKVPK		6	1	1	P62937		1379.76	4.57025e+06	4.27447e+06	4.31596e+06	0	5.222e-09	High	4.33533	High	4.76693	High	4.35444	1
	KITIADCGQLE		5	1	1	P62937	C7(Carbamidomethyl)	1247.64	4.43682e+06	4.05797e+06	4.59909e+06	0	4.191e-05	High	3.98694	High	3.81735	High	4.09598	1
	IIPGFMCQGGDFTR		6	1	1	P62937	C7(Carbamidomethyl)	1598.75	5.96657e+06	5.90733e+06	6.19991e+06	0	8.026e-07	High	3.63688	High	3.76934	High	3.84108	0
	FEDENFILK		5	1	1	P62937		1154.58	7.13054e+06	5.77826e+06	6.71315e+06	0	0.002064	High	3.41007	High	3.36073	High	3.49761	0
	VKEGMNIVEAMER		4	1	1	P62937	M5(Oxidation)	1521.74	60179.1	1.00465e+06	132266	0	0.01155	High	3.182	High	2.99177	High	3.71052	1
	VSFELFADK		6	1	1	P62937		1055.54	1.01609e+06	1.05403e+06	734591	0	0.01236	High	2.9888	High	2.80099	High	2.83934	0
	EGMNIVEAMER		1	1	1	P62937		1278.59	0	1.84032e+06	0	0.002	0.02534			High	2.7977			0
P24666	Low molecular weight phosphotyrosine protein phosphatase OS=Homo sapiens OX=9606 GN=ACP1 PE=1 SV=3 - [PPAC_HUMAN]	18.0308	26.58	1	2	2	4	0	109298	91508.1		0			7.32375	26.58	2	2	5.86042	26.58	2	2	158	6.7417
	Sequence		# PSMs	# Proteins	# Protein Groups	Protein Group Accessions	Modifications	MH+ [Da]	A5: Area	B5: Area	C5: Area	q-Value	PEP	A2	XCorr A2	B2	XCorr B2	C2	XCorr C2	# Missed Cleavages
	QLIIEDPYYGNDSDFETVYQQCVR		2	1	1	P24666	C22(Carbamidomethyl)	2952.35	0	141072	115611	0	7.516e-05			High	4.07881	High	2.95816	0
	VDSAATSGYEIGNPPDYR		2	1	1	P24666		1911.88	0	77524	67405.8	0	1.771e-07			High	3.24494	High	2.90226	0
P01591	Immunoglobulin J chain OS=Homo sapiens OX=9606 GN=JCHAIN PE=1 SV=4 - [IGJ_HUMAN]	18.087	16.98	1	2	2	5	124352	113467	110968	9.5945	16.98	2	3		0			7.53425	16.98	2	2	159	5.23682
	Sequence		# PSMs	# Proteins	# Protein Groups	Protein Group Accessions	Modifications	MH+ [Da]	A5: Area	B5: Area	C5: Area	q-Value	PEP	A2	XCorr A2	B2	XCorr B2	C2	XCorr C2	# Missed Cleavages
	CYTAVVPLVYGGETK		2	1	1	P01591	C1(Carbamidomethyl)	1656.83	100725	0	55202.9	0	0.0003345	High	3.50509			High	4.0101	0
	SSEDPNEDIVER		3	1	1	P01591		1389.61	147980	0	166733	0	1.852e-05	High	3.28109			High	3.52415	0
P23528	Cofilin-1 OS=Homo sapiens OX=9606 GN=CFL1 PE=1 SV=3 - [COF1_HUMAN]	18.4907	60.84	1	10	10	59	2.9329e+06	2.92499e+06	3.08012e+06	71.5459	60.84	9	18	73.6561	60.84	10	19	83.7057	60.84	10	22	166	8.08936
	Sequence		# PSMs	# Proteins	# Protein Groups	Protein Group Accessions	Modifications	MH+ [Da]	A5: Area	B5: Area	C5: Area	q-Value	PEP	A2	XCorr A2	B2	XCorr B2	C2	XCorr C2	# Missed Cleavages
	NIILEEGKEILVGDVGQTVDDPYATFVK		12	1	1	P23528		3062.61	3.14704e+06	3.34704e+06	3.39181e+06	0	6.392e-09	High	6.37226	High	6.29568	High	6.70978	1
	HELQANCYEEVKDR		5	1	1	P23528	C7(Carbamidomethyl)	1790.82	1.07869e+06	1.05199e+06	1.22188e+06	0	3.884e-09	High	6.037	High	2.13674	High	6.23858	1
	EILVGDVGQTVDDPYATFVK		8	1	1	P23528		2166.1	1.24465e+06	1.26211e+06	1.22336e+06	0	4.361e-16	High	5.48521	High	5.97375	High	4.5211	0
	LGGSAVISLEGKPL		4	1	1	P23528		1340.78	2.09551e+06	2.02968e+06	2.09093e+06	0	4.54e-15	High	4.40588	High	4.96336	High	4.57787	0
	KEDLVFIFWAPESAPLK		6	1	1	P23528		1990.07	2.04849e+06	2.11334e+06	2.08361e+06	0	2.184e-05	High	4.19861	High	3.80897	High	4.20638	1
	YALYDATYETK		9	1	1	P23528		1337.63	3.55615e+06	3.3146e+06	3.75762e+06	0	0.0001598	High	4.02501	High	3.84465	High	3.95821	0
	KAVLFCLSEDKK		3	1	1	P23528	C6(Carbamidomethyl)	1437.78	0	0	239532	0	0.002969	High	3.59268	High	3.58727	High	3.53356	2
	LTGIKHELQANCYEEVKDR		5	1	1	P23528	C12(Carbamidomethyl)	2303.15	1.18994e+06	97526.6	879298	0	5.497e-05	High	3.17133	High	3.55964	High	3.60963	2
	AVLFCLSEDKK		5	1	1	P23528	C5(Carbamidomethyl)	1309.69	1.73899e+06	1.51111e+06	1.84756e+06	0	0.001569	High	2.23992	High	3.36138	High	3.20059	1
	LTGIKHELQANCYEEVK		2	1	1	P23528	C12(Carbamidomethyl)	2032.03	0	97965.6	112688	0	0.001859			High	3.30342	High	2.78332	1
Q9BW30	Tubulin polymerization-promoting protein family member 3 OS=Homo sapiens OX=9606 GN=TPPP3 PE=1 SV=1 - [TPPP3_HUMAN]	18.9736	15.34	1	2	2	4	310930	240827	221776		0			7.14826	15.34	2	2	8.08942	15.34	2	2	176	9.12939
	Sequence		# PSMs	# Proteins	# Protein Groups	Protein Group Accessions	Modifications	MH+ [Da]	A5: Area	B5: Area	C5: Area	q-Value	PEP	A2	XCorr A2	B2	XCorr B2	C2	XCorr C2	# Missed Cleavages
	SVTGTDVDIVFSK		2	1	1	Q9BW30		1367.71	0	342164	324785	0	6.624e-10			High	4.33104	High	4.2455	0
	QDILDDSGYVSAYK		2	1	1	Q9BW30		1573.74	0	139489	118767	0	0.004051			High	2.81722	High	3.84391	0
P13073	Cytochrome c oxidase subunit 4 isoform 1, mitochondrial OS=Homo sapiens OX=9606 GN=COX4I1 PE=1 SV=1 - [COX41_HUMAN]	19.564	19.53	1	3	3	3	160803	152615	177099	7.76576	19.53	3	3		0				0			169	9.51025
	Sequence		# PSMs	# Proteins	# Protein Groups	Protein Group Accessions	Modifications	MH+ [Da]	A5: Area	B5: Area	C5: Area	q-Value	PEP	A2	XCorr A2	B2	XCorr B2	C2	XCorr C2	# Missed Cleavages
	DHPLPEVAHVK		1	1	1	P13073		1241.67	142784	0	0	0	0.0217	High	2.49498					0
	VNPIQGLASK		1	1	1	P13073		1026.6	0	0	0	0.001	0.06263	High	3.01577					0
	SEDFSLPAYMDR		1	1	1	P13073		1430.63	178822	0	0	0.009	0.2407	High	2.25502					0
Q99497	Protein/nucleic acid deglycase DJ-1 OS=Homo sapiens OX=9606 GN=PARK7 PE=1 SV=2 - [PARK7_HUMAN]	19.8785	48.15	1	5	5	28	1.99819e+06	1.69357e+06	1.82159e+06	32.4611	38.1	4	9	29.0359	48.15	5	9	34.0307	38.1	4	10	189	6.78564
	Sequence		# PSMs	# Proteins	# Protein Groups	Protein Group Accessions	Modifications	MH+ [Da]	A5: Area	B5: Area	C5: Area	q-Value	PEP	A2	XCorr A2	B2	XCorr B2	C2	XCorr C2	# Missed Cleavages
	EGPYDVVVLPGGNLGAQNLSESAAVK		8	1	1	Q99497		2584.34	1.84485e+06	1.6965e+06	1.83141e+06	0	0.0001196	High	4.51588	High	4.07433	High	3.96353	0
	VTVAGLAGKDPVQCSR		6	1	1	Q99497	C14(Carbamidomethyl)	1657.88	2.57658e+06	2.38106e+06	2.61307e+06	0	3.057e-12	High	4.19995	High	4.30955	High	3.84982	1
	DVVICPDASLEDAKK		5	1	1	Q99497	C5(Carbamidomethyl)	1659.84	1.57315e+06	207635	259798	0	0.0009755	High	4.0975	High	4.05422	High	3.34891	1
	GAEEMETVIPVDVMR		6	1	1	Q99497		1675.81	975706	1.00314e+06	1.0203e+06	0	2.546e-05	High	3.82817	High	2.82217	High	3.98482	0
	GAEEMETVIPVDVMR		2	1	1	Q99497	M5(Oxidation)	1691.8	0	200413	206215	0	7.746e-05			High	3.46719	High	2.50576	0
	GPGTSFEFALAIVEALNGK		1	1	1	Q99497		1921.01	0	37191.7	0	0	0.002723			High	1.80032			0
P02792	Ferritin light chain OS=Homo sapiens OX=9606 GN=FTL PE=1 SV=2 - [FRIL_HUMAN]	20.0071	42.86	1	6	6	27	3.28204e+06	3.30477e+06	3.27155e+06	33.8696	37.14	5	8	37.541	42.86	6	9	36.502	42.86	6	10	175	5.78271
	Sequence		# PSMs	# Proteins	# Protein Groups	Protein Group Accessions	Modifications	MH+ [Da]	A5: Area	B5: Area	C5: Area	q-Value	PEP	A2	XCorr A2	B2	XCorr B2	C2	XCorr C2	# Missed Cleavages
	KPAEDEWGKTPDAMK		4	1	1	P02792		1702.82	1.86181e+06	2.06088e+06	1.81356e+06	0	7.225e-14	High	5.37773	High	5.40133	High	5.15302	1
	LGGPEAGLGEYLFER		6	1	1	P02792		1607.81	5.96496e+06	5.92069e+06	5.97256e+06	0	9.689e-06	High	5.13502	High	5.10593	High	5.02624	0
	LNQALLDLHALGSAR		6	1	1	P02792		1591.9	2.01935e+06	1.93274e+06	2.02853e+06	0	1.713e-07	High	4.91832	High	4.94063	High	5.01285	0
	KLNQALLDLHALGSAR		5	1	1	P02792		1719.99	1.19326e+06	1.23413e+06	1.334e+06	0	1.207e-06	High	3.23184	High	3.83303	High	3.81828	1
	TDPHLCDFLETHFLDEEVK		3	1	1	P02792	C6(Carbamidomethyl)	2345.08	704752	653464	668651	0	0.01592	High	3.06322	High	3.05249	High	1.92361	0
	MGDHLTNLHR		3	1	1	P02792		1193.59	0	235052	289088	0	0.000811			High	2.72194	High	2.67072	0
P02511	Alpha-crystallin B chain OS=Homo sapiens OX=9606 GN=CRYAB PE=1 SV=2 - [CRYAB_HUMAN]	20.1464	53.14	1	8	8	79	1.17574e+07	1.16709e+07	1.23356e+07	75.7912	46.86	7	23	88.8741	53.14	8	26	94.5051	46.86	7	30	175	7.32764
	Sequence		# PSMs	# Proteins	# Protein Groups	Protein Group Accessions	Modifications	MH+ [Da]	A5: Area	B5: Area	C5: Area	q-Value	PEP	A2	XCorr A2	B2	XCorr B2	C2	XCorr C2	# Missed Cleavages
	IPADVDPLTITSSLSSDGVLTVNGPR		23	1	1	P02511		2624.39	4.03407e+06	4.17373e+06	4.05973e+06	0	4.361e-16	High	6.45558	High	6.87645	High	6.32907	0
	YRIPADVDPLTITSSLSSDGVLTVNGPR		8	1	1	P02511		2943.55	1.51944e+06	1.5319e+06	1.45805e+06	0	1.328e-12	High	5.112	High	5.80274	High	5.37851	1
	APSWFDTGLSEMR		9	1	1	P02511		1496.69	1.17889e+07	1.20954e+07	1.17205e+07	0	8.739e-06	High	4.28848	High	4.50242	High	4.55185	0
	APSWFDTGLSEMR		3	1	1	P02511	M12(Oxidation)	1512.68	411204	449823	473124	0	3.052e-10	High	4.09222	High	4.15488	High	4.08194	0
	VLGDVIEVHGK		15	1	1	P02511		1165.66	1.2145e+07	1.18139e+07	1.27738e+07	0	2.703e-05	High	3.97789	High	3.81682	High	4.10455	0
	RPFFPFHSPSR		9	1	1	P02511		1374.71	1.13383e+07	1.11033e+07	1.25124e+07	0	0.000647	High	3.58705	High	3.38214	High	3.31163	0
	QDEHGFISR		8	1	1	P02511		1088.51	2.2713e+06	0	2.68222e+06	0	0.0001929	High	2.31748	High	2.34737	High	2.49919	0
	DRFSVNLDVK		3	1	1	P02511		1192.63	387140	409926	472261	0	0.001459	High	2.2548	High	2.33496	High	2.36986	1
	EEKPAVTAAPK		1	1	1	P02511		1140.62	0	34118.5	0	0.009	0.168			High	1.67184			0
P21291	Cysteine and glycine-rich protein 1 OS=Homo sapiens OX=9606 GN=CSRP1 PE=1 SV=3 - [CSRP1_HUMAN]	20.5538	20.21	1	2	2	6	537319	316616	327522		0			9.48361	20.21	2	3	7.22924	20.21	2	3	193	8.57275
	Sequence		# PSMs	# Proteins	# Protein Groups	Protein Group Accessions	Modifications	MH+ [Da]	A5: Area	B5: Area	C5: Area	q-Value	PEP	A2	XCorr A2	B2	XCorr B2	C2	XCorr C2	# Missed Cleavages
	NLDSTTVAVHGEEIYCK		2	1	1	P21291	C16(Carbamidomethyl)	1935.92	0	43263.9	52688.5	0	1.236e-08			High	4.06982	High	2.1647	0
	GYGYGQGAGTLSTDKGESLGIK		4	1	1	P21291		2159.07	0	589967	602355	0	0.0007068			High	2.99127	High	3.29543	1
P61204	ADP-ribosylation factor 3 OS=Homo sapiens OX=9606 GN=ARF3 PE=1 SV=2 - [ARF3_HUMAN]	20.5877	13.81	2	2	2	3	439566	273969	457036		0			10.1349	13.81	2	3		0			181	7.43018
	Sequence		# PSMs	# Proteins	# Protein Groups	Protein Group Accessions	Modifications	MH+ [Da]	A5: Area	B5: Area	C5: Area	q-Value	PEP	A2	XCorr A2	B2	XCorr B2	C2	XCorr C2	# Missed Cleavages
	QDLPNAMNAAEITDK		2	2	1	P61204		1630.78	0	87975	0	0	2.851e-09			High	3.60437			0
	DAVLLVFANK		1	2	1	P61204		1089.63	0	459962	0	0	2.66e-05			High	2.95261			0
Q04760	Lactoylglutathione lyase OS=Homo sapiens OX=9606 GN=GLO1 PE=1 SV=4 - [LGUL_HUMAN]	20.7642	20.11	1	2	2	3	476354	119336	378575	8.0684	20.11	2	3		0				0			184	5.31299
	Sequence		# PSMs	# Proteins	# Protein Groups	Protein Group Accessions	Modifications	MH+ [Da]	A5: Area	B5: Area	C5: Area	q-Value	PEP	A2	XCorr A2	B2	XCorr B2	C2	XCorr C2	# Missed Cleavages
	GFGHIGIAVPDVYSACK		1	1	1	Q04760	C16(Carbamidomethyl)	1790.9	747877	0	0	0	0.0513	High	3.13357					0
	GLAFIQDPDGYWIEILNPNK		2	1	1	Q04760		2303.18	204832	0	0	0	0.003652	High	2.4888					0
P41222	Prostaglandin-H2 D-isomerase OS=Homo sapiens OX=9606 GN=PTGDS PE=1 SV=1 - [PTGDS_HUMAN]	21.0153	17.37	1	2	2	6	298772	329828	282971	8.60631	17.37	2	2	9.27803	17.37	2	2	8.87078	17.37	2	2	190	7.79639
	Sequence		# PSMs	# Proteins	# Protein Groups	Protein Group Accessions	Modifications	MH+ [Da]	A5: Area	B5: Area	C5: Area	q-Value	PEP	A2	XCorr A2	B2	XCorr B2	C2	XCorr C2	# Missed Cleavages
	AQGFTEDTIVFLPQTDK		3	1	1	P41222		1909.97	265725	313578	255423	0	7.667e-06	High	4.5372	High	3.96944	High	4.66137	0
	TMLLQPAGSLGSYSYR		3	1	1	P41222		1743.88	331819	346077	310519	0	4.361e-16	High	4.06912	High	5.30859	High	4.20941	0
P30086	Phosphatidylethanolamine-binding protein 1 OS=Homo sapiens OX=9606 GN=PEBP1 PE=1 SV=3 - [PEBP1_HUMAN]	21.0437	72.19	1	10	10	57	2.98524e+06	3.0198e+06	2.93405e+06	75.8633	65.24	9	18	82.389	72.19	10	21	67.4245	64.71	8	18	187	7.53271
	Sequence		# PSMs	# Proteins	# Protein Groups	Protein Group Accessions	Modifications	MH+ [Da]	A5: Area	B5: Area	C5: Area	q-Value	PEP	A2	XCorr A2	B2	XCorr B2	C2	XCorr C2	# Missed Cleavages
	APVAGTCYQAEWDDYVPK		6	1	1	P30086	C7(Carbamidomethyl)	2069.94	535446	406476	658950	0	4.361e-16	High	6.34423	High	6.62539	High	6.48229	0
	WSGPLSLQEVDEQPQHPLHVTYAGAAVDELGK		8	1	1	P30086		3471.73	5.58546e+06	5.66758e+06	5.45e+06	0	0.0004755	High	5.79451	High	4.72946	High	4.8622	0
	GNDISSGTVLSDYVGSGPPK		6	1	1	P30086		1949.95	707748	689331	780339	0	5.3e-11	High	5.55185	High	5.65557	High	6.27765	0
	LYTLVLTDPDAPSR		6	1	1	P30086		1560.83	1.61391e+06	1.6084e+06	1.61459e+06	0	0.0001951	High	4.68211	High	4.40407	High	4.32793	0
	NRPTSISWDGLDSGK		15	1	1	P30086		1632.8	1.28474e+06	1.14396e+06	1.36821e+06	0	1.019e-05	High	4.35264	High	4.39239	High	4.92196	0
	YVWLVYEQDRPLKCDEPILSNR		6	1	1	P30086	C14(Carbamidomethyl)	2793.42	1.75635e+06	1.78342e+06	1.73758e+06	0	1.083e-09	High	3.53063	High	4.60402	High	3.67166	1
	CDEPILSNR		3	1	1	P30086	C1(Carbamidomethyl)	1103.52	418810	399053	432278	0	0.00179	High	3.02117	High	2.87534	High	3.26789	0
	YVWLVYEQDRPLK		4	1	1	P30086		1708.92	1.22331e+06	1.18577e+06	1.17284e+06	0	3.694e-08	High	2.24395	High	4.27891	High	1.66857	0
	YREWHHFLVVNMK		1	1	1	P30086		1758.89	0	1.00465e+06	0	0	0.001017			High	2.57537			1
	LYTLVLTDPDAPSRK		2	1	1	P30086		1688.92	161145	201481	0	0.003	0.05826	High	2.12906	High	2.94523			1
P02794	Ferritin heavy chain OS=Homo sapiens OX=9606 GN=FTH1 PE=1 SV=2 - [FRIH_HUMAN]	21.2123	40.98	1	5	5	25	1.48453e+06	1.16388e+06	1.68841e+06	23.0114	40.98	4	9	14.5039	40.98	4	7	23.712	40.98	5	9	183	5.5542
	Sequence		# PSMs	# Proteins	# Protein Groups	Protein Group Accessions	Modifications	MH+ [Da]	A5: Area	B5: Area	C5: Area	q-Value	PEP	A2	XCorr A2	B2	XCorr B2	C2	XCorr C2	# Missed Cleavages
	KMGAPESGLAEYLFDK		6	1	1	P02794		1755.88	592965	598446	488711	0	0.0197	High	4.10398	High	3.88826	High	3.30772	1
	QNYHQDSEAAINR		11	1	1	P02794		1545.71	1.95165e+06	1.92388e+06	2.05342e+06	0	2.373e-05	High	3.28349	High	2.7746	High	3.38775	0
	KPDCDDWESGLNAMECALHLEK		4	1	1	P02794	C4(Carbamidomethyl); C16(Carbamidomethyl)	2618.14	1.90899e+06	895701	1.57793e+06	0	0.03892	High	2.75129	High	2.31544	High	2.26642	0
	LATDKNDPHLCDFIETHYLNEQVK		3	1	1	P02794	C11(Carbamidomethyl)	2900.4	486920	672071	626825	0	0.008787	High	1.95108	High	2.77534	High	3.85398	1
	MGAPESGLAEYLFDK		1	1	1	P02794		1627.77	0	0	1.43387e+06	0	2.487e-08					High	4.56494	0
P60953	Cell division control protein 42 homolog OS=Homo sapiens OX=9606 GN=CDC42 PE=1 SV=2 - [CDC42_HUMAN]	21.245	14.14	1	2	2	14	482669	486941	497085	12.3716	14.14	2	4	8.53253	14.14	2	4	18.8167	14.14	2	6	191	6.55127
	Sequence		# PSMs	# Proteins	# Protein Groups	Protein Group Accessions	Modifications	MH+ [Da]	A5: Area	B5: Area	C5: Area	q-Value	PEP	A2	XCorr A2	B2	XCorr B2	C2	XCorr C2	# Missed Cleavages
	NVFDEAILAALEPPEPK		9	1	1	P60953		1852.97	582300	613711	564179	0	0.001626	High	3.45399	High	3.21184	High	3.4476	0
	YVECSALTQK		5	1	1	P60953	C4(Carbamidomethyl)	1198.58	383038	360171	429992	0	0.0001093	High	3.11525	High	3.21883	High	3.35744	0
P05090	Apolipoprotein D OS=Homo sapiens OX=9606 GN=APOD PE=1 SV=1 - [APOD_HUMAN]	21.2618	19.58	1	4	4	14	1.07676e+06	1.00974e+06	1.11924e+06	15.9436	19.05	3	4	24.0797	19.58	4	6	17.1912	19.05	3	4	189	5.14795
	Sequence		# PSMs	# Proteins	# Protein Groups	Protein Group Accessions	Modifications	MH+ [Da]	A5: Area	B5: Area	C5: Area	q-Value	PEP	A2	XCorr A2	B2	XCorr B2	C2	XCorr C2	# Missed Cleavages
	CPNPPVQENFDVNK		6	1	1	P05090	C1(Carbamidomethyl)	1657.77	1.24284e+06	1.25001e+06	1.45915e+06	0	1.147e-13	High	4.80825	High	5.13699	High	5.06512	0
	MTVTDQVNCPK		4	1	1	P05090	C9(Carbamidomethyl)	1292.6	760193	763285	802347	0	5.516e-09	High	3.71163	High	4.34585	High	4.11732	0
	NILTSNNIDVK		3	1	1	P05090		1230.67	1.22725e+06	1.01593e+06	1.09622e+06	0	0.0006591	High	3.06083	High	3.07621	High	3.21195	0
	KMTVTDQVNCPK		1	1	1	P05090	C10(Carbamidomethyl)	1420.7	0	507866	0	0	0.003244			High	2.89877			1
P16403	Histone H1.2 OS=Homo sapiens OX=9606 GN=HIST1H1C PE=1 SV=2 - [H12_HUMAN]	21.3517	10.8	3	2	2	7	1.07475e+06	854756	1.27864e+06	10.1638	10.8	2	3	7.24013	10.8	2	2	7.19186	10.8	2	2	213	10.9312
	Sequence		# PSMs	# Proteins	# Protein Groups	Protein Group Accessions	Modifications	MH+ [Da]	A5: Area	B5: Area	C5: Area	q-Value	PEP	A2	XCorr A2	B2	XCorr B2	C2	XCorr C2	# Missed Cleavages
	ALAAAGYDVEK		4	3	1	P16403		1107.57	940885	501066	1.20661e+06	0	2.842e-09	High	3.64137	High	3.71458	High	3.4803	0
	ASGPPVSELITK		3	3	1	P16403		1198.67	1.20862e+06	1.20845e+06	1.35067e+06	0	0.0002621	High	3.54142	High	3.52555	High	3.71155	0
P00568	Adenylate kinase isoenzyme 1 OS=Homo sapiens OX=9606 GN=AK1 PE=1 SV=3 - [KAD1_HUMAN]	21.6213	30.93	1	5	5	18	548496	709491	731447	14.8359	25.26	4	5	15.7519	30.93	5	6	19.7877	30.93	5	7	194	8.63135
	Sequence		# PSMs	# Proteins	# Protein Groups	Protein Group Accessions	Modifications	MH+ [Da]	A5: Area	B5: Area	C5: Area	q-Value	PEP	A2	XCorr A2	B2	XCorr B2	C2	XCorr C2	# Missed Cleavages
	YGYTHLSTGDLLR		3	1	1	P00568		1495.76	615591	701805	676986	0	3.426e-05	High	4.89657	High	4.47621	High	4.54652	0
	IIFVVGGPGSGK		3	1	1	P00568		1130.66	0	756540	865886	0	0.0001623	High	3.22718	High	3.70788	High	3.90639	0
	EVQQGEEFER		4	1	1	P00568		1250.57	0	78711	0	0	0.01944	High	2.80021	High	1.91229	High	2.49819	0
	GQLVPLETVLDMLR		6	1	1	P00568		1583.89	481402	494108	518915	0	5.47e-05	High	2.12671	High	2.96749	High	3.12292	0
	ATEPVIAFYEK		2	1	1	P00568		1267.66	0	670127	651469	0	0.0007564			High	2.68801	High	3.29629	0
P30626	Sorcin OS=Homo sapiens OX=9606 GN=SRI PE=1 SV=1 - [SORCN_HUMAN]	21.6624	27.27	1	4	4	13	689594	435607	728809	16.7019	27.27	4	5	14.2484	21.72	3	4	15.165	27.27	4	4	198	5.59229
	Sequence		# PSMs	# Proteins	# Protein Groups	Protein Group Accessions	Modifications	MH+ [Da]	A5: Area	B5: Area	C5: Area	q-Value	PEP	A2	XCorr A2	B2	XCorr B2	C2	XCorr C2	# Missed Cleavages
	CLTQSGIAGGYKPFNLETCR		3	1	1	P30626	C1(Carbamidomethyl); C19(Carbamidomethyl)	2272.09	626185	523124	637531	0	2.962e-09	High	4.09487	High	4.95245	High	4.95355	0
	SGTVDPQELQK		5	1	1	P30626		1201.61	525561	460082	580010	0	0.0007689	High	3.52405	High	2.7321	High	3.3425	0
	ITFDDYIACCVK		3	1	1	P30626	C9(Carbamidomethyl); C10(Carbamidomethyl)	1504.69	342478	323616	309011	0	7.891e-07	High	3.48278	High	4.08926	High	3.83425	0
	LSPQAVNSIAK		2	1	1	P30626		1127.64	917037	0	968885	0	0.002268	High	2.74233			High	3.0347	0
P61586	Transforming protein RhoA OS=Homo sapiens OX=9606 GN=RHOA PE=1 SV=1 - [RHOA_HUMAN]	21.7541	19.69	1	3	3	9	332671	334451	376391	8.99019	19.69	3	3	6.91633	19.69	3	3	6.55441	19.69	3	3	193	6.1001
	Sequence		# PSMs	# Proteins	# Protein Groups	Protein Group Accessions	Modifications	MH+ [Da]	A5: Area	B5: Area	C5: Area	q-Value	PEP	A2	XCorr A2	B2	XCorr B2	C2	XCorr C2	# Missed Cleavages
	IGAFGYMECSAK		3	1	1	P61586	C9(Carbamidomethyl)	1333.59	624208	649685	729228	0	4.218e-08	High	3.75815	High	4.12603	High	3.81472	0
	LVIVGDGACGK		3	1	1	P61586	C9(Carbamidomethyl)	1088.58	81170.4	70387.8	92932.1	0	0.006547	High	2.80709	High	2.7903	High	2.73969	0
	HFCPNVPIILVGNKK		3	1	1	P61586	C3(Carbamidomethyl)	1735.97	292635	283280	307015	0	0.005808	High	2.42495	High	1.84299	High	2.25811	1
P32119	Peroxiredoxin-2 OS=Homo sapiens OX=9606 GN=PRDX2 PE=1 SV=5 - [PRDX2_HUMAN]	21.8782	60.61	1	11	12	99	2.49619e+07	2.52952e+07	2.581e+07	109.172	60.61	12	32	119.923	60.1	11	35	117.15	60.61	12	32	198	5.97314
	Sequence		# PSMs	# Proteins	# Protein Groups	Protein Group Accessions	Modifications	MH+ [Da]	A5: Area	B5: Area	C5: Area	q-Value	PEP	A2	XCorr A2	B2	XCorr B2	C2	XCorr C2	# Missed Cleavages
	LVQAFQYTDEHGEVCPAGWKPGSDTIKPNVDDSK		6	1	1	P32119	C15(Carbamidomethyl)	3788.8	1.03267e+07	1.04036e+07	1.12203e+07	0	7.381e-05	High	5.59714	High	4.64445	High	5.58077	0
	KEGGLGPLNIPLLADVTR		20	1	1	P32119		1863.08	9.50001e+06	9.38859e+06	9.18927e+06	0	2.448e-12	High	4.5049	High	4.91271	High	4.05046	1
	LVQAFQYTDEHGEVCPAGWKPGSDTIKPNVDDSKEYFSK		11	1	1	P32119	C15(Carbamidomethyl)	4443.1	4.28758e+07	4.40597e+07	4.39052e+07	0	6.558e-07	High	4.45823	High	5.09403	High	5.544	1
	EGGLGPLNIPLLADVTR		20	1	1	P32119		1734.98	5.32155e+06	5.13906e+06	5.35267e+06	0	1.405e-08	High	4.02215	High	4.73459	High	5.2244	0
	KEGGLGPLNIPLLADVTRR		4	1	1	P32119		2019.17	750959	1.41914e+06	764698	0	0.01018	High	3.91229	High	3.32832	High	4.05523	2
	RLSEDYGVLK		9	1	1	P32119		1179.64	495028	689597	868689	0	0.01518	High	3.81721	High	3.68357	High	3.79271	1
	QITVNDLPVGR		9	2	2	Q06830;P32119		1211.68	2.16831e+07	2.14224e+07	2.23045e+07	0	0.0005437	High	3.68923	High	3.46467	High	3.54352	0
	LGCEVLGVSVDSQFTHLAWINTPR		4	1	1	P32119	C3(Carbamidomethyl)	2699.36	571647	631633	468816	0	0.005703	High	3.54581	High	2.95123	High	3.5301	0
	LSEDYGVLK		3	1	1	P32119		1023.54	1.00601e+07	9.39855e+06	1.06361e+07	0	0.0004938	High	3.29877	High	3.28315	High	3.35512	0
	LSEDYGVLKTDEGIAYR		4	1	1	P32119		1928.97	67726.8	574367	60096	0	3.132e-07	High	3.0681	High	3.93372	High	3.61588	1
	IGKPAPDFK		7	1	1	P32119		972.554	2.24632e+06	2.31562e+06	3.11002e+06	0	0.04847	High	2.84681	High	2.61146	High	2.82049	0
	KLGCEVLGVSVDSQFTHLAWINTPR		2	1	1	P32119	C4(Carbamidomethyl)	2827.46	1.09945e+06	0	1.00176e+06	0	0.0002602	High	2.58492			High	2.80969	1
Q92928	Putative Ras-related protein Rab-1C OS=Homo sapiens OX=9606 GN=RAB1C PE=5 SV=2 - [RAB1C_HUMAN]	22.003	16.42	2	2	2	8	278639	303804	349571	7.97973	16.42	2	3	7.66069	16.42	2	3	5.52992	16.42	2	2	201	5.42725
	Sequence		# PSMs	# Proteins	# Protein Groups	Protein Group Accessions	Modifications	MH+ [Da]	A5: Area	B5: Area	C5: Area	q-Value	PEP	A2	XCorr A2	B2	XCorr B2	C2	XCorr C2	# Missed Cleavages
	EFADSLGIPFLETSAK		5	2	1	Q92928		1724.88	290478	374340	458893	0	0.01734	High	2.846	High	2.62793	High	2.3978	0
	NATNVEQAFMTMAAEIK		3	2	1	Q92928		1868.89	266801	233268	240250	0	0.0003211	High	2.44546	High	2.77758	High	3.13213	0
P30044	Peroxiredoxin-5, mitochondrial OS=Homo sapiens OX=9606 GN=PRDX5 PE=1 SV=4 - [PRDX5_HUMAN]	22.0725	38.32	1	4	4	8	568942	598273	653042	5.96072	15.42	2	2	6.8575	15.42	2	2	5.78103	38.32	4	4	214	8.70459
	Sequence		# PSMs	# Proteins	# Protein Groups	Protein Group Accessions	Modifications	MH+ [Da]	A5: Area	B5: Area	C5: Area	q-Value	PEP	A2	XCorr A2	B2	XCorr B2	C2	XCorr C2	# Missed Cleavages
	GVLFGVPGAFTPGCSK		3	1	1	P30044	C14(Carbamidomethyl)	1593.82	1.07438e+06	1.12635e+06	1.07252e+06	0	0.001169	High	3.15344	High	2.64446	High	3.45819	0
	ETDLLLDDSLVSIFGNR		3	1	1	P30044		1906.98	63503.7	70199	84670	0	6.798e-09	High	2.80728	High	4.21304	High	2.32284	0
	ALNVEPDGTGLTCSLAPNIISQL		1	1	1	P30044	C13(Carbamidomethyl)	2383.22	0	0	99041.6	0.007	0.1771					High	0.858303	0
	VGDAIPAVEVFEGEPGNKVNLAELFK		1	1	1	P30044		2742.44	0	0	787564	0.009	0.2081					High	1.93788	1
P07203	Glutathione peroxidase 1 OS=Homo sapiens OX=9606 GN=GPX1 PE=1 SV=4 - [GPX1_HUMAN]	22.0751	21.18	1	3	3	7	389112	353016	339543	6.10485	16.75	2	2	8.68036	21.18	3	3	6.91733	16.75	2	2	203	6.55127
	Sequence		# PSMs	# Proteins	# Protein Groups	Protein Group Accessions	Modifications	MH+ [Da]	A5: Area	B5: Area	C5: Area	q-Value	PEP	A2	XCorr A2	B2	XCorr B2	C2	XCorr C2	# Missed Cleavages
	EALPAPSDDATALMTDPK		3	1	1	P07203		1842.88	389065	383139	437980	0	1.185e-05	High	3.42118	High	3.54413	High	3.69302	0
	CEVNGAGAHPLFAFLR		3	1	1	P07203	C1(Carbamidomethyl)	1758.88	389158	0	241106	0	0.00358	High	2.68367	High	2.55946	High	3.22431	0
	LITWSPVCR		1	1	1	P07203	C8(Carbamidomethyl)	1131.6	0	322893	0	0.002	0.02422			High	2.57676			0
Q06830	Peroxiredoxin-1 OS=Homo sapiens OX=9606 GN=PRDX1 PE=1 SV=1 - [PRDX1_HUMAN]	22.0963	53.77	1	8	9	34	9.6136e+06	9.46431e+06	9.97392e+06	36.0075	41.21	8	11	31.9868	41.21	7	10	40.389	53.77	9	13	199	8.1333
	Sequence		# PSMs	# Proteins	# Protein Groups	Protein Group Accessions	Modifications	MH+ [Da]	A5: Area	B5: Area	C5: Area	q-Value	PEP	A2	XCorr A2	B2	XCorr B2	C2	XCorr C2	# Missed Cleavages
	HGEVCPAGWKPGSDTIKPDVQK		7	1	1	Q06830	C5(Carbamidomethyl)	2406.2	4.36006e+06	4.16323e+06	4.58883e+06	0	9.943e-05	High	4.4176	High	4.11011	High	3.91548	0
	LVQAFQFTDK		3	1	1	Q06830		1196.64	2.79761e+06	2.80726e+06	3.02842e+06	0	0.002935	High	3.93959	High	3.87681	High	3.8545	0
	QITVNDLPVGR		9	2	2	Q06830;P32119		1211.68	2.16831e+07	2.14224e+07	2.23045e+07	0	0.0005437	High	3.68923	High	3.46467	High	3.54352	0
	QGGLGPMNIPLVSDPKR		2	1	1	Q06830		1778.97	829244	0	861390	0	0.005875	High	3.50696			High	2.6594	1
	TIAQDYGVLK		3	1	1	Q06830		1107.61	1.74366e+06	1.69164e+06	1.81966e+06	0	0.00377	High	3.506	High	3.31018	High	3.39812	0
	KQGGLGPMNIPLVSDPK		3	1	1	Q06830		1750.96	689572	684087	692009	0	0.003503	High	3.01317	High	2.25556	High	3.13349	1
	ATAVMPDGQFK		3	1	1	Q06830		1164.58	1.29723e+06	1.24212e+06	1.51977e+06	0	0.03208	High	2.84314	High	2.45433	High	2.43118	0
	KQGGLGPMNIPLVSDPKR		3	1	1	Q06830		1907.06	1.01418e+06	1.00554e+06	1.07983e+06	0	0.001846	High	2.82758	High	3.07391	High	2.61463	2
	KLNCQVIGASVDSHFCHLAWVNTPK		1	1	1	Q06830	C4(Carbamidomethyl); C16(Carbamidomethyl)	2881.43	0	0	0	0	0.004256					High	2.6633	1
P30043	Flavin reductase (NADPH) OS=Homo sapiens OX=9606 GN=BLVRB PE=1 SV=3 - [BLVRB_HUMAN]	22.1054	37.86	1	5	5	40	3.1708e+06	2.42926e+06	3.31395e+06	44.5964	37.86	5	13	54.1599	37.86	5	14	52.8826	37.86	5	13	206	7.6499
	Sequence		# PSMs	# Proteins	# Protein Groups	Protein Group Accessions	Modifications	MH+ [Da]	A5: Area	B5: Area	C5: Area	q-Value	PEP	A2	XCorr A2	B2	XCorr B2	C2	XCorr C2	# Missed Cleavages
	YVAVMPPHIGDQPLTGAYTVTLDGR		14	1	1	P30043		2671.36	3.7533e+06	1575113	3.53571e+06	0	1.201e-07	High	5.03766	High	5.42437	High	5.54443	0
	CLTTDEYDGHSTYPSHQYQ		9	1	1	P30043	C1(Carbamidomethyl)	2301.95	2.4379e+06	2.27557e+06	2.546e+06	0	5.973e-05	High	4.32355	High	4.28395	High	4.32585	0
	TVAGQDAVIVLLGTR		3	1	1	P30043		1512.88	963221	1.01385e+06	943623	0	0.001583	High	3.51707	High	2.64056	High	3.32671	0
	LQAVTDDHIR		9	1	1	P30043		1167.62	3.32121e+06	3.4371e+06	3.86013e+06	0	6.24e-08	High	3.20478	High	3.91783	High	3.48755	0
	YVAVMPPHIGDQPLTGAYTVTLDGR		2	1	1	P30043	M5(Oxidation)	2687.36	217798	256888	0	0	4.871e-05	High	2.92811	High	3.36353			0
	HDLGHFMLR		3	1	1	P30043	M7(Oxidation)	1141.56	0	230454	0	0	0.008118	High	1.89631	High	2.92897	High	2.51996	0
P37802	Transgelin-2 OS=Homo sapiens OX=9606 GN=TAGLN2 PE=1 SV=3 - [TAGL2_HUMAN]	22.3772	21.61	1	3	3	16	292388	219643	280965	18.5661	21.61	3	5	16.8145	21.61	3	5	18.6646	21.61	3	6	199	8.25049
	Sequence		# PSMs	# Proteins	# Protein Groups	Protein Group Accessions	Modifications	MH+ [Da]	A5: Area	B5: Area	C5: Area	q-Value	PEP	A2	XCorr A2	B2	XCorr B2	C2	XCorr C2	# Missed Cleavages
	QMEQISQFLQAAER		5	1	1	P37802		1678.83	398721	221600	344204	0	4.829e-05	High	4.85139	High	4.15117	High	4.63469	0
	YGINTTDIFQTVDLWEGK		6	1	1	P37802		2100.04	202843	218966	185443	0	6.36e-13	High	4.05833	High	4.20068	High	3.96886	0
	NFSDNQLQEGK		5	1	1	P37802		1279.59	275600	218363	313248	0	0.01397	High	3.48798	High	2.98652	High	3.31504	0
P52943	Cysteine-rich protein 2 OS=Homo sapiens OX=9606 GN=CRIP2 PE=1 SV=1 - [CRIP2_HUMAN]	22.478	23.08	1	2	2	6	221913	223575	246214	7.2568	23.08	2	2	9.58112	23.08	2	2	7.84627	23.08	2	2	208	8.71924
	Sequence		# PSMs	# Proteins	# Protein Groups	Protein Group Accessions	Modifications	MH+ [Da]	A5: Area	B5: Area	C5: Area	q-Value	PEP	A2	XCorr A2	B2	XCorr B2	C2	XCorr C2	# Missed Cleavages
	GVNIGGAGSYIYEKPLAEGPQVTGPIEVPAAR		3	1	1	P52943		3210.7	373759	376555	398069	0	1.12e-10	High	3.81507	High	5.61242	High	4.39976	0
	ASSVTTFTGEPNTCPR		3	1	1	P52943	C14(Carbamidomethyl)	1724.8	70066.6	70595.4	94358.3	0	4.725e-10	High	3.44173	High	3.9687	High	3.44651	0
P16401	Histone H1.5 OS=Homo sapiens OX=9606 GN=HIST1H1B PE=1 SV=3 - [H15_HUMAN]	22.5665	10.18	1	2	2	8	439872	451816	469212	9.1199	10.18	2	3	9.42321	10.18	2	3	6.81703	10.18	2	2	226	10.9165
	Sequence		# PSMs	# Proteins	# Protein Groups	Protein Group Accessions	Modifications	MH+ [Da]	A5: Area	B5: Area	C5: Area	q-Value	PEP	A2	XCorr A2	B2	XCorr B2	C2	XCorr C2	# Missed Cleavages
	ALAAGGYDVEK		3	1	1	P16401		1093.55	349710	360670	399695	0	2.358e-05	High	3.62038	High	3.58149	High	3.70607	0
	ATGPPVSELITK		5	1	1	P16401		1212.69	530033	542962	538729	0	0.01652	High	2.76625	High	2.96099	High	3.11095	0
P80723	Brain acid soluble protein 1 OS=Homo sapiens OX=9606 GN=BASP1 PE=1 SV=2 - [BASP1_HUMAN]	22.68	70.04	1	9	9	52	1.74851e+06	1.72277e+06	1.23604e+06	46.5223	63.44	7	16	48.0919	63.44	8	20	45.94	70.04	8	16	227	4.62744
	Sequence		# PSMs	# Proteins	# Protein Groups	Protein Group Accessions	Modifications	MH+ [Da]	A5: Area	B5: Area	C5: Area	q-Value	PEP	A2	XCorr A2	B2	XCorr B2	C2	XCorr C2	# Missed Cleavages
	AQGPAASAEEPKPVEAPAANSDQTVTVKE		3	1	1	P80723		2892.44	598548	689276	744542	0	9.294e-08	High	6.0198	High	5.35319	High	6.38504	1
	AEPPKAPEQEQAAPGPAAGGEAPK		10	1	1	P80723		2298.14	1.17943e+06	1.31265e+06	1.34151e+06	0	0.0001076	High	4.88362	High	4.43853	High	3.93412	1
	ETPAATEAPSSTPK		6	1	1	P80723		1386.68	1.12101e+06	1.17852e+06	1.30073e+06	0	0.0003621	High	4.1136	High	3.43399	High	3.79877	0
	SDGAPASDSKPGSSEAAPSSK		8	1	1	P80723		1932.88	2.9451e+06	2.67712e+06	154861	0	0.003577	High	3.31686	High	3.20669	High	1.77217	0
	AAEAAAAPAESAAPAAGEEPSKEEGEPK		3	1	1	P80723		2636.23	817410	776784	1.06587e+06	0	0.005316	High	3.25951	High	2.52762	High	3.17552	1
	ESEPQAAAEPAEAK		9	1	1	P80723		1427.68	524940	551376	538132	0	0.005137	High	3.04684	High	3.46843	High	3.62934	0
	KTEAPAAPAAQETK		11	1	1	P80723		1412.74	565517	622170	625865	0	0.01396	High	2.10333	High	2.42634	High	2.77035	1
	AQGPAASAEEPKPVEAPAANSDQTVTVK		1	1	1	P80723		2763.39	0	0	0	0.001	0.01902			High	2.43347			0
	EGEKDAAAAKEEAPK		1	1	1	P80723		1543.76	0	0	55658.1	0.001	0.05518					High	1.67624	2
P04792	Heat shock protein beta-1 OS=Homo sapiens OX=9606 GN=HSPB1 PE=1 SV=2 - [HSPB1_HUMAN]	22.7685	39.51	1	4	4	14	1.14852e+06	1.19959e+06	1.18578e+06	10.2359	39.51	4	4	17.6754	39.51	4	6	12.3139	39.51	4	4	205	6.40479
	Sequence		# PSMs	# Proteins	# Protein Groups	Protein Group Accessions	Modifications	MH+ [Da]	A5: Area	B5: Area	C5: Area	q-Value	PEP	A2	XCorr A2	B2	XCorr B2	C2	XCorr C2	# Missed Cleavages
	LFDQAFGLPR		3	1	1	P04792		1163.63	967931	936034	949220	0	6.413e-05	High	3.65107	High	3.56228	High	4.15711	0
	LATQSNEITIPVTFESR		3	1	1	P04792		1906	319540	288828	361605	0	8.21e-05	High	3.40093	High	4.12821	High	4.81736	0
	VSLDVNHFAPDELTVK		4	1	1	P04792		1783.93	1.5018e+06	1.67791e+06	1.6349e+06	0	3.516e-05	High	3.1839	High	3.97438	High	3.33941	0
	LPEEWSQWLGGSSWPGYVRPLPPAAIESPAVAAPAYSR		4	1	1	P04792		4093.07	975820	984826	973211	0	9.421e-05	High	2.19971	High	2.94034	High	2.11589	0
P02753	Retinol-binding protein 4 OS=Homo sapiens OX=9606 GN=RBP4 PE=1 SV=3 - [RET4_HUMAN]	22.9953	35.82	1	5	5	10	397558	416587	696949	14.1934	30.35	4	4	13.0146	30.35	4	4	5.91815	10.45	2	2	201	6.07471
	Sequence		# PSMs	# Proteins	# Protein Groups	Protein Group Accessions	Modifications	MH+ [Da]	A5: Area	B5: Area	C5: Area	q-Value	PEP	A2	XCorr A2	B2	XCorr B2	C2	XCorr C2	# Missed Cleavages
	LLNLDGTCADSYSFVFSR		2	1	1	P02753	C8(Carbamidomethyl)	2064.98	340510	364149	0	0	5.154e-06	High	5.87418	High	5.03644			0
	GNDDHWIVDTDYDTYAVQYSCR		2	1	1	P02753	C21(Carbamidomethyl)	2693.13	173650	127463	0	0	0.01368	High	3.14353	High	3.00146			0
	DPNGLPPEAQK		2	1	1	P02753		1165.59	218335	262948	0	0	0.0226	High	2.26726	High	2.49484			0
	LIVHNGYCDGR		1	1	1	P02753	C8(Carbamidomethyl)	1303.62	0	0	670521	0	0.0003045					High	2.86994	0
	QRQEELCLAR		3	1	1	P02753	C7(Carbamidomethyl)	1302.66	633828	622664	723378	0.001	0.02356	High	2.90844	High	2.48187	High	3.04821	1
P52565	Rho GDP-dissociation inhibitor 1 OS=Homo sapiens OX=9606 GN=ARHGDIA PE=1 SV=3 - [GDIR1_HUMAN]	23.1927	22.55	1	5	5	14	512770	287558	470560	18.6931	22.55	5	6	12.9348	22.06	3	4	12.5773	22.06	4	4	204	5.10986
	Sequence		# PSMs	# Proteins	# Protein Groups	Protein Group Accessions	Modifications	MH+ [Da]	A5: Area	B5: Area	C5: Area	q-Value	PEP	A2	XCorr A2	B2	XCorr B2	C2	XCorr C2	# Missed Cleavages
	AEEYEFLTPVEEAPK		3	1	1	P52565		1751.84	441731	0	693224	0	0.002246	High	3.83523	High	3.4156	High	3.3969	0
	IDKTDYMVGSYGPR		5	1	1	P52565		1601.77	365201	46755.9	35152.4	0	0.002364	High	3.58196	High	3.56609	High	3.3076	1
	SIQEIQELDKDDESLR		3	1	1	P52565		1917.95	504724	528359	549951	0	0.005324	High	3.03276	High	3.29609	High	3.02722	1
	SIQEIQELDKDDESLRK		1	1	1	P52565		2046.04	591856	0	0	0.001	0.05895	High	2.52996					2
	TDYMVGSYGPR		2	1	1	P52565		1245.55	134254	0	168506	0.001	0.1012	High	2.44992			High	2.84556	0
P43487	Ran-specific GTPase-activating protein OS=Homo sapiens OX=9606 GN=RANBP1 PE=1 SV=1 - [RANG_HUMAN]	23.2956	21.89	1	2	2	2	0	483870	0		0			0	21.89	2	2		0			201	5.2876
	Sequence		# PSMs	# Proteins	# Protein Groups	Protein Group Accessions	Modifications	MH+ [Da]	A5: Area	B5: Area	C5: Area	q-Value	PEP	A2	XCorr A2	B2	XCorr B2	C2	XCorr C2	# Missed Cleavages
	AWVWNTHADFADECPKPELLAIR		1	1	1	P43487	C14(Carbamidomethyl)	2739.34	0	590433	0	0.004	0.07385			High	1.93691			0
	ICANHYITPMMELKPNAGSDR		1	1	1	P43487	C2(Carbamidomethyl)	2418.15	0	377307	0	0.007	0.116			High	2.16911			0
P60880	Synaptosomal-associated protein 25 OS=Homo sapiens OX=9606 GN=SNAP25 PE=1 SV=1 - [SNP25_HUMAN]	23.3002	29.61	1	4	4	8	112974	120312	186642	7.67792	16.99	2	2	6.84832	16.99	2	2	13.229	29.61	4	4	206	4.76709
	Sequence		# PSMs	# Proteins	# Protein Groups	Protein Group Accessions	Modifications	MH+ [Da]	A5: Area	B5: Area	C5: Area	q-Value	PEP	A2	XCorr A2	B2	XCorr B2	C2	XCorr C2	# Missed Cleavages
	AWGNNQDGVVASQPAR		3	1	1	P60880		1669.81	42656.4	75105.4	66631.7	0	5.781e-05	High	4.49784	High	3.81138	High	4.31623	0
	ENEMDENLEQVSGIIGNLR		3	1	1	P60880		2160.03	183292	165519	176795	0	0.004393	High	3.18008	High	3.03694	High	3.05687	0
	FCGLCVCPCNK		1	1	1	P60880	C2(Carbamidomethyl); C5(Carbamidomethyl); C7(Carbamidomethyl); C9(Carbamidomethyl)	1414.58	0	0	68627.7	0.007	0.1756					High	2.64486	0
	RADQLADESLESTRR		1	1	1	P60880		1746.88	0	0	314505	0.009	0.2094					High	3.21101	2
P09211	Glutathione S-transferase P OS=Homo sapiens OX=9606 GN=GSTP1 PE=1 SV=2 - [GSTP1_HUMAN]	23.341	44.76	1	7	7	21	1.43286e+06	1.52151e+06	1.48208e+06	28.3355	44.76	7	7	25.2052	44.29	6	7	27.6906	44.76	6	7	210	5.64307
	Sequence		# PSMs	# Proteins	# Protein Groups	Protein Group Accessions	Modifications	MH+ [Da]	A5: Area	B5: Area	C5: Area	q-Value	PEP	A2	XCorr A2	B2	XCorr B2	C2	XCorr C2	# Missed Cleavages
	FQDGDLTLYQSNTILR		3	1	1	P09211		1883.96	476983	510356	506159	0	8.917e-10	High	5.52896	High	4.1233	High	5.76358	0
	AFLASPEYVNLPINGNGK		2	1	1	P09211		1904	149045	119516	0	0	1.944e-14	High	4.69873	High	4.8031			0
	AFLASPEYVNLPINGNGKQ		2	1	1	P09211		2032.06	470934	0	467926	0	0.0001506	High	4.1208			High	4.45118	1
	ALPGQLKPFETLLSQNQGGK		5	1	1	P09211		2126.17	2.84555e+06	3.1042e+06	2.88099e+06	0	6.045e-05	High	3.9628	High	3.3822	High	4.20098	0
	MLLADQGQSWK		3	1	1	P09211		1276.64	161336	150867	196129	0	0.003102	High	3.88871	High	3.50151	High	3.5773	0
	ASCLYGQLPK		3	1	1	P09211	C3(Carbamidomethyl)	1136.58	796846	780003	884086	0	1.605e-06	High	3.34129	High	3.55291	High	3.28997	0
	YISLIYTNYEAGKDDYVK		3	1	1	P09211		2155.06	656184	680310	681181	0	0.01311	High	2.79423	High	2.56713	High	3.16008	1
Q13765	Nascent polypeptide-associated complex subunit alpha OS=Homo sapiens OX=9606 GN=NACA PE=1 SV=1 - [NACA_HUMAN]	23.3697	13.49	2	2	2	2	0	73947.8	95506.6						0			9.37651	13.49	2	2	215	4.56396
	Sequence		# PSMs	# Proteins	# Protein Groups	Protein Group Accessions	Modifications	MH+ [Da]	A5: Area	B5: Area	C5: Area	q-Value	PEP	A2	XCorr A2	B2	XCorr B2	C2	XCorr C2	# Missed Cleavages
	IEDLSQQAQLAAAEK		1	2	1	Q13765		1614.84	0	0	58605.9	0	3.054e-08					High	4.96216	0
	SPASDTYIVFGEAK		1	2	1	Q13765		1484.74	0	0	132407	0	2.292e-05					High	4.41435	0
P02763	Alpha-1-acid glycoprotein 1 OS=Homo sapiens OX=9606 GN=ORM1 PE=1 SV=1 - [A1AG1_HUMAN]	23.4968	37.31	1	5	6	49	8.17077e+06	8.20817e+06	8.31463e+06	44.9983	31.34	5	16	45.6697	31.34	5	16	55.9312	37.31	6	17	201	5.021
	Sequence		# PSMs	# Proteins	# Protein Groups	Protein Group Accessions	Modifications	MH+ [Da]	A5: Area	B5: Area	C5: Area	q-Value	PEP	A2	XCorr A2	B2	XCorr B2	C2	XCorr C2	# Missed Cleavages
	YVGGQEHFAHLLILR		13	1	1	P02763		1752.96	1.48735e+07	1.5398e+07	1.53882e+07	0	8.955e-09	High	5.90071	High	5.68957	High	5.92632	0
	EQLGEFYEALDCLR		12	1	1	P02763	C12(Carbamidomethyl)	1742.81	4.14381e+06	3.80123e+06	3.88807e+06	0	3.551e-07	High	4.34124	High	4.62488	High	4.9349	0
	NWGLSVYADKPETTK		3	1	1	P02763		1708.86	129870	127295	158312	0	2.637e-05	High	4.05007	High	4.53927	High	4.69178	0
	WFYIASAFR		6	2	2	P02763;P19652		1160.59	5.49506e+06	5.42533e+06	5.66764e+06	0	2.227e-08	High	3.5059	High	3.76519	High	3.74282	0
	SDVVYTDWKK		14	1	1	P02763		1240.63	1.90402e+06	1.85311e+06	1.73742e+06	0	0.0006129	High	3.03203	High	3.34841	High	3.49624	1
	TYMLAFDVNDEKNWGLSVYADKPETTK		1	1	1	P02763		3135.51	0	0	523404	0.001	0.02875					High	3.00241	1
P19652	Alpha-1-acid glycoprotein 2 OS=Homo sapiens OX=9606 GN=ORM2 PE=1 SV=2 - [A1AG2_HUMAN]	23.5876	22.89	1	3	4	22	3.03292e+06	2.59789e+06	3.13689e+06	26.1784	22.89	4	8	14.1758	17.91	3	5	29.3015	22.89	4	9	201	5.10986
	Sequence		# PSMs	# Proteins	# Protein Groups	Protein Group Accessions	Modifications	MH+ [Da]	A5: Area	B5: Area	C5: Area	q-Value	PEP	A2	XCorr A2	B2	XCorr B2	C2	XCorr C2	# Missed Cleavages
	EQLGEFYEALDCLCIPR		6	1	1	P19652	C12(Carbamidomethyl); C14(Carbamidomethyl)	2112.98	2.16302e+06	611019	2.15427e+06	0	1.791e-08	High	4.35204	High	4.4891	High	5.32424	0
	WFYIASAFR		6	2	2	P02763;P19652		1160.59	5.49506e+06	5.42533e+06	5.66764e+06	0	2.227e-08	High	3.5059	High	3.76519	High	3.74282	0
	SDVMYTDWKK		2	1	1	P19652		1272.6	305851	0	316271	0	0.01387	High	2.93289			High	2.90511	1
	EHVAHLLFLR		8	1	1	P19652		1234.71	1.44068e+06	1.75733e+06	1.58878e+06	0	0.0002681	High	2.76467	High	2.22309	High	3.40945	0
O94811	Tubulin polymerization-promoting protein OS=Homo sapiens OX=9606 GN=TPPP PE=1 SV=1 - [TPPP_HUMAN]	23.6792	25.57	1	4	4	10	234103	221092	316272	16.1573	25.11	3	5	8.72157	25.11	3	3	8.0376	19.63	2	2	219	9.43701
	Sequence		# PSMs	# Proteins	# Protein Groups	Protein Group Accessions	Modifications	MH+ [Da]	A5: Area	B5: Area	C5: Area	q-Value	PEP	A2	XCorr A2	B2	XCorr B2	C2	XCorr C2	# Missed Cleavages
	TITFEQFQEALEELAK		5	1	1	O94811		1896.96	305400	324500	316272	0	1.738e-10	High	4.16702	High	3.14814	High	5.7241	0
	NVTVTDVDIVFSK		2	1	1	O94811		1436.77	261602	226523	0	0	0.004913	High	3.60309	High	3.45039			0
	LSLESEGAGEGAAASPELSALEEAFRR		1	1	1	O94811		2747.35	0	0	0	0	0.01193					High	2.3135	1
	LSLESEGAGEGAAASPELSALEEAFR		2	1	1	O94811		2591.26	135308	112253	0	0.002	0.04539	High	2.92371	High	2.12304			0
P62826	GTP-binding nuclear protein Ran OS=Homo sapiens OX=9606 GN=RAN PE=1 SV=3 - [RAN_HUMAN]	24.4076	27.31	1	5	5	14	655467	747539	749394	11.5165	16.2	3	4	16.6747	22.69	4	5	15.8415	21.3	4	5	216	7.48877
	Sequence		# PSMs	# Proteins	# Protein Groups	Protein Group Accessions	Modifications	MH+ [Da]	A5: Area	B5: Area	C5: Area	q-Value	PEP	A2	XCorr A2	B2	XCorr B2	C2	XCorr C2	# Missed Cleavages
	SNYNFEKPFLWLAR		6	1	1	P62826		1784.92	1.11905e+06	1.10807e+06	1.10821e+06	0	5.24e-06	High	3.86765	High	3.78871	High	3.89939	0
	LVLVGDGGTGK		3	1	1	P62826		1015.58	616976	638497	679629	0	0.03438	High	2.63446	High	2.50879	High	2.30708	0
	NLQYYDISAK		2	1	1	P62826		1214.6	230375	0	413403	0	0.005133	High	2.26556			High	2.45025	0
	FNVWDTAGQEK		2	1	1	P62826		1294.61	0	437172	460342	0	1.809e-08			High	3.65046	High	3.64047	0
	VCENIPIVLCGNK		1	1	1	P62826	C2(Carbamidomethyl); C10(Carbamidomethyl)	1515.77	0	496054	0	0.002	0.02939			High	3.05877			0
P00492	Hypoxanthine-guanine phosphoribosyltransferase OS=Homo sapiens OX=9606 GN=HPRT1 PE=1 SV=2 - [HPRT_HUMAN]	24.5636	35.32	1	5	5	9	245639	250990	114988	3.57415	11.01	2	2	8.64934	16.97	3	3	11.6108	30.28	4	4	218	6.68311
	Sequence		# PSMs	# Proteins	# Protein Groups	Protein Group Accessions	Modifications	MH+ [Da]	A5: Area	B5: Area	C5: Area	q-Value	PEP	A2	XCorr A2	B2	XCorr B2	C2	XCorr C2	# Missed Cleavages
	NVLIVEDIIDTGK		3	1	1	P00492		1428.8	132683	129927	125916	0	0.003695	High	3.57415	High	3.2803	High	3.14811	0
	VFIPHGLIMDR		2	1	1	P00492		1297.71	358594	372053	0	0	0.003769	High	1.87677	High	2.56497			0
	VIGGDDLSTLTGK		2	1	1	P00492		1275.68	0	0	111293	0	3.753e-07			High	2.80407	High	2.71915	0
	SPGVVISDDEPGYDLDLFCIPNHYAEDLER		1	1	1	P00492	C19(Carbamidomethyl)	3435.59	0	0	83523.2	0	0.001064					High	2.90212	0
	FFADLLDYIK		1	1	1	P00492		1244.66	0	0	107756	0	0.0001892					High	2.84144	0
P22061	Protein-L-isoaspartate(D-aspartate) O-methyltransferase OS=Homo sapiens OX=9606 GN=PCMT1 PE=1 SV=4 - [PIMT_HUMAN]	24.6206	37.89	1	5	5	11	330192	308934	311530	14.0477	27.31	3	4	7.24677	37.89	4	4	6.33855	27.31	3	3	227	7.21045
	Sequence		# PSMs	# Proteins	# Protein Groups	Protein Group Accessions	Modifications	MH+ [Da]	A5: Area	B5: Area	C5: Area	q-Value	PEP	A2	XCorr A2	B2	XCorr B2	C2	XCorr C2	# Missed Cleavages
	LILPVGPAGGNQMLEQYDK		3	1	1	P22061		2043.07	98828.6	0	92236.7	0	0.02999	High	4.33772			High	3.73372	0
	MGYAEEAPYDAIHVGAAAPVVPQALIDQLKPGGR		3	1	1	P22061		3504.8	717927	737669	709591	0	0.01969	High	3.05835	High	2.04549	High	1.8726	0
	VQLVVGDGR		3	1	1	P22061		942.54	173821	113368	132764	0	0.009767	High	2.86161	High	2.54409	High	2.60483	0
	ALDVGSGSGILTACFAR		1	1	1	P22061	C14(Carbamidomethyl)	1694.86	0	75763.3	0	0	2.782e-10			High	4.70267			0
	LILPVGPAGGNQMLEQYDKLQDGSIK		1	1	1	P22061		2784.47	0	0	0	0.006	0.0998			High	2.27112			1
P04179	Superoxide dismutase [Mn], mitochondrial OS=Homo sapiens OX=9606 GN=SOD2 PE=1 SV=3 - [SODM_HUMAN]	24.7346	36.94	1	5	5	36	2.37936e+06	2.51043e+06	3.33422e+06	47.7506	36.94	5	12	48.8078	36.94	5	12	47.7416	36.94	5	12	222	8.25049
	Sequence		# PSMs	# Proteins	# Protein Groups	Protein Group Accessions	Modifications	MH+ [Da]	A5: Area	B5: Area	C5: Area	q-Value	PEP	A2	XCorr A2	B2	XCorr B2	C2	XCorr C2	# Missed Cleavages
	LTAASVGVQGSGWGWLGFNK		6	1	1	P04179		2035.05	831880	853782	886759	0	8.13e-09	High	5.11561	High	5.03609	High	5.48204	0
	AIWNVINWENVTER		12	1	1	P04179		1743.89	2.92155e+06	2.96505e+06	2.72853e+06	0	1.111e-06	High	4.55588	High	4.7323	High	5.12465	0
	FNGGGHINHSIFWTNLSPNGGGEPK		6	1	1	P04179		2637.27	712877	666820	3.7968e+06	0	0.0001505	High	4.37822	High	3.9157	High	4.14112	0
	GDVTAQIALQPALK		6	1	1	P04179		1424.82	3.35942e+06	3.60936e+06	3.47734e+06	0	5.829e-07	High	4.24287	High	4.8439	High	4.94241	0
	GELLEAIKR		6	1	1	P04179		1028.61	857118	956882	946474	0	0.0005678	High	3.16587	High	3.40097	High	3.06299	1
P17677	Neuromodulin OS=Homo sapiens OX=9606 GN=GAP43 PE=1 SV=1 - [NEUM_HUMAN]	24.7879	61.76	1	10	10	29	1.20632e+06	1.04488e+06	1.27969e+06	22.4333	39.92	5	9	27.2733	60.08	7	11	26.8514	49.16	6	9	238	4.71631
	Sequence		# PSMs	# Proteins	# Protein Groups	Protein Group Accessions	Modifications	MH+ [Da]	A5: Area	B5: Area	C5: Area	q-Value	PEP	A2	XCorr A2	B2	XCorr B2	C2	XCorr C2	# Missed Cleavages
	QADVPAAVTAAAATTPAAEDAAAK		6	1	1	P17677		2182.11	1.53275e+06	1.49597e+06	1.65022e+06	0	0.001909	High	3.86263	High	4.28815	High	4.30472	0
	ATAQPPTETGESSQAEENIEAVDETKPK		4	1	1	P17677		2957.4	1.43655e+06	1.05325e+06	1.54386e+06	0	0.0002751	High	3.66836	High	3.20114	High	3.09822	0
	KGEGTTTAEAAPATGSKPDEPGK		7	1	1	P17677		2200.08	649658	585427	644987	0	2.792e-05	High	3.05357	High	3.56763	High	3.71968	1
	QDEGKEEEPEADQEHA		5	1	1	P17677		1840.76	307994	318100	337706	0	6.303e-05	High	2.08048	High	2.1154	High	2.00953	1
	GEGTTTAEAAPATGSKPDEPGK		1	1	1	P17677		2071.98	0	47358.7	0	0	0.007735			High	2.37511			0
	KGEGTTTAEAAPATGSKPDEPGKAGETPSEEK		2	1	1	P17677		3128.49	0	0	201751	0	0.000206					High	3.81313	2
	NDDDQKIEQDGIKPEDK		1	1	1	P17677		1986.94	0	0	84032.9	0	0.008966					High	3.47459	1
	AGETPSEEKKGEGDAATEQAAPQAPASSEEK		1	1	1	P17677		3100.44	0	243754	0	0.001	0.01923			High	2.0409			2
	ESARQDEGKEEEPEADQEHA		1	1	1	P17677		2283.97	352582	0	0	0.006	0.2039	High	2.26383					2
	QVEKNDDDQKIEQDGIKPEDK		1	1	1	P17677		2471.2	0	179141	0	0.006	0.1024			High	2.9331			2
P09936	Ubiquitin carboxyl-terminal hydrolase isozyme L1 OS=Homo sapiens OX=9606 GN=UCHL1 PE=1 SV=2 - [UCHL1_HUMAN]	24.8085	40.36	1	8	8	36	3.55817e+06	3.242e+06	3.49168e+06	52.31	38.57	7	13	45.2317	40.36	7	12	46.4402	36.77	5	11	223	5.47803
	Sequence		# PSMs	# Proteins	# Protein Groups	Protein Group Accessions	Modifications	MH+ [Da]	A5: Area	B5: Area	C5: Area	q-Value	PEP	A2	XCorr A2	B2	XCorr B2	C2	XCorr C2	# Missed Cleavages
	NEAIQAAHDAVAQEGQCR		13	1	1	P09936	C17(Carbamidomethyl)	1967.91	3.99496e+06	3.78527e+06	4.49133e+06	0	3.561e-10	High	5.32197	High	5.50765	High	6.23508	0
	MPFPVNHGASSEDTLLK		6	1	1	P09936		1842.91	2.09954e+06	2.40777e+06	2.34095e+06	0	1.352e-06	High	4.55865	High	4.36471	High	4.66432	0
	MQLKPMEINPEMLNK		6	1	1	P09936		1815.92	3.59296e+06	3.53297e+06	3.64275e+06	0	3.962e-06	High	4.4003	High	4.37908	High	4.45929	0
	QTIGNSCGTIGLIHAVANNQDK		3	1	1	P09936	C7(Carbamidomethyl)	2311.16	1.7992e+06	1.75263e+06	1.91925e+06	0	4.382e-05	High	4.37631	High	3.92012	High	4.1872	0
	QTIGNSCGTIGLIHAVANNQDKLGFEDGSVLK		2	1	1	P09936	C7(Carbamidomethyl)	3356.71	3.0866e+06	0	0	0	6.765e-05	High	3.65235					1
	LGFEDGSVLK		3	1	1	P09936		1064.56	1.15667e+06	1.34226e+06	1.32149e+06	0	6.855e-07	High	3.43733	High	3.47973	High	3.41793	0
	MPFPVNHGASSEDTLLKDAAK		1	1	1	P09936		2228.1	0	605390	0	0	1.82e-07			High	2.92527			1
	CFEKNEAIQAAHDAVAQEGQCR		2	1	1	P09936	C1(Carbamidomethyl); C21(Carbamidomethyl)	2532.15	263482	315597	0	0.001	0.05835	High	2.7616	High	2.04246			1
P09429	High mobility group protein B1 OS=Homo sapiens OX=9606 GN=HMGB1 PE=1 SV=3 - [HMGB1_HUMAN]	24.8782	35.35	1	6	6	22	418990	423783	420670	28.1763	35.35	6	8	17.4609	35.35	5	5	24.6161	35.35	6	9	215	5.74463
	Sequence		# PSMs	# Proteins	# Protein Groups	Protein Group Accessions	Modifications	MH+ [Da]	A5: Area	B5: Area	C5: Area	q-Value	PEP	A2	XCorr A2	B2	XCorr B2	C2	XCorr C2	# Missed Cleavages
	MSSYAFFVQTCR		5	1	1	P09429	C11(Carbamidomethyl)	1496.67	235284	255832	200254	0	0.0004055	High	4.48053	High	4.1599	High	4.37902	0
	KLGEMWNNTAADDKQPYEK		3	1	1	P09429		2238.06	125579	125302	127274	0	0.007336	High	4.42018	High	3.24249	High	4.14485	2
	LGEMWNNTAADDKQPYEK		4	1	1	P09429		2109.97	253790	0	130007	0	0.02275	High	4.22358			High	3.39519	1
	RPPSAFFLFCSEYRPK		4	1	1	P09429	C10(Carbamidomethyl)	2002.01	468138	455421	471486	0	2.644e-08	High	4.13832	High	4.48423	High	3.22349	0
	KHPDASVNFSEFSK		3	1	1	P09429		1592.77	535042	560096	590270	0	0.002608	High	3.60882	High	2.8122	High	3.03752	1
	IKGEHPGLSIGDVAKK		3	1	1	P09429		1648.94	86232.3	109328	105051	0.001	0.01649	High	1.69648	High	2.76213	High	1.87283	2
P30041	Peroxiredoxin-6 OS=Homo sapiens OX=9606 GN=PRDX6 PE=1 SV=3 - [PRDX6_HUMAN]	25.0192	38.39	1	8	8	28	1.2214e+06	892216	1.20521e+06	28.1615	38.39	7	8	29.3314	38.39	6	8	38.1873	38.39	8	12	224	6.37939
	Sequence		# PSMs	# Proteins	# Protein Groups	Protein Group Accessions	Modifications	MH+ [Da]	A5: Area	B5: Area	C5: Area	q-Value	PEP	A2	XCorr A2	B2	XCorr B2	C2	XCorr C2	# Missed Cleavages
	FHDFLGDSWGILFSHPR		4	1	1	P30041		2030.99	414450	454642	427012	0	2.399e-05	High	5.19205	High	4.47193	High	5.04303	0
	DINAYNCEEPTEK		6	1	1	P30041	C7(Carbamidomethyl)	1582.68	360213	372882	441256	0	1.23e-11	High	4.20709	High	4.29414	High	4.21681	0
	DFTPVCTTELGR		5	1	1	P30041	C6(Carbamidomethyl)	1395.66	1.61507e+06	1.44271e+06	1.56374e+06	0	2.075e-07	High	3.42317	High	3.70447	High	3.59181	0
	DINAYNCEEPTEKLPFPIIDDR		4	1	1	P30041	C7(Carbamidomethyl)	2649.26	748754	740351	837839	0	1.847e-06	High	3.39889	High	3.4256	High	4.38854	1
	LPFPIIDDR		2	1	1	P30041		1085.6	1.30037e+06	0	1.21404e+06	0	0.0001948	High	3.17085			High	3.50701	0
	VATPVDWKDGDSVMVLPTIPEEEAK		3	1	1	P30041		2726.37	552503	493588	547561	0	1.157e-05	High	2.98731	High	4.44174	High	3.78585	1
	VVFVFGPDKK		3	1	1	P30041		1135.65	301364	329292	339952	0	0.01106	High	2.07834	High	2.46662	High	1.89806	1
	DGDSVMVLPTIPEEEAK		1	1	1	P30041		1829.89	0	0	491601	0.001	0.06547					High	3.35326	0
P02743	Serum amyloid P-component OS=Homo sapiens OX=9606 GN=APCS PE=1 SV=2 - [SAMP_HUMAN]	25.3711	7.17	1	2	2	5	480925	585016	648326		0			5.99691	7.17	2	2	9.01411	7.17	2	3	223	6.53662
	Sequence		# PSMs	# Proteins	# Protein Groups	Protein Group Accessions	Modifications	MH+ [Da]	A5: Area	B5: Area	C5: Area	q-Value	PEP	A2	XCorr A2	B2	XCorr B2	C2	XCorr C2	# Missed Cleavages
	IVLGQEQDSYGGK		2	1	1	P02743		1393.71	0	428285	588686	0	2.946e-07			High	3.43632	High	2.90528	0
	IVLGQEQDSYGGKFDR		3	1	1	P02743		1811.9	0	741746	707965	0	0.001864			High	2.56059	High	3.33346	1
P21926	CD9 antigen OS=Homo sapiens OX=9606 GN=CD9 PE=1 SV=4 - [CD9_HUMAN]	25.399	15.35	1	2	2	6	265701	228571	316737	5.56197	15.35	2	2	6.72203	15.35	2	2	7.37958	15.35	2	2	228	7.15186
	Sequence		# PSMs	# Proteins	# Protein Groups	Protein Group Accessions	Modifications	MH+ [Da]	A5: Area	B5: Area	C5: Area	q-Value	PEP	A2	XCorr A2	B2	XCorr B2	C2	XCorr C2	# Missed Cleavages
	AIHYALNCCGLAGGVEQFISDICPK		3	1	1	P21926	C8(Carbamidomethyl); C9(Carbamidomethyl); C23(Carbamidomethyl)	2793.33	241478	122947	289217	0	3.267e-05	High	3.36439	High	4.1896	High	4.99254	0
	KDVLETFTVK		3	1	1	P21926		1179.67	289923	334196	344256	0.002	0.02339	High	2.19757	High	2.53243	High	2.38704	1
P02747	Complement C1q subcomponent subunit C OS=Homo sapiens OX=9606 GN=C1QC PE=1 SV=3 - [C1QC_HUMAN]	25.7571	12.65	1	2	2	2	129175	247675	178989		0			7.32987	12.65	2	2		0			245	8.41162
	Sequence		# PSMs	# Proteins	# Protein Groups	Protein Group Accessions	Modifications	MH+ [Da]	A5: Area	B5: Area	C5: Area	q-Value	PEP	A2	XCorr A2	B2	XCorr B2	C2	XCorr C2	# Missed Cleavages
	FNAVLTNPQGDYDTSTGK		1	1	1	P02747		1927.92	0	160115	0	0	1.485e-11			High	4.58774			0
	QTHQPPAPNSLIR		1	1	1	P02747		1458.78	0	335235	0	0	0.0001247			High	2.74213			0
P09417	Dihydropteridine reductase OS=Homo sapiens OX=9606 GN=QDPR PE=1 SV=2 - [DHPR_HUMAN]	25.773	11.89	1	2	2	6	527581	496429	510757	6.67843	11.89	2	2	8.03234	11.89	2	2	7.56463	11.89	2	2	244	7.37158
	Sequence		# PSMs	# Proteins	# Protein Groups	Protein Group Accessions	Modifications	MH+ [Da]	A5: Area	B5: Area	C5: Area	q-Value	PEP	A2	XCorr A2	B2	XCorr B2	C2	XCorr C2	# Missed Cleavages
	AALDGTPGMIGYGMAK		3	1	1	P09417		1552.76	629713	505686	537879	0	4.788e-13	High	3.3952	High	4.63404	High	3.44591	0
	GAVHQLCQSLAGK		3	1	1	P09417	C7(Carbamidomethyl)	1368.71	425449	487172	483634	0	3.539e-06	High	3.28323	High	3.3983	High	4.11871	0
P17931	Galectin-3 OS=Homo sapiens OX=9606 GN=LGALS3 PE=1 SV=5 - [LEG3_HUMAN]	26.1361	11.6	1	2	2	2	401680	375882	407660	5.94599	11.6	2	2		0				0			250	8.55811
	Sequence		# PSMs	# Proteins	# Protein Groups	Protein Group Accessions	Modifications	MH+ [Da]	A5: Area	B5: Area	C5: Area	q-Value	PEP	A2	XCorr A2	B2	XCorr B2	C2	XCorr C2	# Missed Cleavages
	MLITILGTVKPNANR		1	1	1	P17931		1640.95	512953	0	0	0	0.03702	High	3.38133					0
	VAVNDAHLLQYNHR		1	1	1	P17931		1649.85	290407	0	0	0	0.02156	High	2.56466					0
P28066	Proteasome subunit alpha type-5 OS=Homo sapiens OX=9606 GN=PSMA5 PE=1 SV=3 - [PSA5_HUMAN]	26.3942	21.16	1	3	3	7	345862	344398	374754	5.86594	17.01	2	2	6.35636	17.01	2	2	8.92534	21.16	3	3	241	4.79248
	Sequence		# PSMs	# Proteins	# Protein Groups	Protein Group Accessions	Modifications	MH+ [Da]	A5: Area	B5: Area	C5: Area	q-Value	PEP	A2	XCorr A2	B2	XCorr B2	C2	XCorr C2	# Missed Cleavages
	LNATNIELATVQPGQNFHMFTK		3	1	1	P28066		2474.26	158811	159658	170688	0	4.073e-05	High	3.25997	High	3.63911	High	3.64965	0
	AIGSASEGAQSSLQEVYHK		3	1	1	P28066		1961.97	532914	529138	578819	0	0.001361	High	2.60597	High	2.71725	High	2.49007	0
	GVNTFSPEGR		1	1	1	P28066		1063.52	0	0	0	0.001	0.03786					High	2.78561	0
P21266	Glutathione S-transferase Mu 3 OS=Homo sapiens OX=9606 GN=GSTM3 PE=1 SV=3 - [GSTM3_HUMAN]	26.5421	9.33	1	2	2	2	244004	154365	265946		0			6.78653	9.33	2	2		0			225	5.5415
	Sequence		# PSMs	# Proteins	# Protein Groups	Protein Group Accessions	Modifications	MH+ [Da]	A5: Area	B5: Area	C5: Area	q-Value	PEP	A2	XCorr A2	B2	XCorr B2	C2	XCorr C2	# Missed Cleavages
	IAAYLQSDQFCK		1	1	1	P21266	C11(Carbamidomethyl)	1443.7	0	70284.4	0	0	0.0002502			High	3.70081			0
	ITQSNAILR		1	1	1	P21266		1015.59	0	238445	0	0	3.505e-05			High	3.08572			0
O00299	Chloride intracellular channel protein 1 OS=Homo sapiens OX=9606 GN=CLIC1 PE=1 SV=4 - [CLIC1_HUMAN]	26.9057	18.67	1	2	2	2	215326	233530	217893		0				0			9.62987	18.67	2	2	241	5.17334
	Sequence		# PSMs	# Proteins	# Protein Groups	Protein Group Accessions	Modifications	MH+ [Da]	A5: Area	B5: Area	C5: Area	q-Value	PEP	A2	XCorr A2	B2	XCorr B2	C2	XCorr C2	# Missed Cleavages
	VLDNYLTSPLPEEVDETSAEDEGVSQR		1	1	1	O00299		2992.4	0	0	0	0	1.599e-05					High	4.92469	0
	LAALNPESNTAGLDIFAK		1	1	1	O00299		1844.98	0	0	217893	0	9.885e-07					High	4.70518	0
Q15056	Eukaryotic translation initiation factor 4H OS=Homo sapiens OX=9606 GN=EIF4H PE=1 SV=5 - [IF4H_HUMAN]	27.3684	14.52	1	2	2	4	174324	166352	145327	2.79232	14.52	2	2	5.4892	14.52	2	2		0			248	7.2251
	Sequence		# PSMs	# Proteins	# Protein Groups	Protein Group Accessions	Modifications	MH+ [Da]	A5: Area	B5: Area	C5: Area	q-Value	PEP	A2	XCorr A2	B2	XCorr B2	C2	XCorr C2	# Missed Cleavages
	EALTYDGALLGDR		2	1	1	Q15056		1393.7	158556	147039	0	0	3.382e-05	High	2.79232	High	3.16937			0
	TVATPLNQVANPNSAIFGGARPR		2	1	1	Q15056		2351.26	190091	185666	0	0.001	0.01434	High	1.52734	High	2.31983			0
O95336	6-phosphogluconolactonase OS=Homo sapiens OX=9606 GN=PGLS PE=1 SV=2 - [6PGL_HUMAN]	27.5296	13.57	1	2	2	3	383271	254816	368001		0			8.2095	13.57	2	3		0			258	6.04932
	Sequence		# PSMs	# Proteins	# Protein Groups	Protein Group Accessions	Modifications	MH+ [Da]	A5: Area	B5: Area	C5: Area	q-Value	PEP	A2	XCorr A2	B2	XCorr B2	C2	XCorr C2	# Missed Cleavages
	LPIPESQVITINPELPVEEAAEDYAK		2	1	1	O95336		2865.48	0	389138	0	0	5.459e-06			High	3.02977			0
	WTLGFCDER		1	1	1	O95336	C6(Carbamidomethyl)	1183.53	0	120495	0	0	0.000781			High	3.02909			0
P63104	14-3-3 protein zeta/delta OS=Homo sapiens OX=9606 GN=YWHAZ PE=1 SV=1 - [1433Z_HUMAN]	27.7277	38.78	1	7	8	36	1.36291e+06	1.33131e+06	1.36718e+06	38.238	35.1	7	11	41.6892	35.1	7	11	53.1573	38.78	8	14	245	4.79248
	Sequence		# PSMs	# Proteins	# Protein Groups	Protein Group Accessions	Modifications	MH+ [Da]	A5: Area	B5: Area	C5: Area	q-Value	PEP	A2	XCorr A2	B2	XCorr B2	C2	XCorr C2	# Missed Cleavages
	GIVDQSQQAYQEAFEISK		6	1	1	P63104		2040.99	1.13052e+06	1.01287e+06	1.14062e+06	0	9e-09	High	6.57085	High	6.46332	High	6.65903	0
	TAFDEAIAELDTLSEESYK		7	1	1	P63104		2132	1.04277e+06	1.04229e+06	1.07497e+06	0	3.205e-06	High	4.09688	High	4.26648	High	4.29496	0
	DICNDVLSLLEK		3	1	1	P63104	C3(Carbamidomethyl)	1418.72	760251	814990	806194	0	9.694e-07	High	4.02904	High	3.90289	High	4.24474	0
	SVTEQGAELSNEER		3	1	1	P63104		1548.72	668513	939956	841615	0	6.554e-06	High	3.80724	High	4.01671	High	4.06333	0
	YLAEVAAGDDKK		9	1	1	P63104		1279.66	1.07982e+06	1.11531e+06	1.21483e+06	0	3.361e-07	High	3.80619	High	3.95921	High	4.21394	1
	DSTLIMQLLR		3	6	6	P31946;P62258;P61981;P27348;P63104;Q04917		1189.67	1.59089e+06	1.41212e+06	1.45872e+06	0	7.064e-07	High	3.42251	High	3.60448	High	3.42642	0
	GIVDQSQQAYQEAFEISKK		4	1	1	P63104		2169.09	1.36733e+06	1.4665e+06	1.42798e+06	0	0.003023	High	2.63737	High	3.50258	High	3.42601	1
	YDDMAACMK		1	1	1	P63104	C7(Carbamidomethyl)	1104.42	0	0	721708	0	0.001177					High	2.91836	0
P27348	14-3-3 protein theta OS=Homo sapiens OX=9606 GN=YWHAQ PE=1 SV=1 - [1433T_HUMAN]	27.7468	30.2	1	5	6	17	889801	803707	876721	20.3619	25.71	5	6	16.8172	25.31	4	4	27.2581	30.2	6	7	245	4.77979
	Sequence		# PSMs	# Proteins	# Protein Groups	Protein Group Accessions	Modifications	MH+ [Da]	A5: Area	B5: Area	C5: Area	q-Value	PEP	A2	XCorr A2	B2	XCorr B2	C2	XCorr C2	# Missed Cleavages
	AVTEQGAELSNEER		5	1	1	P27348		1532.73	538403	541958	610778	0	3.012e-15	High	4.46915	High	5.2563	High	5.01886	0
	DSTLIMQLLR		3	6	6	P31946;P62258;P61981;P27348;P63104;Q04917		1189.67	1.59089e+06	1.41212e+06	1.45872e+06	0	7.064e-07	High	3.42251	High	3.60448	High	3.42642	0
	QTIDNSQGAYQEAFDISKK		3	1	1	P27348		2143.03	540106	457041	560669	0	5.81e-05	High	3.25874	High	3.99547	High	4.11701	1
	TAFDEAIAELDTLNEDSYK		3	1	1	P27348		2144.99	177953	163749	161170	0	4.16e-08	High	2.93221	High	3.961	High	2.75046	0
	KQTIDNSQGAYQEAFDISK		2	1	1	P27348		2143.04	67115.4	0	96284.3	0	1.73e-05	High	2.76617			High	3.58448	1
	YLAEVACGDDRK		1	1	1	P27348	C7(Carbamidomethyl)	1396.65	0	0	19194	0	0.00482					High	3.87704	1
P31946	14-3-3 protein beta/alpha OS=Homo sapiens OX=9606 GN=YWHAB PE=1 SV=3 - [1433B_HUMAN]	28.0648	30.08	1	4	5	24	1.22799e+06	1.20922e+06	1.21636e+06	25.8287	30.08	5	8	21.5219	30.08	5	6	31.4088	30.08	5	10	246	4.83057
	Sequence		# PSMs	# Proteins	# Protein Groups	Protein Group Accessions	Modifications	MH+ [Da]	A5: Area	B5: Area	C5: Area	q-Value	PEP	A2	XCorr A2	B2	XCorr B2	C2	XCorr C2	# Missed Cleavages
	QTTVSNSQQAYQEAFEISK		4	1	1	P31946		2159.03	165972	188124	571711	0	6.52e-10	High	4.65117	High	4.80556	High	4.41389	0
	AVTEQGHELSNEER		10	1	1	P31946		1598.75	1.52282e+06	1.65471e+06	1.61865e+06	0	2.855e-13	High	3.97971	High	4.3837	High	4.12516	0
	DSTLIMQLLR		3	6	6	P31946;P62258;P61981;P27348;P63104;Q04917		1189.67	1.59089e+06	1.41212e+06	1.45872e+06	0	7.064e-07	High	3.42251	High	3.60448	High	3.42642	0
	YLIPNATQPESK		3	1	1	P31946		1360.72	570247	525575	557915	0	0.008244	High	3.36247	High	2.79875	High	3.1084	0
	TAFDEAIAELDTLNEESYK		4	1	1	P31946		2159.01	544888	560819	555616	0	0.0003677	High	2.79539	High	2.93351	High	3.19149	0
Q16653	Myelin-oligodendrocyte glycoprotein OS=Homo sapiens OX=9606 GN=MOG PE=1 SV=2 - [MOG_HUMAN]	28.1749	9.72	1	2	2	4	189817	194984	190224		0			7.74384	9.72	2	2	7.55355	9.72	2	2	247	8.55811
	Sequence		# PSMs	# Proteins	# Protein Groups	Protein Group Accessions	Modifications	MH+ [Da]	A5: Area	B5: Area	C5: Area	q-Value	PEP	A2	XCorr A2	B2	XCorr B2	C2	XCorr C2	# Missed Cleavages
	FSDEGGFTCFFR		2	1	1	Q16653	C9(Carbamidomethyl)	1469.62	0	129773	140089	0	3.346e-07			High	4.11099	High	3.77766	0
	ALVGDEVELPCR		2	1	1	Q16653	C11(Carbamidomethyl)	1357.68	0	260196	240359	0	0.0002694			High	3.63285	High	3.77589	0
Q04917	14-3-3 protein eta OS=Homo sapiens OX=9606 GN=YWHAH PE=1 SV=4 - [1433F_HUMAN]	28.201	15.85	1	2	3	5	723114	931090	997069	10.7487	15.85	3	3		0				0			246	4.84326
	Sequence		# PSMs	# Proteins	# Protein Groups	Protein Group Accessions	Modifications	MH+ [Da]	A5: Area	B5: Area	C5: Area	q-Value	PEP	A2	XCorr A2	B2	XCorr B2	C2	XCorr C2	# Missed Cleavages
	AVTELNEPLSNEDR		1	1	1	Q04917		1586.77	508717	0	0	0	3.623e-05	High	4.36376					0
	DSTLIMQLLR		3	6	6	P31946;P62258;P61981;P27348;P63104;Q04917		1189.67	1.59089e+06	1.41212e+06	1.45872e+06	0	7.064e-07	High	3.42251	High	3.60448	High	3.42642	0
	ELETVCNDVLSLLDK		1	1	1	Q04917	C6(Carbamidomethyl)	1747.89	69732.8	0	0	0	0.01642	High	2.96247					0
P61981	14-3-3 protein gamma OS=Homo sapiens OX=9606 GN=YWHAG PE=1 SV=2 - [1433G_HUMAN]	28.2849	21.86	1	3	4	6	1.22605e+06	805249	1.23731e+06		0			14.2774	21.86	4	4		0			247	4.89404
	Sequence		# PSMs	# Proteins	# Protein Groups	Protein Group Accessions	Modifications	MH+ [Da]	A5: Area	B5: Area	C5: Area	q-Value	PEP	A2	XCorr A2	B2	XCorr B2	C2	XCorr C2	# Missed Cleavages
	DSTLIMQLLR		3	6	6	P31946;P62258;P61981;P27348;P63104;Q04917		1189.67	1.59089e+06	1.41212e+06	1.45872e+06	0	7.064e-07	High	3.42251	High	3.60448	High	3.42642	0
	NVTELNEPLSNEER		1	1	1	P61981		1643.79	0	938846	0	0	7.338e-13			High	4.7433			0
	YLAEVATGEKR		1	1	1	P61981		1236.66	0	53135.1	0	0	3.503e-05			High	3.28003			1
	TAFDDAIAELDTLNEDSYK		1	1	1	P61981		2130.98	0	64777.7	0	0	0.0003557			High	2.64962			0
P67936	Tropomyosin alpha-4 chain OS=Homo sapiens OX=9606 GN=TPM4 PE=1 SV=3 - [TPM4_HUMAN]	28.5045	21.37	1	4	6	14	749168	741328	752381	17.8316	19.76	5	5	18.9863	20.97	5	5	15.9553	15.73	4	4	248	4.69092
	Sequence		# PSMs	# Proteins	# Protein Groups	Protein Group Accessions	Modifications	MH+ [Da]	A5: Area	B5: Area	C5: Area	q-Value	PEP	A2	XCorr A2	B2	XCorr B2	C2	XCorr C2	# Missed Cleavages
	IQALQQQADEAEDR		3	1	1	P67936		1614.78	239377	252691	239713	0	6.616e-05	High	4.40318	High	4.81472	High	4.89635	0
	IQLVEEELDR		3	2	2	P06753;P67936		1243.66	1.65492e+06	1.62349e+06	1.6732e+06	0	0.001148	High	3.86049	High	3.6871	High	3.76111	0
	YSEKEDKYEEEIK		2	1	1	P67936		1689.79	266437	246649	0	0	0.0362	High	3.66035	High	3.40519			2
	KLVILEGELER		3	1	1	P67936		1298.77	326150	347800	344228	0	0.0001127	High	3.02517	High	3.14494	High	3.71866	1
	KIQALQQQADEAEDR		1	1	1	P67936		1742.87	219584	0	0	0	0.00259	High	2.88237					1
	IQLVEEELDRAQER		2	2	2	P06753;P67936		1727.9	0	147731	142991	0	0.001503			High	3.93437	High	3.57921	1
Q9Y696	Chloride intracellular channel protein 4 OS=Homo sapiens OX=9606 GN=CLIC4 PE=1 SV=4 - [CLIC4_HUMAN]	28.7537	15.02	1	3	3	3	312797	342098	342890		0				0			6.84506	15.02	3	3	253	5.59229
	Sequence		# PSMs	# Proteins	# Protein Groups	Protein Group Accessions	Modifications	MH+ [Da]	A5: Area	B5: Area	C5: Area	q-Value	PEP	A2	XCorr A2	B2	XCorr B2	C2	XCorr C2	# Missed Cleavages
	DEFTNTCPSDKEVEIAYSDVAK		1	1	1	Q9Y696	C7(Carbamidomethyl)	2518.14	0	0	355983	0	0.01738					High	3.06718	1
	AGSDGESIGNCPFSQR		1	1	1	Q9Y696	C11(Carbamidomethyl)	1681.74	0	0	483624	0	0.003347					High	2.11447	0
	DEFTNTCPSDK		1	1	1	Q9Y696	C7(Carbamidomethyl)	1313.53	0	0	189063	0.001	0.05514					High	1.66342	0
P18669	Phosphoglycerate mutase 1 OS=Homo sapiens OX=9606 GN=PGAM1 PE=1 SV=2 - [PGAM1_HUMAN]	28.7858	37.01	1	8	8	34	1.82221e+06	1.89818e+06	1.75032e+06	33.9578	36.61	7	12	37.4978	37.01	8	13	28.9912	28.35	6	9	254	7.18115
	Sequence		# PSMs	# Proteins	# Protein Groups	Protein Group Accessions	Modifications	MH+ [Da]	A5: Area	B5: Area	C5: Area	q-Value	PEP	A2	XCorr A2	B2	XCorr B2	C2	XCorr C2	# Missed Cleavages
	YADLTEDQLPSCESLKDTIAR		6	1	1	P18669	C12(Carbamidomethyl)	2425.16	2.33129e+06	2.3458e+06	2.51762e+06	0	0.0001961	High	4.86731	High	3.85317	High	4.38135	1
	ALPFWNEEIVPQIK		9	1	1	P18669		1683.92	1.77424e+06	1.86336e+06	1.76178e+06	0	6.232e-06	High	3.82812	High	3.46084	High	3.97659	0
	FSGWYDADLSPAGHEEAK		3	1	1	P18669		1979.88	902781	922856	971557	0	2.032e-11	High	3.74749	High	4.06617	High	3.05841	0
	YADLTEDQLPSCESLK		3	1	1	P18669	C12(Carbamidomethyl)	1868.87	189468	181682	199524	0	0.001272	High	3.73526	High	3.87413	High	4.28115	0
	NLKPIKPMQFLGDEETVR		5	1	1	P18669		2115.13	745455	721930	557446	0	6.535e-05	High	3.63935	High	3.28403	High	3.88726	0
	NLKPIKPMQFLGDEETVRK		3	1	1	P18669		2243.23	126332	116145	652134	0	2.989e-05	High	2.81341	High	3.44556	High	1.44663	1
	SYDVPPPPMEPDHPFYSNISK		4	1	1	P18669		2417.12	1.3611e+06	1.48538e+06	0	0	0.0001439	High	2.26165	High	2.61672			0
	FSGWYDADLSPAGHEEAKR		1	1	1	P18669		2135.99	0	185929	0	0.002	0.04429			High	2.12097			1
P00915	Carbonic anhydrase 1 OS=Homo sapiens OX=9606 GN=CA1 PE=1 SV=2 - [CAH1_HUMAN]	28.8524	58.62	1	12	12	216	5.46898e+07	5.27161e+07	5.71142e+07	254.413	58.62	12	75	242.049	57.85	11	67	261.059	58.62	12	74	261	7.12256
	Sequence		# PSMs	# Proteins	# Protein Groups	Protein Group Accessions	Modifications	MH+ [Da]	A5: Area	B5: Area	C5: Area	q-Value	PEP	A2	XCorr A2	B2	XCorr B2	C2	XCorr C2	# Missed Cleavages
	EIINVGHSFHVNFEDNDNR		20	1	1	P00915		2256.05	2.28811e+07	2.3866e+07	2.30566e+07	0	1.443e-06	High	6.09794	High	6.08899	High	6.08358	0
	HDTSLKPISVSYNPATAK		20	1	1	P00915		1929.02	3.58897e+07	3.48252e+07	4.0464e+07	0	2.123e-05	High	5.81918	High	5.6972	High	5.63868	0
	LYPIANGNNQSPVDIK		34	1	1	P00915		1742.91	1.57645e+07	1.78496e+07	1.8016e+07	0	9.365e-08	High	5.67796	High	5.59545	High	5.82421	0
	TSETKHDTSLKPISVSYNPATAK		24	1	1	P00915		2475.28	1.66637e+07	1.76879e+07	1.87717e+07	0	2.571e-05	High	5.01456	High	4.59072	High	4.21445	1
	SLLSNVEGDNAVPMQHNNRPTQPLK		18	1	1	P00915		2759.4	8.23641e+07	7.88197e+07	8.35947e+07	0	9.812e-06	High	4.57245	High	4.21213	High	4.60787	0
	ADGLAVIGVLMK		10	1	1	P00915		1186.69	1.33861e+07	1.42012e+07	1.48029e+07	0	1.35e-06	High	4.43017	High	4.67769	High	4.68824	0
	ESISVSSEQLAQFR		12	1	1	P00915		1580.8	5.2848e+06	5.02866e+06	5.56268e+06	0	1.394e-05	High	4.35237	High	4.11466	High	4.47683	0
	SLLSNVEGDNAVPMQHNNRPTQPLK		11	1	1	P00915	M14(Oxidation)	2775.4	8.00691e+06	6.33488e+06	8.4442e+06	0	0.0007351	High	4.20646	High	4.2006	High	3.58508	0
	YSAELHVAHWNSAK		15	1	1	P00915		1612.79	5.00025e+06	4.89324e+06	5.5367e+06	0	5.11e-05	High	3.91808	High	3.52775	High	3.97152	0
	VLDALQAIK		15	1	1	P00915		970.596	4.58156e+07	4.45034e+07	4.72838e+07	0	0.002228	High	3.71769	High	3.62532	High	3.67474	0
	YSSLAEAASK		15	1	1	P00915		1026.51	638354	2.81857e+06	2.65344e+06	0	2.564e-08	High	2.97041	High	3.12829	High	2.92522	0
	GGPFSDSYR		20	1	1	P00915		985.439	2.07608e+06	1.94071e+06	1.43724e+06	0	0.003241	High	2.73061	High	2.73638	High	2.9009	0
	SLLSNVEGDNAVPMQHNNRPTQPLKGR		2	1	1	P00915		2972.52	807998	0	772436	0	0.00274	High	2.19096			High	2.75521	1
P62258	14-3-3 protein epsilon OS=Homo sapiens OX=9606 GN=YWHAE PE=1 SV=1 - [1433E_HUMAN]	29.1554	43.53	1	8	9	32	1.40145e+06	1.34979e+06	1.39632e+06	39.2966	43.53	8	13	31.0929	36.86	7	10	30.8038	31.37	6	9	255	4.7417
	Sequence		# PSMs	# Proteins	# Protein Groups	Protein Group Accessions	Modifications	MH+ [Da]	A5: Area	B5: Area	C5: Area	q-Value	PEP	A2	XCorr A2	B2	XCorr B2	C2	XCorr C2	# Missed Cleavages
	AAFDDAIAELDTLSEESYK		10	1	1	P62258		2087.97	1.35561e+06	1.40964e+06	1.39778e+06	0	3.883e-06	High	4.90805	High	4.87794	High	5.38362	0
	EAAENSLVAYK		6	1	1	P62258		1194.6	1.25785e+06	1.22761e+06	1.33247e+06	0	0.0361	High	3.4533	High	3.09042	High	3.46239	0
	DSTLIMQLLR		3	6	6	P31946;P62258;P61981;P27348;P63104;Q04917		1189.67	1.59089e+06	1.41212e+06	1.45872e+06	0	7.064e-07	High	3.42251	High	3.60448	High	3.42642	0
	YLAEFATGNDR		3	1	1	P62258		1256.59	221642	217401	250426	0	0.0002938	High	2.916	High	2.82902	High	3.76013	0
	YLAEFATGNDRK		2	1	1	P62258		1384.69	299977	0	0	0.001	0.1106	High	2.98313					1
	DNLTLWTSDMQGDGEEQNKEALQDVEDENQ		2	1	1	P62258		3451.51	419222	476512	0	0.001	0.1028	High	2.7075	High	2.41358			1
	HLIPAANTGESK		3	1	1	P62258		1237.66	162784	232465	227514	0.001	0.01897	High	2.10583	High	2.24881	High	2.19663	0
	AASDIAMTELPPTHPIR		2	1	1	P62258		1819.94	441181	0	448817	0.002	0.08142	High	2.33791			High	2.3254	0
	KEAAENSLVAYK		1	1	1	P62258		1322.7	0	28554.9	0	0.005	0.08651			High	1.97247			1
P00918	Carbonic anhydrase 2 OS=Homo sapiens OX=9606 GN=CA2 PE=1 SV=2 - [CAH2_HUMAN]	29.2279	48.46	1	10	10	80	7.16413e+06	7.25971e+06	7.88089e+06	91.1892	48.46	10	25	108.743	48.46	10	27	107.227	48.46	10	28	260	7.40088
	Sequence		# PSMs	# Proteins	# Protein Groups	Protein Group Accessions	Modifications	MH+ [Da]	A5: Area	B5: Area	C5: Area	q-Value	PEP	A2	XCorr A2	B2	XCorr B2	C2	XCorr C2	# Missed Cleavages
	KLNFNGEGEPEELMVDNWRPAQPLK		8	1	1	P00918		2911.46	5.31978e+06	4.03967e+06	5.37654e+06	0	3.266e-09	High	6.28613	High	6.92911	High	7.23348	1
	ILNNGHAFNVEFDDSQDKAVLK		6	1	1	P00918		2474.24	3.41996e+06	3.42273e+06	3.49907e+06	0	1.046e-06	High	6.25537	High	6.18238	High	5.68091	1
	YDPSLKPLSVSYDQATSLR		8	1	1	P00918		2140.11	8.8496e+06	9.41716e+06	1.0159e+07	0	1.233e-05	High	5.93752	High	5.06353	High	5.07343	0
	ILNNGHAFNVEFDDSQDK		3	1	1	P00918		2062.95	1.48404e+06	1.46048e+06	1.89416e+06	0	1.097e-06	High	5.90394	High	5.78308	High	5.63906	0
	AVQQPDGLAVLGIFLK		6	1	1	P00918		1668.97	1.13683e+06	1.01887e+06	983289	0	5.781e-09	High	4.19498	High	4.24212	High	4.10652	0
	LNFNGEGEPEELMVDNWRPAQPLK		3	1	1	P00918		2783.35	1.19489e+06	1.2714e+06	1.33332e+06	0	0.002244	High	3.86112	High	3.80632	High	3.55633	0
	QSPVDIDTHTAK		14	1	1	P00918		1311.66	6.32593e+06	6.24714e+06	7.20643e+06	0	0.002205	High	3.85895	High	3.72626	High	3.83204	0
	KLNFNGEGEPEELMVDNWRPAQPLK		6	1	1	P00918	M14(Oxidation)	2927.45	1.64909e+06	1.5804e+06	1.69022e+06	0	0.000553	High	3.6916	High	4.81334	High	4.96233	1
	SADFTNFDPR		9	1	1	P00918		1169.53	4.99063e+06	4.52597e+06	5.31079e+06	0	3.874e-06	High	3.58331	High	3.65104	High	3.62238	0
	LNFNGEGEPEELMVDNWRPAQPLK		3	1	1	P00918	M13(Oxidation)	2799.36	448682	456279	437271	0	0.01049	High	3.07622	High	2.87485	High	3.58535	0
	VVDVLDSIK		4	1	1	P00918		987.575	6.31685e+06	6.11484e+06	6.27722e+06	0	1.817e-05	High	2.90816	High	2.98998	High	2.77577	0
	YAAELHLVHWNTK		10	1	1	P00918		1581.82	894537	983322	994643	0	6.009e-08	High	2.87907	High	3.81088	High	4.8059	0
Q14847	LIM and SH3 domain protein 1 OS=Homo sapiens OX=9606 GN=LASP1 PE=1 SV=2 - [LASP1_HUMAN]	29.6982	10.73	1	2	2	2	249591	258005	237671		0				0			6.34328	10.73	2	2	261	7.04932
	Sequence		# PSMs	# Proteins	# Protein Groups	Protein Group Accessions	Modifications	MH+ [Da]	A5: Area	B5: Area	C5: Area	q-Value	PEP	A2	XCorr A2	B2	XCorr B2	C2	XCorr C2	# Missed Cleavages
	GFSVVADTPELQR		1	1	1	Q14847		1418.73	0	0	258372	0	2.388e-05					High	3.96285	0
	TGDTGMLPANYVEAI		1	1	1	Q14847		1551.75	0	0	216971	0.009	0.2085					High	2.38043	0
P07738	Bisphosphoglycerate mutase OS=Homo sapiens OX=9606 GN=BPGM PE=1 SV=2 - [PMGE_HUMAN]	29.9865	25.87	1	5	5	22	1.0594e+06	1.05186e+06	1.0418e+06	24.9699	21.24	4	8	20.7607	25.87	5	6	28.1476	25.87	5	8	259	6.53662
	Sequence		# PSMs	# Proteins	# Protein Groups	Protein Group Accessions	Modifications	MH+ [Da]	A5: Area	B5: Area	C5: Area	q-Value	PEP	A2	XCorr A2	B2	XCorr B2	C2	XCorr C2	# Missed Cleavages
	AVGPHQFLGDQEAIQAAIK		4	1	1	P07738		1993.05	1.74361e+06	1.74871e+06	1.79198e+06	0	8.983e-08	High	3.9939	High	4.77312	High	4.85717	0
	YKVCDVPLDQLPR		7	1	1	P07738	C4(Carbamidomethyl)	1602.84	739726	790422	699103	0	0.000564	High	3.67549	High	3.73588	High	4.45651	1
	EQMALNHGEEQVR		3	1	1	P07738		1540.72	45707.5	62915.9	75272.3	0	9.512e-11	High	3.64795	High	4.09343	High	3.53561	0
	SESLKDVLER		6	1	1	P07738		1175.63	694875	616456	634321	0	0.0005153	High	2.95751	High	3.11038	High	3.04587	1
	TILISAHGNSSR		2	1	1	P07738		1255.68	0	80358.3	0	0	0.00478			High	2.73468	High	2.82488	0
P60201	Myelin proteolipid protein OS=Homo sapiens OX=9606 GN=PLP1 PE=1 SV=2 - [MYPR_HUMAN]	30.0571	8.66	1	2	2	11	1.2081e+06	1.13626e+06	1.22355e+06	18.0777	8.66	2	5	11.347	8.66	2	3	11.6311	8.66	2	3	277	8.35303
	Sequence		# PSMs	# Proteins	# Protein Groups	Protein Group Accessions	Modifications	MH+ [Da]	A5: Area	B5: Area	C5: Area	q-Value	PEP	A2	XCorr A2	B2	XCorr B2	C2	XCorr C2	# Missed Cleavages
	MYGVLPWNAFPGK		3	1	1	P60201		1479.75	923049	930093	948142	0	5.712e-07	High	4.08324	High	4.13923	High	4.39403	0
	GLSATVTGGQK		7	1	1	P60201		1018.56	1.49314e+06	1.34242e+06	1.49896e+06	0	0.006909	High	3.86511	High	3.61131	High	3.66867	0
	MYGVLPWNAFPGK		1	1	1	P60201	M1(Oxidation)	1495.75	57049.7	0	0	0.001	0.07133	High	3.00294					0
P16152	Carbonyl reductase [NADPH] 1 OS=Homo sapiens OX=9606 GN=CBR1 PE=1 SV=3 - [CBR1_HUMAN]	30.3559	26.35	1	4	4	18	797740	770453	812125	27.166	26.35	4	6	27.5392	26.35	4	6	29.0142	26.35	4	6	277	8.32373
	Sequence		# PSMs	# Proteins	# Protein Groups	Protein Group Accessions	Modifications	MH+ [Da]	A5: Area	B5: Area	C5: Area	q-Value	PEP	A2	XCorr A2	B2	XCorr B2	C2	XCorr C2	# Missed Cleavages
	SPEEGAETPVYLALLPPDAEGPHGQFVSEK		3	1	1	P16152		3164.56	660980	747602	740754	0	9.125e-08	High	5.82048	High	6.02644	High	6.38529	0
	GQAAVQQLQAEGLSPR		6	1	1	P16152		1652.88	496841	438325	563434	0	4.361e-16	High	5.52194	High	5.77304	High	5.63297	0
	SETITEEELVGLMNK		6	1	1	P16152		1692.84	364896	365958	410835	0	5.823e-09	High	4.52394	High	4.21024	High	5.36977	0
	ILLNACCPGWVR		3	1	1	P16152	C6(Carbamidomethyl); C7(Carbamidomethyl)	1458.74	1.2354e+06	1.12543e+06	1.13219e+06	0	1.518e-06	High	4.42212	High	4.60035	High	4.65473	0
P21796	Voltage-dependent anion-selective channel protein 1 OS=Homo sapiens OX=9606 GN=VDAC1 PE=1 SV=2 - [VDAC1_HUMAN]	30.7536	13.78	1	2	2	2	285098	511822	517369	5.13142	13.78	2	2		0				0			283	8.54346
	Sequence		# PSMs	# Proteins	# Protein Groups	Protein Group Accessions	Modifications	MH+ [Da]	A5: Area	B5: Area	C5: Area	q-Value	PEP	A2	XCorr A2	B2	XCorr B2	C2	XCorr C2	# Missed Cleavages
	VNNSSLIGLGYTQTLKPGIK		1	1	1	P21796		2103.19	520410	0	0	0	0.006131	High	2.95796					0
	WNTDNTLGTEITVEDQLAR		1	1	1	P21796		2176.06	49785.2	0	0	0.005	0.1965	High	2.17346					0
P02647	Apolipoprotein A-I OS=Homo sapiens OX=9606 GN=APOA1 PE=1 SV=1 - [APOA1_HUMAN]	30.7589	71.54	1	26	26	229	2.73477e+07	2.72714e+07	2.75141e+07	264.779	66.67	23	75	265.633	66.67	23	76	274.033	66.67	23	78	267	5.75732
	Sequence		# PSMs	# Proteins	# Protein Groups	Protein Group Accessions	Modifications	MH+ [Da]	A5: Area	B5: Area	C5: Area	q-Value	PEP	A2	XCorr A2	B2	XCorr B2	C2	XCorr C2	# Missed Cleavages
	LREQLGPVTQEFWDNLEK		9	1	1	P02647		2202.13	9.65835e+06	9.09595e+06	8.70293e+06	0	2.325e-06	High	6.41908	High	6.01486	High	5.52406	1
	DSGRDYVSQFEGSALGK		9	1	1	P02647		1815.86	1.00495e+07	9.58869e+06	1.02568e+07	0	5.732e-09	High	5.49025	High	5.93479	High	6.29345	1
	LLDNWDSVTSTFSK		13	1	1	P02647		1612.79	2.58602e+07	2.66266e+07	2.68428e+07	0	1.137e-05	High	5.23891	High	4.74981	High	4.89104	0
	EQLGPVTQEFWDNLEK		12	1	1	P02647		1932.94	1.7334e+06	1.62743e+06	1.76401e+06	0	1.116e-08	High	5.05327	High	4.47148	High	5.08573	0
	VSFLSALEEYTK		17	1	1	P02647		1386.72	2.90971e+07	2.85751e+07	2.83317e+07	0	0.0001666	High	4.92428	High	4.62426	High	4.48739	0
	VKDLATVYVDVLK		13	1	1	P02647		1462.86	7.81854e+06	9.01657e+06	8.12898e+06	0	2.227e-05	High	4.83854	High	4.77185	High	5.10379	1
	DYVSQFEGSALGK		7	1	1	P02647		1400.67	1.18253e+07	1.2174e+07	1.26451e+07	0	6.812e-07	High	4.64989	High	4.55133	High	4.80049	0
	ATEHLSTLSEK		43	1	1	P02647		1215.62	4.01489e+06	4.82099e+06	79781.9	0	6.016e-07	High	4.07214	High	3.93707	High	4.50028	0
	VEPLRAELQEGAR		6	1	1	P02647		1467.8	577444	601024	645329	0	0.018	High	3.8574	High	3.52626	High	3.43258	1
	WQEEMELYR		9	1	1	P02647		1283.58	4.58504e+06	5.56703e+06	5.90732e+06	0	1.745e-05	High	3.53405	High	3.59761	High	3.47542	0
	THLAPYSDELR		22	1	1	P02647		1301.65	3.18862e+06	3.06315e+06	3.74323e+06	0	7.394e-07	High	3.39767	High	3.52341	High	3.31393	0
	DLATVYVDVLK		7	1	1	P02647		1235.69	6.80867e+06	6.30483e+06	6.11366e+06	0	0.0006303	High	3.34867	High	3.15494	High	3.27732	0
	QGLLPVLESFK		9	1	1	P02647		1230.71	2.70858e+07	2.66124e+07	2.73677e+07	0	1.049e-05	High	3.16699	High	3.25726	High	2.881	0
	VQPYLDDFQKK		6	1	1	P02647		1380.72	1.0695e+07	1.05307e+07	1.13386e+07	0	0.0005956	High	3.04018	High	2.98556	High	3.3268	1
	KWQEEMELYR		3	1	1	P02647		1411.67	694098	707944	659150	0	0.009867	High	2.9924	High	2.71202	High	3.05045	1
	LREQLGPVTQEFWDNLEKETEGLR		6	1	1	P02647		2887.46	1.65452e+06	1.82362e+06	1.9357e+06	0	0.0001658	High	2.93525	High	4.86489	High	5.29965	2
	LSPLGEEMR		4	1	1	P02647		1031.52	1.47465e+07	1.46008e+07	1.60729e+07	0	7.45e-05	High	2.77741	High	2.78372	High	2.76604	0
	LSPLGEEMR		6	1	1	P02647	M8(Oxidation)	1047.52	1.34131e+06	1.32841e+06	1.47923e+06	0	0.0004131	High	2.77232	High	2.61988	High	2.86473	0
	VSFLSALEEYTKK		3	1	1	P02647		1514.81	1.73855e+06	1.70716e+06	1.75725e+06	0	0.008793	High	2.77084	High	2.66041	High	1.85999	1
	AKPALEDLR		8	1	1	P02647		1012.58	5.03935e+06	5.5741e+06	6.74149e+06	0	0.01004	High	2.65841	High	2.47423	High	2.42656	0
	VQPYLDDFQK		7	1	1	P02647		1252.63	6.15957e+06	6.1824e+06	6.19464e+06	0	1.925e-06	High	2.46919	High	2.61946	High	2.60176	0
	ETEGLRQEMSK		3	1	1	P02647		1307.63	0	0	0	0	0.009605	High	2.1167			High	3.82369	1
	AKVQPYLDDFQK		2	1	1	P02647		1451.76	0	81379.5	83154.2	0	0.004071			High	3.20689	High	2.66118	1
	QEMSKDLEEVK		2	1	1	P02647		1335.65	151606	0	214370	0.001	0.06384	High	3.00972			High	2.64884	1
	LEALKENGGAR		1	1	1	P02647		1157.63	0	56666	0	0.002	0.03923			High	2.20465			1
	QKVEPLRAELQEGAR		1	1	1	P02647		1723.95	69883.7	0	0	0.005	0.1919	High	2.11778					2
	EQLGPVTQEFWDNLEKETEGLR		1	1	1	P02647		2618.27	0	1.30808e+06	0	0.007	0.1324			High	2.21116			1
P60174	Triosephosphate isomerase OS=Homo sapiens OX=9606 GN=TPI1 PE=1 SV=3 - [TPIS_HUMAN]	30.7717	47.55	1	10	10	62	5.7085e+06	5.69309e+06	5.94129e+06	78.827	43.01	9	21	94.4681	47.55	10	23	80.8805	43.01	9	18	286	5.92236
	Sequence		# PSMs	# Proteins	# Protein Groups	Protein Group Accessions	Modifications	MH+ [Da]	A5: Area	B5: Area	C5: Area	q-Value	PEP	A2	XCorr A2	B2	XCorr B2	C2	XCorr C2	# Missed Cleavages
	VAHALAEGLGVIACIGEK		6	1	1	P60174	C14(Carbamidomethyl)	1807.99	222457	2.64556e+06	213361	0	3.929e-08	High	6.60957	High	6.13349	High	6.35887	0
	KQSLGELIGTLNAAK		6	1	1	P60174		1542.89	1.26808e+06	1.19533e+06	1.39602e+06	0	3.971e-08	High	5.11659	High	4.7616	High	5.83708	1
	VTNGAFTGEISPGMIK		3	1	1	P60174		1621.83	2.50995e+06	2.48574e+06	2.7028e+06	0	4.517e-09	High	5.06243	High	5.71097	High	5.87318	0
	VPADTEVVCAPPTAYIDFAR		10	1	1	P60174	C9(Carbamidomethyl)	2192.08	7.47635e+06	7.9605e+06	8.31743e+06	0	1.303e-15	High	5.04357	High	5.51853	High	4.71454	0
	SNVSDAVAQSTR		14	1	1	P60174		1234.61	2.3564e+06	2.34027e+06	2.73121e+06	0	3.7e-05	High	4.82934	High	4.5979	High	4.57542	0
	DCGATWVVLGHSER		6	1	1	P60174	C2(Carbamidomethyl)	1586.75	4.99143e+06	4.8576e+06	5.06649e+06	0	1.607e-11	High	4.7328	High	5.2524	High	4.89571	0
	QSLGELIGTLNAAK		6	1	1	P60174		1414.79	1.30546e+06	1.48034e+06	1.2763e+06	0	1.803e-14	High	4.61581	High	4.70885	High	4.5326	0
	VVLAYEPVWAIGTGK		5	1	1	P60174		1602.9	4.65773e+06	4.26117e+06	4.43997e+06	0	0.0002014	High	4.57953	High	3.84808	High	3.7557	0
	TATPQQAQEVHEK		4	1	1	P60174		1466.73	520836	821282	0	0	1.629e-08	High	2.0393	High	2.80178			0
	IIYGGSVTGATCK		2	1	1	P60174	C12(Carbamidomethyl)	1326.68	0	3.67746e+06	4.09872e+06	0	4.613e-08			High	3.79854	High	4.49053	0
O94760	N(G),N(G)-dimethylarginine dimethylaminohydrolase 1 OS=Homo sapiens OX=9606 GN=DDAH1 PE=1 SV=3 - [DDAH1_HUMAN]	31.1019	36.84	1	5	5	12	217765	228212	214978	18.2012	36.84	5	5	14.1526	28.07	4	4	10.1489	18.95	3	3	285	5.80811
	Sequence		# PSMs	# Proteins	# Protein Groups	Protein Group Accessions	Modifications	MH+ [Da]	A5: Area	B5: Area	C5: Area	q-Value	PEP	A2	XCorr A2	B2	XCorr B2	C2	XCorr C2	# Missed Cleavages
	VDGLLTCCSVLINK		3	1	1	O94760	C7(Carbamidomethyl); C8(Carbamidomethyl)	1591.83	246373	265207	269609	0	8.618e-09	High	4.05148	High	4.16599	High	4.14142	0
	LQLNIVEMKDENATLDGGDVLFTGR		1	1	1	O94760		2748.39	0	0	0	0	0.004535	High	3.99869					1
	GAEILADTFKDYAVSTVPVADGLHLK		2	1	1	O94760		2730.44	145177	130151	0	0	0.006686	High	3.81287	High	3.00626			1
	SFCSMAGPNLIAIGSSESAQK		3	1	1	O94760	C3(Carbamidomethyl)	2155.03	261745	280099	271132	0	1.459e-07	High	3.42759	High	4.07921	High	3.36837	0
	LTVPDDIAANCIYLNIPNK		3	1	1	O94760	C11(Carbamidomethyl)	2144.12	122444	139329	104195	0	0.003355	High	2.91054	High	2.90111	High	2.63906	0
P10768	S-formylglutathione hydrolase OS=Homo sapiens OX=9606 GN=ESD PE=1 SV=2 - [ESTD_HUMAN]	31.4425	36.52	1	6	6	12	314668	334830	246151	9.59045	25.18	4	4	13.6688	22.34	3	4	8.17485	21.99	4	4	282	7.02002
	Sequence		# PSMs	# Proteins	# Protein Groups	Protein Group Accessions	Modifications	MH+ [Da]	A5: Area	B5: Area	C5: Area	q-Value	PEP	A2	XCorr A2	B2	XCorr B2	C2	XCorr C2	# Missed Cleavages
	SVSAFAPICNPVLCPWGK		2	1	1	P10768	C9(Carbamidomethyl); C14(Carbamidomethyl)	2003	311758	358112	0	0	2.01e-06	High	3.99393	High	4.2344			0
	SGYHQSASEHGLVVIAPDTSPR		3	1	1	P10768		2308.14	124834	124804	150216	0	6.969e-06	High	2.88074	High	2.99113	High	2.54537	0
	MSIFGHSMGGHGALICALK		2	1	1	P10768	C16(Carbamidomethyl)	1986.97	271502	0	235195	0	0.0121	High	2.26609			High	2.18075	0
	MYSYVTEELPQLINANFPVDPQR		2	1	1	P10768		2724.34	0	521572	0	0	1.528e-05			High	3.5725			0
	AFSGYLGTDQSK		2	1	1	P10768		1273.61	360745	0	353041	0.001	0.05072	High	2.71578			High	2.89381	0
	AYDATHLVK		1	1	1	P10768		1017.54	0	0	0	0.001	0.03714					High	2.73567	0
P29966	Myristoylated alanine-rich C-kinase substrate OS=Homo sapiens OX=9606 GN=MARCKS PE=1 SV=4 - [MARCS_HUMAN]	31.5359	41.57	1	7	7	26	646711	669906	803869	25.4026	27.11	5	8	27.776	35.24	5	9	30.674	25.6	4	9	332	4.44971
	Sequence		# PSMs	# Proteins	# Protein Groups	Protein Group Accessions	Modifications	MH+ [Da]	A5: Area	B5: Area	C5: Area	q-Value	PEP	A2	XCorr A2	B2	XCorr B2	C2	XCorr C2	# Missed Cleavages
	GEPAAAAAPEAGASPVEK		3	1	1	P29966		1622.81	685521	634785	689224	0	1.794e-09	High	5.09373	High	4.48758	High	5.11152	0
	GEAAAERPGEAAVASSPSK		8	1	1	P29966		1784.89	462802	456781	510157	0	6.534e-06	High	4.14936	High	3.73247	High	4.25278	0
	EAPAEGEAAEPGSPTAAEGEAASAASSTSSPK		10	1	1	P29966		2915.32	791812	918153	834502	0	8.734e-09	High	3.83679	High	4.79808	High	4.16075	0
	TAAKGEAAAERPGEAAVASSPSK		1	1	1	P29966		2156.1	0	0	0	0	0.0493	High	1.8948					1
	EAGEGGEAEAPAAEGGK		1	1	1	P29966		1529.68	0	0	0	0	0.03237	High	1.64406					0
	EELQANGSAPAADKEEPAAAGSGAASPSAAEK		1	1	1	P29966		2982.41	0	83734.8	0	0	0.002684			High	2.58246			1
	AEDGATPSPSNETPKK		2	1	1	P29966		1628.78	0	63213.5	887881	0.001	0.01097			High	0.474952	High	1.60476	1
P27105	Erythrocyte band 7 integral membrane protein OS=Homo sapiens OX=9606 GN=STOM PE=1 SV=3 - [STOM_HUMAN]	31.7107	9.72	1	2	2	4	77909.2	80241.2	89152.5	6.11697	9.72	2	2		0			7.0444	9.72	2	2	288	7.88428
	Sequence		# PSMs	# Proteins	# Protein Groups	Protein Group Accessions	Modifications	MH+ [Da]	A5: Area	B5: Area	C5: Area	q-Value	PEP	A2	XCorr A2	B2	XCorr B2	C2	XCorr C2	# Missed Cleavages
	YLQTLTTIAAEK		2	1	1	P27105		1351.75	82983.1	0	89886.3	0	0.0006008	High	3.54923			High	3.63997	0
	GPGLFFILPCTDSFIK		2	1	1	P27105	C10(Carbamidomethyl)	1811.95	72835.3	0	88418.8	0	0.003404	High	2.56774			High	3.40443	0
P06748	Nucleophosmin OS=Homo sapiens OX=9606 GN=NPM1 PE=1 SV=2 - [NPM_HUMAN]	32.5548	25.85	1	5	5	12	358529	304569	288824	11.0389	21.43	4	4	11.8313	18.37	3	3	16.2763	22.79	4	5	294	4.77979
	Sequence		# PSMs	# Proteins	# Protein Groups	Protein Group Accessions	Modifications	MH+ [Da]	A5: Area	B5: Area	C5: Area	q-Value	PEP	A2	XCorr A2	B2	XCorr B2	C2	XCorr C2	# Missed Cleavages
	DELHIVEAEAMNYEGSPIK		3	1	1	P06748		2145.03	228492	202184	198598	0	7.735e-05	High	4.08522	High	3.7649	High	3.98221	0
	MTDQEAIQDLWQWR		3	1	1	P06748		1819.85	169716	164372	122863	0	6.777e-10	High	4.03927	High	4.66601	High	4.18501	0
	MSVQPTVSLGGFEITPPVVLR		4	1	1	P06748		2227.22	551045	547150	545010	0	0.007016	High	2.91438	High	3.40035	High	3.10842	0
	TVSLGAGAKDELHIVEAEAMNYEGSPIK		1	1	1	P06748		2929.46	296051	0	0	0	0.03716	High	2.36769					1
	VDNDENEHQLSLR		1	1	1	P06748		1568.73	0	0	43098.8	0.003	0.104					High	2.78011	0
Q15181	Inorganic pyrophosphatase OS=Homo sapiens OX=9606 GN=PPA1 PE=1 SV=2 - [IPYR_HUMAN]	32.6392	13.49	1	3	3	4	164540	239927	209982	5.03719	8.3	2	2	6.76972	10.03	2	2		0			289	5.85889
	Sequence		# PSMs	# Proteins	# Protein Groups	Protein Group Accessions	Modifications	MH+ [Da]	A5: Area	B5: Area	C5: Area	q-Value	PEP	A2	XCorr A2	B2	XCorr B2	C2	XCorr C2	# Missed Cleavages
	LKPGYLEATVDWFR		2	1	1	Q15181		1694.89	241317	211048	0	0	0.01068	High	2.80496	High	2.25198			0
	GISCMNTTLSESPFK		1	1	1	Q15181	C4(Carbamidomethyl)	1671.78	0	268806	0	0	3.451e-10			High	4.51774			0
	DKDFAIDIIK		1	1	1	Q15181		1177.65	87762.5	0	0	0.001	0.08038	High	2.23223					1
P08865	40S ribosomal protein SA OS=Homo sapiens OX=9606 GN=RPSA PE=1 SV=4 - [RSSA_HUMAN]	32.8334	18.64	1	3	3	8	307042	158552	238266	7.31502	14.24	2	2	12.7065	18.64	3	4	8.72023	14.24	2	2	295	4.86865
	Sequence		# PSMs	# Proteins	# Protein Groups	Protein Group Accessions	Modifications	MH+ [Da]	A5: Area	B5: Area	C5: Area	q-Value	PEP	A2	XCorr A2	B2	XCorr B2	C2	XCorr C2	# Missed Cleavages
	ADHQPLTEASYVNLPTIALCNTDSPLR		3	1	1	P08865	C20(Carbamidomethyl)	2996.49	392973	0	290954	0	7.31e-05	High	3.83992	High	2.48221	High	4.18696	0
	FTPGTFTNQIQAAFR		3	1	1	P08865		1698.87	221111	145791	185578	0	9.64e-06	High	3.4751	High	3.83496	High	4.53327	0
	FAAATGATPIAGR		2	1	1	P08865		1203.65	0	171313	0	0	0.0002194			High	3.26433			0
P47755	F-actin-capping protein subunit alpha-2 OS=Homo sapiens OX=9606 GN=CAPZA2 PE=1 SV=3 - [CAZA2_HUMAN]	32.9286	9.79	1	2	2	2	277879	594112	464015		0				0			6.25635	9.79	2	2	286	5.84619
	Sequence		# PSMs	# Proteins	# Protein Groups	Protein Group Accessions	Modifications	MH+ [Da]	A5: Area	B5: Area	C5: Area	q-Value	PEP	A2	XCorr A2	B2	XCorr B2	C2	XCorr C2	# Missed Cleavages
	LLLNNDNLLR		1	1	1	P47755		1197.7	0	0	632306	0	6.04e-05					High	3.39497	0
	FIIHAPPGEFNEVFNDVR		1	1	1	P47755		2101.06	0	0	295724	0.001	0.0478					High	2.86138	0
P06753	Tropomyosin alpha-3 chain OS=Homo sapiens OX=9606 GN=TPM3 PE=1 SV=2 - [TPM3_HUMAN]	32.9298	12.63	1	2	4	11	811149	816733	878330	9.86377	11.23	3	3	15.1715	12.63	4	4	14.8873	12.63	4	4	285	4.71631
	Sequence		# PSMs	# Proteins	# Protein Groups	Protein Group Accessions	Modifications	MH+ [Da]	A5: Area	B5: Area	C5: Area	q-Value	PEP	A2	XCorr A2	B2	XCorr B2	C2	XCorr C2	# Missed Cleavages
	IQLVEEELDR		3	2	2	P06753;P67936		1243.66	1.65492e+06	1.62349e+06	1.6732e+06	0	0.001148	High	3.86049	High	3.6871	High	3.76111	0
	MELQEIQLK		3	1	1	P06753		1131.61	431646	474314	525470	0	2.89e-06	High	3.34018	High	3.51151	High	3.31521	0
	YSQKEDKYEEEIK		3	1	1	P06753		1688.81	346884	352392	436316	0	0.0002548	High	2.6631	High	4.03857	High	4.23178	2
	IQLVEEELDRAQER		2	2	2	P06753;P67936		1727.9	0	147731	142991	0	0.001503			High	3.93437	High	3.57921	1
P02686	Myelin basic protein OS=Homo sapiens OX=9606 GN=MBP PE=1 SV=3 - [MBP_HUMAN]	33.0973	18.42	1	5	5	50	3.13518e+06	2.93224e+06	3.30189e+06	52.0454	14.47	4	16	52.8576	14.47	4	17	56.0657	18.42	5	17	304	9.78857
	Sequence		# PSMs	# Proteins	# Protein Groups	Protein Group Accessions	Modifications	MH+ [Da]	A5: Area	B5: Area	C5: Area	q-Value	PEP	A2	XCorr A2	B2	XCorr B2	C2	XCorr C2	# Missed Cleavages
	TQDENPVVHFFK		19	1	1	P02686		1460.72	4.93181e+06	5.07136e+06	5.0165e+06	0	3.379e-07	High	4.56952	High	4.57315	High	4.91653	0
	YLATASTMDHAR		6	1	1	P02686		1336.64	2.90256e+06	2.69037e+06	3.08286e+06	0	0.000186	High	4.34126	High	4.10988	High	3.91375	0
	GVDAQGTLSK		9	1	1	P02686		975.512	1.01171e+06	1.03497e+06	1.22619e+06	0	2.28e-05	High	3.56974	High	3.57426	High	3.75311	0
	TAHYGSLPQK		14	1	1	P02686		1101.57	1.57117e+06	18709.3	1.8063e+06	0	1.038e-05	High	3.17606	High	3.35936	High	2.99629	0
	HRDTGILDSIGR		1	1	1	P02686		1339.71	0	0	632849	0	0.0024					High	3.12052	1
	YLATASTMDHAR		1	1	1	P02686	M8(Oxidation)	1352.63	0	13243.3	0	0.001	0.02207			High	1.8116			0
P61266	Syntaxin-1B OS=Homo sapiens OX=9606 GN=STX1B PE=1 SV=1 - [STX1B_HUMAN]	33.2238	9.72	1	2	2	2	0	86049.1	0					7.00224	9.72	2	2		0			288	5.37646
	Sequence		# PSMs	# Proteins	# Protein Groups	Protein Group Accessions	Modifications	MH+ [Da]	A5: Area	B5: Area	C5: Area	q-Value	PEP	A2	XCorr A2	B2	XCorr B2	C2	XCorr C2	# Missed Cleavages
	AIEQSIEQEEGLNR		1	1	1	P61266		1615.8	0	0	0	0	2.62e-10			High	4.58836			0
	QHSAILAAPNPDEK		1	1	1	P61266		1490.76	0	86049.1	0	0.002	0.02554			High	2.41388			0
Q01105	Protein SET OS=Homo sapiens OX=9606 GN=SET PE=1 SV=3 - [SET_HUMAN]	33.4687	12.76	2	3	3	4	278482	408436	337588	5.76441	8.28	2	2		0			4.70606	7.93	2	2	290	4.32275
	Sequence		# PSMs	# Proteins	# Protein Groups	Protein Group Accessions	Modifications	MH+ [Da]	A5: Area	B5: Area	C5: Area	q-Value	PEP	A2	XCorr A2	B2	XCorr B2	C2	XCorr C2	# Missed Cleavages
	IDFYFDENPYFENK		1	2	1	Q01105		1840.81	129476	0	0	0	0.003366	High	2.89919					0
	VEVTEFEDIK		2	2	1	Q01105		1208.61	427489	0	424820	0	0.006676	High	2.86521			High	2.66036	0
	EFHLNESGDPSSK		1	2	1	Q01105		1446.65	0	0	250357	0.005	0.1527					High	2.0457	0
Q16775	Hydroxyacylglutathione hydrolase, mitochondrial OS=Homo sapiens OX=9606 GN=HAGH PE=1 SV=2 - [GLO2_HUMAN]	33.7843	11.69	1	2	2	4	226437	247079	121338	2.01111	11.69	2	2		0			5.43864	11.69	2	2	308	8.11865
	Sequence		# PSMs	# Proteins	# Protein Groups	Protein Group Accessions	Modifications	MH+ [Da]	A5: Area	B5: Area	C5: Area	q-Value	PEP	A2	XCorr A2	B2	XCorr B2	C2	XCorr C2	# Missed Cleavages
	VYCGHEYTINNLK		2	1	1	Q16775	C3(Carbamidomethyl)	1610.77	0	0	27870.8	0	0.007717	High	2.01111			High	2.76017	0
	YSIGEPTVPSTLAEEFTYNPFMR		2	1	1	Q16775		2649.26	226437	0	214805	0	0.0004011	High	1.7775			High	2.67847	0
P50897	Palmitoyl-protein thioesterase 1 OS=Homo sapiens OX=9606 GN=PPT1 PE=1 SV=1 - [PPT1_HUMAN]	34.1713	12.75	1	2	2	2	96536.5	142987	93635.3		0			6.21058	12.75	2	2		0			306	6.52197
	Sequence		# PSMs	# Proteins	# Protein Groups	Protein Group Accessions	Modifications	MH+ [Da]	A5: Area	B5: Area	C5: Area	q-Value	PEP	A2	XCorr A2	B2	XCorr B2	C2	XCorr C2	# Missed Cleavages
	ETIPLQETSLYTQDR		1	1	1	P50897		1793.9	0	106962	0	0	1.177e-07			High	3.54213			0
	CPSPPMINLISVGGQHQGVFGLPR		1	1	1	P50897	C1(Carbamidomethyl)	2561.33	0	179012	0	0	1.071e-05			High	2.66846			0
Q32P51	Heterogeneous nuclear ribonucleoprotein A1-like 2 OS=Homo sapiens OX=9606 GN=HNRNPA1L2 PE=2 SV=2 - [RA1L2_HUMAN]	34.2043	9.69	2	2	2	6	238377	229182	227139	7.11823	9.69	2	2	7.59599	9.69	2	2	8.02854	9.69	2	2	320	8.99756
	Sequence		# PSMs	# Proteins	# Protein Groups	Protein Group Accessions	Modifications	MH+ [Da]	A5: Area	B5: Area	C5: Area	q-Value	PEP	A2	XCorr A2	B2	XCorr B2	C2	XCorr C2	# Missed Cleavages
	LFIGGLSFETTDESLR		3	2	1	Q32P51		1784.92	153891	136923	115785	0	7.982e-06	High	4.45552	High	4.57556	High	5.17356	0
	GFAFVTFDDHDSVDK		3	2	1	Q32P51		1699.76	322862	321441	338494	0	2.733e-05	High	2.66272	High	3.02043	High	2.85498	0
P25311	Zinc-alpha-2-glycoprotein OS=Homo sapiens OX=9606 GN=AZGP1 PE=1 SV=2 - [ZA2G_HUMAN]	34.2371	26.51	1	7	7	26	704558	909928	934594	27.8749	26.51	7	9	26.9481	26.51	7	8	28.3048	26.51	7	9	298	6.04932
	Sequence		# PSMs	# Proteins	# Protein Groups	Protein Group Accessions	Modifications	MH+ [Da]	A5: Area	B5: Area	C5: Area	q-Value	PEP	A2	XCorr A2	B2	XCorr B2	C2	XCorr C2	# Missed Cleavages
	AYLEEECPATLR		4	1	1	P25311	C7(Carbamidomethyl)	1451.69	523318	496920	546236	0	6.26e-09	High	4.33549	High	4.64023	High	4.20678	0
	YSLTYIYTGLSK		3	1	1	P25311		1408.74	499712	0	506836	0	5.7e-11	High	3.97351	High	4.01904	High	3.93709	0
	AREDIFMETLK		3	1	1	P25311		1352.69	385067	425560	405185	0	0.01645	High	3.42225	High	3.11132	High	2.91661	1
	AYLEEECPATLRK		3	1	1	P25311	C7(Carbamidomethyl)	1579.78	96193.8	100326	110616	0	1.31e-08	High	3.36783	High	3.83717	High	2.50576	1
	EIPAWVPFDPAAQITK		3	1	1	P25311		1782.95	1.07945e+06	1.02552e+06	993827	0	0.004699	High	2.92904	High	2.76863	High	2.64201	0
	AGEVQEPELR		5	1	1	P25311		1127.57	510905	467777	540514	0	0.00357	High	2.91368	High	3.15687	High	3.27593	0
	QDPPSVVVTSHQAPGEK		5	1	1	P25311		1775.9	45797	1.20734e+06	1.26372e+06	0	0.0006538	High	2.20902	High	2.71681	High	3.61445	0
P55087	Aquaporin-4 OS=Homo sapiens OX=9606 GN=AQP4 PE=1 SV=2 - [AQP4_HUMAN]	34.807	11.15	1	2	2	12	695775	738511	793607	11.4466	11.15	2	4	9.36407	11.15	2	4	9.64027	11.15	2	4	323	7.66455
	Sequence		# PSMs	# Proteins	# Protein Groups	Protein Group Accessions	Modifications	MH+ [Da]	A5: Area	B5: Area	C5: Area	q-Value	PEP	A2	XCorr A2	B2	XCorr B2	C2	XCorr C2	# Missed Cleavages
	SQVETDDLILKPGVVHVIDVDRGEEK		6	1	1	P55087		2890.54	1.20253e+06	1.28417e+06	1.41169e+06	0	0.006321	High	2.9905	High	2.96109	High	3.39129	1
	GSYMEVEDNR		6	1	1	P55087		1199.5	189022	192857	175523	0	1.463e-07	High	2.87311	High	3.47348	High	3.38684	0
P05026	Sodium/potassium-transporting ATPase subunit beta-1 OS=Homo sapiens OX=9606 GN=ATP1B1 PE=1 SV=1 - [AT1B1_HUMAN]	35.0389	17.16	1	3	3	8	368543	361430	448051	8.39429	17.16	3	3	8.64965	17.16	3	3	6.82448	12.87	2	2	303	8.52881
	Sequence		# PSMs	# Proteins	# Protein Groups	Protein Group Accessions	Modifications	MH+ [Da]	A5: Area	B5: Area	C5: Area	q-Value	PEP	A2	XCorr A2	B2	XCorr B2	C2	XCorr C2	# Missed Cleavages
	VGNVEYFGLGNSPGFPLQYYPYYGK		3	1	1	P05026		2829.36	334270	327696	348433	0	0.005285	High	3.16381	High	3.16366	High	3.23119	0
	VAPPGLTQIPQIQK		3	1	1	P05026		1489.88	541574	553020	547669	0	5.59e-05	High	2.58744	High	3.07682	High	3.59329	0
	YNPNVLPVQCTGK		2	1	1	P05026	C10(Carbamidomethyl)	1489.75	229786	203574	0	0.001	0.0766	High	2.64305	High	2.40916			0
P40926	Malate dehydrogenase, mitochondrial OS=Homo sapiens OX=9606 GN=MDH2 PE=1 SV=3 - [MDHM_HUMAN]	35.4807	35.5	1	8	8	40	1.84857e+06	1.7267e+06	1.84647e+06	59.3299	35.5	8	15	42.4187	31.66	7	11	61.4727	35.5	8	14	338	8.67529
	Sequence		# PSMs	# Proteins	# Protein Groups	Protein Group Accessions	Modifications	MH+ [Da]	A5: Area	B5: Area	C5: Area	q-Value	PEP	A2	XCorr A2	B2	XCorr B2	C2	XCorr C2	# Missed Cleavages
	LTLYDIAHTPGVAADLSHIETK		6	1	1	P40926		2365.24	2.61531e+06	2.464e+06	2.43667e+06	0	3.529e-08	High	5.59607	High	4.42543	High	6.06642	0
	VAVLGASGGIGQPLSLLLK		6	1	1	P40926		1793.1	706354	726826	630632	0	1.608e-10	High	5.34761	High	4.42041	High	6.15916	0
	SQETECTYFSTPLLLGK		3	1	1	P40926	C6(Carbamidomethyl)	1973.96	193760	190277	175760	0	0.0002565	High	4.78703	High	4.11126	High	4.60743	0
	VDFPQDQLTALTGR		6	1	1	P40926		1560.81	193608	749567	842583	0	6.898e-07	High	4.43447	High	4.2527	High	4.60949	0
	GYLGPEQLPDCLK		6	1	1	P40926	C11(Carbamidomethyl)	1489.74	600667	694457	666218	0	0.001646	High	4.30273	High	4.14117	High	4.36107	0
	GCDVVVIPAGVPR		2	1	1	P40926	C2(Carbamidomethyl)	1338.73	1.23081e+06	0	1.34408e+06	0	6.624e-06	High	3.77165			High	4.09727	0
	TIIPLISQCTPK		5	1	1	P40926	C9(Carbamidomethyl)	1370.77	1.6996e+06	1.69802e+06	1.75866e+06	0	8.2e-06	High	3.37431	High	2.81697	High	3.40951	0
	MISDAIPELK		6	1	1	P40926		1116.6	1.00463e+06	1.01807e+06	1.11549e+06	0	5.722e-05	High	3.37008	High	3.24723	High	3.4702	0
P67775	Serine/threonine-protein phosphatase 2A catalytic subunit alpha isoform OS=Homo sapiens OX=9606 GN=PPP2CA PE=1 SV=1 - [PP2AA_HUMAN]	35.5714	8.74	1	2	2	2	95854.4	76531.7	0		0			6.72032	8.74	2	2		0			309	5.5415
	Sequence		# PSMs	# Proteins	# Protein Groups	Protein Group Accessions	Modifications	MH+ [Da]	A5: Area	B5: Area	C5: Area	q-Value	PEP	A2	XCorr A2	B2	XCorr B2	C2	XCorr C2	# Missed Cleavages
	ELDQWIEQLNECK		1	1	1	P67775	C12(Carbamidomethyl)	1704.8	0	103437	0	0	9.31e-06			High	3.48256			0
	NVVTIFSAPNYCYR		1	1	1	P67775	C12(Carbamidomethyl)	1703.83	0	49626.6	0	0	1.064e-05			High	3.23776			0
P01859	Immunoglobulin heavy constant gamma 2 OS=Homo sapiens OX=9606 GN=IGHG2 PE=1 SV=2 - [IGHG2_HUMAN]	35.8778	48.16	1	5	11	240	2.20355e+07	2.24928e+07	2.20268e+07	226.104	41.41	10	75	243.142	48.16	11	78	255.552	48.16	11	87	326	7.59131
	Sequence		# PSMs	# Proteins	# Protein Groups	Protein Group Accessions	Modifications	MH+ [Da]	A5: Area	B5: Area	C5: Area	q-Value	PEP	A2	XCorr A2	B2	XCorr B2	C2	XCorr C2	# Missed Cleavages
	VVSVLTVVHQDWLNGK		9	1	1	P01859		1794	1.22223e+07	1.1784e+07	1.20727e+07	0	3.587e-06	High	5.63728	High	5.43895	High	5.20581	0
	CCVECPPCPAPPVAGPSVFLFPPKPK		33	1	1	P01859	C1(Carbamidomethyl); C2(Carbamidomethyl); C5(Carbamidomethyl); C8(Carbamidomethyl)	2908.42	1.58033e+07	1.53648e+07	1.68884e+07	0	4.909e-07	High	5.56541	High	5.29628	High	5.52287	0
	STSESTAALGCLVK		13	2	2	P01859;P01861	C11(Carbamidomethyl)	1423.72	1.36071e+07	1.66843e+07	1.3815e+07	0	2.914e-07	High	4.87193	High	4.93739	High	5.1272	0
	WQQGNVFSCSVMHEALHNHYTQK		10	3	2	P01857;P01859	C9(Carbamidomethyl)	2801.28	1.29398e+07	1.24826e+07	1.2657e+07	0	0.0001999	High	4.30353	High	4.16208	High	4.19421	0
	KCCVECPPCPAPPVAGPSVFLFPPKPK		27	1	1	P01859	C2(Carbamidomethyl); C3(Carbamidomethyl); C6(Carbamidomethyl); C9(Carbamidomethyl)	3036.51	1.26103e+07	1.1573e+07	1.22988e+07	0	2.297e-06	High	4.29713	High	4.26925	High	4.51458	1
	TTPPMLDSDGSFFLYSK		9	1	1	P01859		1905.9	5.40772e+06	5.32954e+06	5.42787e+06	0	0.001643	High	4.02277	High	3.84525	High	3.91208	0
	NQVSLTCLVK		21	5	4	P01857;P01859;P01860;P01861	C7(Carbamidomethyl)	1161.63	2.05868e+07	2.30706e+07	2.07321e+07	0	0.0009229	High	3.52221	High	3.43178	High	3.55125	0
	EPQVYTLPPSREEMTK		70	2	2	P01859;P01860		1904.95	4.06709e+06	6.35043e+06	5.82523e+06	0	2.5e-08	High	3.45747	High	4.2555	High	3.74202	1
	GPSVFPLAPCSR		10	3	3	P01859;P01860;P01861	C10(Carbamidomethyl)	1287.66	2.97163e+07	2.77237e+07	2.84598e+07	0	0.000865	High	3.21235	High	3.31292	High	3.20665	0
	EPQVYTLPPSR		28	4	3	P01857;P01859;P01860		1286.68	3.90212e+06	3.77868e+06	4355563	0	0.01169	High	2.67852	High	2.67494	High	2.74886	0
	GFYPSDISVEWESNGQPENNYK		2	1	1	P01859		2560.13	0	247767	228459	0	0.003831			High	2.24116	High	1.90914	0
	TTPPMLDSDGSFFLYSK		3	1	1	P01859	M5(Oxidation)	1921.9	604247	0	335489	0.001	0.02948	High	2.48735			High	2.87451	0
	WQQGNVFSCSVMHEALHNHYTQK		3	3	2	P01857;P01859	C9(Carbamidomethyl); M12(Oxidation)	2817.27	0	958140	725811	0.001	0.06604			High	1.81512	High	2.82063	0
	EPQVYTLPPSREEMTK		2	2	2	P01859;P01860	M14(Oxidation)	1920.94	0	0	53082.7	0.003	0.09823					High	1.928	1
P08758	Annexin A5 OS=Homo sapiens OX=9606 GN=ANXA5 PE=1 SV=2 - [ANXA5_HUMAN]	35.9144	28.44	1	7	7	29	1.34461e+06	1.03721e+06	1.58339e+06	32.8744	28.44	7	10	29.0307	28.44	7	10	31.8311	22.19	5	9	320	5.04639
	Sequence		# PSMs	# Proteins	# Protein Groups	Protein Group Accessions	Modifications	MH+ [Da]	A5: Area	B5: Area	C5: Area	q-Value	PEP	A2	XCorr A2	B2	XCorr B2	C2	XCorr C2	# Missed Cleavages
	QVYEEEYGSSLEDDVVGDTSGYYQR		3	1	1	P08758		2888.25	205739	197418	220102	0	1.368e-06	High	5.97893	High	4.00899	High	5.46741	0
	GLGTDEESILTLLTSR		10	1	1	P08758		1704.91	945499	982896	1.03354e+06	0	2.23e-15	High	4.27797	High	5.05513	High	4.53883	0
	GTVTDFPGFDER		6	1	1	P08758		1340.62	1.46911e+06	43705.8	1.96571e+06	0	0.0004164	High	3.30384	High	3.30905	High	3.40541	0
	SEIDLFNIR		3	1	1	P08758		1106.59	164498	160367	142126	0	0.01742	High	3.17505	High	2.84693	High	3.1734	0
	VLTEIIASR		3	1	1	P08758		1001.6	1.61921e+06	1.5228e+06	1.75093e+06	0	0.01857	High	2.91872	High	2.77516	High	2.82029	0
	ALLLLCGEDD		2	1	1	P08758	C6(Carbamidomethyl)	1118.54	495099	506704	0	0	0.00232	High	2.74293	High	2.75914			0
	LIVALMKPSR		2	1	1	P08758		1127.7	550135	605940	0	0	0.002623	High	2.06533	High	2.20819			0
P01861	Immunoglobulin heavy constant gamma 4 OS=Homo sapiens OX=9606 GN=IGHG4 PE=1 SV=1 - [IGHG4_HUMAN]	35.9179	46.18	1	4	9	92	2.13034e+07	2.24928e+07	2.10023e+07	119.684	46.18	9	32	111.315	46.18	9	31	111.217	40.98	8	29	327	7.35693
	Sequence		# PSMs	# Proteins	# Protein Groups	Protein Group Accessions	Modifications	MH+ [Da]	A5: Area	B5: Area	C5: Area	q-Value	PEP	A2	XCorr A2	B2	XCorr B2	C2	XCorr C2	# Missed Cleavages
	YGPPCPSCPAPEFLGGPSVFLFPPKPK		18	1	1	P01861	C5(Carbamidomethyl); C8(Carbamidomethyl)	2943.47	7.13598e+06	6.88033e+06	7.70582e+06	0	4.361e-16	High	6.05811	High	6.40253	High	6.10436	0
	GFYPSDIAVEWESNGQPENNYK		11	3	2	P01857;P01861		2544.15	6.72459e+06	6.1767e+06	6.21237e+06	0	9.946e-12	High	5.31546	High	5.58517	High	5.41934	0
	TTPPVLDSDGSFFLYSR		3	1	1	P01861		1901.94	625801	590929	529235	0	4.596e-05	High	4.99711	High	4.88	High	4.14941	0
	VVSVLTVLHQDWLNGK		11	4	3	P01857;P01860;P01861		1808.01	1.29949e+07	1.26614e+07	1.2065e+07	0	1.442e-07	High	4.94971	High	4.69654	High	5.17516	0
	STSESTAALGCLVK		13	2	2	P01859;P01861	C11(Carbamidomethyl)	1423.72	1.36071e+07	1.66843e+07	1.3815e+07	0	2.914e-07	High	4.87193	High	4.93739	High	5.1272	0
	NQVSLTCLVK		21	5	4	P01857;P01859;P01860;P01861	C7(Carbamidomethyl)	1161.63	2.05868e+07	2.30706e+07	2.07321e+07	0	0.0009229	High	3.52221	High	3.43178	High	3.55125	0
	GPSVFPLAPCSR		10	3	3	P01859;P01860;P01861	C10(Carbamidomethyl)	1287.66	2.97163e+07	2.77237e+07	2.84598e+07	0	0.000865	High	3.21235	High	3.31292	High	3.20665	0
	EPQVYTLPPSQEEMTK		3	1	1	P01861		1876.9	171519	0	134754	0.002	0.1356	High	2.0735	High	1.99726	High	2.07733	0
	TYTCNVDHKPSNTKVDK		2	1	1	P01861	C4(Carbamidomethyl)	2006.96	281032	253332	0	0.002	0.02602	High	1.19326	High	1.9308			1
P04406	Glyceraldehyde-3-phosphate dehydrogenase OS=Homo sapiens OX=9606 GN=GAPDH PE=1 SV=3 - [G3P_HUMAN]	36.0304	64.18	1	17	17	170	2.51928e+07	2.53416e+07	2.60835e+07	193.463	64.18	16	52	217.692	64.18	16	59	217.542	64.18	16	59	335	8.45557
	Sequence		# PSMs	# Proteins	# Protein Groups	Protein Group Accessions	Modifications	MH+ [Da]	A5: Area	B5: Area	C5: Area	q-Value	PEP	A2	XCorr A2	B2	XCorr B2	C2	XCorr C2	# Missed Cleavages
	VIHDNFGIVEGLMTTVHAITATQK		14	1	1	P04406		2595.37	2.25436e+07	2.11738e+07	2.29086e+07	0	4.603e-09	High	8.25088	High	7.82415	High	7.89525	0
	WGDAGAEYVVESTGVFTTMEK		6	1	1	P04406		2277.05	1.12082e+06	1.23341e+06	1.1614e+06	0	4.158e-08	High	6.52704	High	6.00608	High	5.60632	0
	IISNASCTTNCLAPLAK		17	1	1	P04406	C7(Carbamidomethyl); C11(Carbamidomethyl)	1833.93	1.23189e+07	1.14755e+07	1.31164e+07	0	5.473e-06	High	5.66596	High	5.18957	High	5.13058	0
	VIISAPSADAPMFVMGVNHEK		15	1	1	P04406		2213.12	693636	763453	3300328	0	9.747e-11	High	5.35756	High	5.30747	High	5.63792	0
	LISWYDNEFGYSNR		12	1	1	P04406		1763.81	1.07017e+07	1.15992e+07	1.1188e+07	0	7.138e-08	High	5.02819	High	4.89429	High	5.06093	0
	RVIISAPSADAPMFVMGVNHEK		5	1	1	P04406		2369.22	474542	686614	514774	0	1.993e-08	High	4.8693	High	4.92638	High	5.67103	1
	VPTANVSVVDLTCR		9	1	1	P04406	C13(Carbamidomethyl)	1530.8	2.22326e+07	2.31806e+07	2.31605e+07	0	9.948e-05	High	4.67094	High	4.71891	High	4.8255	0
	LVINGNPITIFQER		11	1	1	P04406		1613.91	4.25532e+06	3.97507e+06	3.80665e+06	0	2.734e-07	High	4.3508	High	4.23816	High	4.56862	0
	VVDLMAHMASK		6	1	1	P04406		1201.61	4.8265e+06	4.79596e+06	5.07083e+06	0	2.157e-08	High	4.21846	High	4.2557	High	4.18185	0
	VVDLMAHMASKE		6	1	1	P04406		1330.66	7.25632e+06	7.34958e+06	8.01661e+06	0	3.707e-05	High	4.10632	High	4.17477	High	4.57535	1
	GALQNIIPASTGAAK		13	1	1	P04406		1411.79	3.08021e+07	3.16703e+07	3.21814e+07	0	0.0001843	High	3.98873	High	4.06944	High	4.16908	0
	IKWGDAGAEYVVESTGVFTTMEK		5	1	1	P04406		2518.23	2.57119e+06	2.40853e+06	2.4954e+06	0	2.217e-05	High	3.97827	High	4.11518	High	4.43959	1
	VIHDNFGIVEGLMTTVHAITATQK		10	1	1	P04406	M13(Oxidation)	2611.35	1.40347e+06	1.17888e+06	548893	0	2.498e-06	High	3.57675	High	4.72435	High	4.3045	0
	GILGYTEHQVVSSDFNSDTHSSTFDAGAGIALNDHFVK		5	1	1	P04406		4036.91	624962	490698	163711	0	0.0002965	High	3.42956	High	3.98324	High	4.13406	0
	LVINGNPITIFQERDPSK		8	1	1	P04406		2041.11	6.77298e+06	6.75932e+06	6.85851e+06	0	0.0008993	High	3.39917	High	3.62583	High	3.7152	1
	VIISAPSADAPMFVMGVNHEK		6	1	1	P04406	M15(Oxidation)	2229.11	446733	437725	421476	0	0.00197	High	3.37817	High	3.24642	High	3.67684	0
	LEKPAKYDDIKK		15	1	1	P04406		1447.82	6.15549e+06	5.81047e+06	6.64176e+06	0	1.351e-07	High	3.22755	High	3.73677	High	3.34036	2
	VIISAPSADAPMFVMGVNHEKYDNSLK		2	1	1	P04406		2933.47	1.84065e+06	1.88594e+06	0	0	0.0002768	High	2.12676	High	2.26558			1
	IKWGDAGAEYVVESTGVFTTMEK		1	1	1	P04406	M21(Oxidation)	2534.22	0	0	0	0	0.001486			High	2.7163			1
	VVDLMAHMASKE		2	1	1	P04406	M8(Oxidation)	1346.64	0	560453	610674	0	0.009221			High	2.23006	High	2.1408	1
	WGDAGAEYVVESTGVFTTMEK		1	1	1	P04406	M19(Oxidation)	2293.04	0	0	470846	0	1.909e-05					High	4.68399	0
	RVIISAPSADAPMFVMGVNHEKYDNSLK		1	1	1	P04406		3089.57	0	0	158316	0.003	0.1081					High	1.78236	2
P01857	Immunoglobulin heavy constant gamma 1 OS=Homo sapiens OX=9606 GN=IGHG1 PE=1 SV=1 - [IGHG1_HUMAN]	36.0832	56.97	2	7	13	185	4.1768e+07	4.07984e+07	4.21268e+07	208.056	56.97	12	58	213.057	56.97	12	62	226.286	55.76	12	65	330	8.19189
	Sequence		# PSMs	# Proteins	# Protein Groups	Protein Group Accessions	Modifications	MH+ [Da]	A5: Area	B5: Area	C5: Area	q-Value	PEP	A2	XCorr A2	B2	XCorr B2	C2	XCorr C2	# Missed Cleavages
	THTCPPCPAPELLGGPSVFLFPPKPK		34	2	1	P01857	C4(Carbamidomethyl); C7(Carbamidomethyl)	2844.48	4.93528e+07	4.71511e+07	4.65965e+07	0	1.921e-07	High	6.13647	High	5.67278	High	6.13095	0
	TPEVTCVVVDVSHEDPEVK		26	2	1	P01857	C6(Carbamidomethyl)	2139.04	4.29286e+07	4.07087e+07	4.52816e+07	0	4.361e-16	High	5.7148	High	6.19052	High	5.94677	0
	FNWYVDGVEVHNAK		10	2	1	P01857		1677.81	3.30225e+07	3.45355e+07	3.45025e+07	0	4.584e-06	High	5.50017	High	5.48613	High	5.46477	0
	GFYPSDIAVEWESNGQPENNYK		11	3	2	P01857;P01861		2544.15	6.72459e+06	6.1767e+06	6.21237e+06	0	9.946e-12	High	5.31546	High	5.58517	High	5.41934	0
	TTPPVLDSDGSFFLYSK		12	2	1	P01857		1873.93	7.93921e+06	7.1549e+06	6.97422e+06	0	4.361e-16	High	5.18976	High	5.43076	High	5.17003	0
	VVSVLTVLHQDWLNGK		11	4	3	P01857;P01860;P01861		1808.01	1.29949e+07	1.26614e+07	1.2065e+07	0	1.442e-07	High	4.94971	High	4.69654	High	5.17516	0
	WQQGNVFSCSVMHEALHNHYTQK		10	3	2	P01857;P01859	C9(Carbamidomethyl)	2801.28	1.29398e+07	1.24826e+07	1.2657e+07	0	0.0001999	High	4.30353	High	4.16208	High	4.19421	0
	GPSVFPLAPSSKSTSGGTAALGCLVK		3	2	1	P01857	C23(Carbamidomethyl)	2489.32	379161	391773	360616	0	5.747e-08	High	3.71496	High	4.50209	High	3.114	1
	NQVSLTCLVK		21	5	4	P01857;P01859;P01860;P01861	C7(Carbamidomethyl)	1161.63	2.05868e+07	2.30706e+07	2.07321e+07	0	0.0009229	High	3.52221	High	3.43178	High	3.55125	0
	GPSVFPLAPSSK		13	2	1	P01857		1186.65	2.4909e+07	2.43296e+07	2.7031e+07	0	0.0001945	High	3.38546	High	3.15814	High	3.59926	0
	EPQVYTLPPSR		28	4	3	P01857;P01859;P01860		1286.68	3.90212e+06	3.77868e+06	4355563	0	0.01169	High	2.67852	High	2.67494	High	2.74886	0
	SCDKTHTCPPCPAPELLGGPSVFLFPPKPK		2	2	1	P01857	C2(Carbamidomethyl); C8(Carbamidomethyl); C11(Carbamidomethyl)	3334.65	0	7.18768e+06	0	0	0.02473	High	2.57114	High	2.21191			1
	WQQGNVFSCSVMHEALHNHYTQK		3	3	2	P01857;P01859	C9(Carbamidomethyl); M12(Oxidation)	2817.27	0	958140	725811	0.001	0.06604			High	1.81512	High	2.82063	0
	STSGGTAALGCLVK		1	3	2	P01857;P01860	C11(Carbamidomethyl)	1321.68	0	0	2.11698e+07	0.002	0.07059					High	2.20965	0
P02649	Apolipoprotein E OS=Homo sapiens OX=9606 GN=APOE PE=1 SV=1 - [APOE_HUMAN]	36.1318	47.95	1	13	13	39	762220	807318	864724	49.0019	41.64	9	13	49.3455	43.53	10	13	52.1867	44.16	11	13	317	5.73193
	Sequence		# PSMs	# Proteins	# Protein Groups	Protein Group Accessions	Modifications	MH+ [Da]	A5: Area	B5: Area	C5: Area	q-Value	PEP	A2	XCorr A2	B2	XCorr B2	C2	XCorr C2	# Missed Cleavages
	WVQTLSEQVQEELLSSQVTQELR		3	1	1	P02649		2730.41	271050	247404	251921	0	0.0002205	High	5.21153	High	4.40257	High	5.10337	0
	GEVQAMLGQSTEELR		3	1	1	P02649		1647.81	680607	664605	738247	0	4.361e-16	High	5.12457	High	5.90771	High	4.86299	0
	VQAAVGTSAAPVPSDNH		9	1	1	P02649		1620.8	491258	525243	567812	0	4.211e-06	High	4.98805	High	4.29103	High	4.85798	0
	LDEVKEQVAEVR		3	1	1	P02649		1414.76	288399	320521	303470	0	0.001364	High	3.85504	High	4.4017	High	3.62927	1
	LGADMEDVCGR		3	1	1	P02649	C9(Carbamidomethyl)	1222.52	824945	724547	959127	0	6.994e-06	High	3.73488	High	3.76849	High	3.8856	0
	AATVGSLAGQPLQER		3	1	1	P02649		1497.81	781109	896030	896799	0	2.156e-08	High	3.51397	High	3.8477	High	3.69865	0
	SWFEPLVEDMQR		3	1	1	P02649		1536.71	511077	553671	567702	0	0.0009972	High	3.29836	High	3.41124	High	3.84307	0
	AYKSELEEQLTPVAEETR		1	1	1	P02649		2093.05	142209	0	0	0	0.04202	High	2.98273					1
	LGADMEDVCGR		3	1	1	P02649	M5(Oxidation); C9(Carbamidomethyl)	1238.52	110033	101669	136160	0	0.0002552	High	2.89024	High	3.56466	High	3.68415	0
	LGPLVEQGR		3	1	1	P02649		968.554	495768	519497	691757	0	0.001344	High	2.74846	High	2.84124	High	2.6161	0
	SELEEQLTPVAEETR		2	1	1	P02649		1730.85	0	227553	225852	0	9.573e-06			High	3.98709	High	5.05033	0
	AKLEEQAQQIR		1	1	1	P02649		1313.72	0	0	420843	0	3.662e-05					High	3.99345	1
	LEEQAQQIR		1	1	1	P02649		1114.59	0	0	0	0	0.0002255					High	3.44141	0
	LQAEAFQAR		1	1	1	P02649		1033.55	0	801376	0	0.005	0.09595			High	2.59512			0
Q13642	Four and a half LIM domains protein 1 OS=Homo sapiens OX=9606 GN=FHL1 PE=1 SV=4 - [FHL1_HUMAN]	36.2386	7.12	1	2	2	8	376843	366574	359363	7.19147	7.12	2	2	10.2244	7.12	2	3	10.3104	7.12	2	3	323	8.96826
	Sequence		# PSMs	# Proteins	# Protein Groups	Protein Group Accessions	Modifications	MH+ [Da]	A5: Area	B5: Area	C5: Area	q-Value	PEP	A2	XCorr A2	B2	XCorr B2	C2	XCorr C2	# Missed Cleavages
	CLHPLANETFVAK		5	1	1	Q13642	C1(Carbamidomethyl)	1499.77	556451	558461	509087	0	5.605e-05	High	4.60086	High	4.1626	High	4.01863	0
	FCANTCVECR		3	1	1	Q13642	C2(Carbamidomethyl); C6(Carbamidomethyl); C9(Carbamidomethyl)	1316.52	197235	174687	209639	0	5.495e-08	High	2.59061	High	3.38689	High	3.15731	0
P13716	Delta-aminolevulinic acid dehydratase OS=Homo sapiens OX=9606 GN=ALAD PE=1 SV=1 - [HEM2_HUMAN]	36.2714	16.36	1	4	4	14	587033	576163	591862	17.4445	16.36	4	5	17.7487	16.36	4	5	14.1271	16.36	4	4	330	6.78564
	Sequence		# PSMs	# Proteins	# Protein Groups	Protein Group Accessions	Modifications	MH+ [Da]	A5: Area	B5: Area	C5: Area	q-Value	PEP	A2	XCorr A2	B2	XCorr B2	C2	XCorr C2	# Missed Cleavages
	EGADMLMVKPGMPYLDIVR		3	1	1	P13716		2135.08	706806	703394	744245	0	0.000155	High	4.06698	High	3.66151	High	3.43359	0
	LAEVALAYAK		3	1	1	P13716		1048.61	403426	376102	455516	0	7.22e-08	High	3.6066	High	3.71977	High	3.69085	0
	CVLIFGVPSR		5	1	1	P13716	C1(Carbamidomethyl)	1147.63	592630	556470	575826	0	1.25e-06	High	3.35663	High	3.64447	High	3.25472	0
	RLEEMLRPLVEEGLR		3	1	1	P13716		1840.01	461662	468625	448097	0	0.0006095	High	3.20256	High	3.53893	High	3.74796	1
Q15417	Calponin-3 OS=Homo sapiens OX=9606 GN=CNN3 PE=1 SV=1 - [CNN3_HUMAN]	36.3908	7.29	1	2	2	6	149198	118352	164518	8.65022	7.29	2	3		0			7.56915	7.29	2	3	329	6.04932
	Sequence		# PSMs	# Proteins	# Protein Groups	Protein Group Accessions	Modifications	MH+ [Da]	A5: Area	B5: Area	C5: Area	q-Value	PEP	A2	XCorr A2	B2	XCorr B2	C2	XCorr C2	# Missed Cleavages
	DGIILCELINK		2	1	1	Q15417	C6(Carbamidomethyl)	1287.7	175929	0	177945	0	0.002632	High	3.4667			High	2.88519	0
	GASQAGMLAPGTR		4	1	1	Q15417		1216.61	122467	0	151091	0	0.04421	High	2.8831			High	2.66463	0
P40925	Malate dehydrogenase, cytoplasmic OS=Homo sapiens OX=9606 GN=MDH1 PE=1 SV=4 - [MDHC_HUMAN]	36.403	26.95	1	7	7	26	1.11792e+06	1.35259e+06	1.04412e+06	28.0546	23.35	6	8	36.073	26.95	7	10	31.6209	23.35	5	8	334	7.35693
	Sequence		# PSMs	# Proteins	# Protein Groups	Protein Group Accessions	Modifications	MH+ [Da]	A5: Area	B5: Area	C5: Area	q-Value	PEP	A2	XCorr A2	B2	XCorr B2	C2	XCorr C2	# Missed Cleavages
	VIVVGNPANTNCLTASK		9	1	1	P40925	C12(Carbamidomethyl)	1757.93	871468	865010	823574	0	1.801e-06	High	5.77398	High	5.56938	High	5.01878	0
	ELTEEKESAFEFLSSA		5	1	1	P40925		1816.86	875195	935821	919377	0	2.304e-06	High	4.60003	High	4.69115	High	5.14684	1
	NVIIWGNHSSTQYPDVNHAK		3	1	1	P40925		2280.12	589503	602026	614018	0	8.279e-05	High	4.28807	High	4.27071	High	4.66548	0
	GEFVTTVQQR		3	1	1	P40925		1164.6	765525	784771	818090	0	7.1e-08	High	3.78328	High	3.85108	High	3.84052	0
	EVGVYEALKDDSWLK		3	1	1	P40925		1751.89	1.60709e+06	606794	1.38941e+06	0	0.0003073	High	1.91556	High	2.06923	High	2.01959	1
	FVEGLPINDFSR		1	1	1	P40925		1393.72	0	2.25694e+06	0	0	1.514e-09			High	3.65206			0
	ESAFEFLSSA		2	1	1	P40925		1087.5	218702	194344	0	0.002	0.1312	High	1.85677	High	1.73388			0
P07195	L-lactate dehydrogenase B chain OS=Homo sapiens OX=9606 GN=LDHB PE=1 SV=2 - [LDHB_HUMAN]	36.6151	38.62	1	11	12	55	3.09493e+06	3.148e+06	3.52741e+06	63.0577	38.62	11	20	60.1363	33.53	10	17	58.1078	38.62	12	18	334	6.04932
	Sequence		# PSMs	# Proteins	# Protein Groups	Protein Group Accessions	Modifications	MH+ [Da]	A5: Area	B5: Area	C5: Area	q-Value	PEP	A2	XCorr A2	B2	XCorr B2	C2	XCorr C2	# Missed Cleavages
	LIAPVAEEEATVPNNK		5	1	1	P07195		1694.9	939360	935761	972153	0	1.254e-05	High	4.70782	High	4.34304	High	4.47725	0
	VIGSGCNLDSAR		9	2	2	P00338;P07195	C6(Carbamidomethyl)	1248.6	4.78432e+06	4.80582e+06	5.59364e+06	0	1.013e-13	High	4.08558	High	4.37026	High	4.34357	0
	IVADKDYSVTANSK		6	1	1	P07195		1510.78	1.45427e+06	1.60419e+06	1.80029e+06	0	1.03e-06	High	3.89275	High	4.2149	High	4.65023	1
	ITVVGVGQVGMACAISILGK		3	1	1	P07195	C13(Carbamidomethyl)	1973.1	296899	312826	267286	0	0.0003376	High	3.69827	High	3.70309	High	3.68168	0
	MVVESAYEVIK		5	1	1	P07195		1267.66	665718	342601	407926	0	5.374e-10	High	3.60058	High	4.1734	High	4.09973	0
	SADTLWDIQK		3	1	1	P07195		1176.59	2.05415e+06	2.25138e+06	2.17938e+06	0	0.001864	High	3.54763	High	3.5787	High	3.55708	0
	LKDDEVAQLKK		8	1	1	P07195		1286.73	2.44633e+06	2.38682e+06	2.80921e+06	0	0.0003125	High	3.48071	High	3.59135	High	3.6426	2
	LKDDEVAQLK		3	1	1	P07195		1158.64	186363	0	237413	0	3.776e-06	High	3.32706	High	3.58422	High	3.44349	1
	GLTSVINQK		6	1	1	P07195		959.554	1.17645e+06	1.28669e+06	1.41027e+06	0	0.007001	High	3.20255	High	3.02282	High	2.98604	0
	IVVVTAGVR		4	1	1	P07195		913.585	616302	580330	791499	0	3.826e-07	High	2.52943	High	3.1278	High	2.8292	0
	SLADELALVDVLEDKLK		2	1	1	P07195		1871.04	555014	0	527633	0	0.01387	High	1.83569			High	1.50977	1
	SLADELALVDVLEDK		1	1	1	P07195		1629.86	0	0	43759.4	0	0.005258					High	1.83378	0
P00338	L-lactate dehydrogenase A chain OS=Homo sapiens OX=9606 GN=LDHA PE=1 SV=2 - [LDHA_HUMAN]	36.6654	35.84	1	7	8	35	2.24896e+06	2.11768e+06	2.51734e+06	36.2949	28.31	6	12	31.5438	33.13	7	13	32.219	33.13	7	10	332	8.26514
	Sequence		# PSMs	# Proteins	# Protein Groups	Protein Group Accessions	Modifications	MH+ [Da]	A5: Area	B5: Area	C5: Area	q-Value	PEP	A2	XCorr A2	B2	XCorr B2	C2	XCorr C2	# Missed Cleavages
	VIGSGCNLDSAR		9	2	2	P00338;P07195	C6(Carbamidomethyl)	1248.6	4.78432e+06	4.80582e+06	5.59364e+06	0	1.013e-13	High	4.08558	High	4.37026	High	4.34357	0
	SADTLWGIQK		8	1	1	P00338		1118.59	744675	487265	989553	0	4.878e-06	High	3.56154	High	3.73234	High	3.69388	0
	QVVESAYEVIK		3	1	1	P00338		1264.69	467520	426697	432423	0	0.0001658	High	3.51189	High	3.76608	High	3.63604	0
	LGVHPLSCHGWVLGEHGDSSVPVWSGMNVAGVSLK		4	1	1	P00338	C8(Carbamidomethyl)	3668.83	1.21789e+06	710219	968825	0	9.505e-08	High	2.87798	High	3.20742	High	2.65649	0
	LLIVSNPVDILTYVAWK		6	1	1	P00338		1944.13	148704	149702	132900	0	0.005184	High	2.8553	High	1.75844	High	2.9769	0
	LVIITAGAR		2	1	1	P00338		913.585	580734	0	579456	0	0.0004651	High	2.64863			High	3.4235	0
	TLHPDLGTDKDKEQWK		2	1	1	P00338		1910.96	0	837006	935926	0	0.01077			High	2.04637	High	2.63065	2
	DQLIYNLLK		1	1	1	P00338		1119.64	0	352919	0	0.007	0.1152			High	2.10699			0
Q9UJ70	N-acetyl-D-glucosamine kinase OS=Homo sapiens OX=9606 GN=NAGK PE=1 SV=4 - [NAGK_HUMAN]	37.3519	9.3	1	2	2	4	74384.8	91581.6	109242		0			4.8539	9.3	2	2	4.9446	9.3	2	2	344	6.23975
	Sequence		# PSMs	# Proteins	# Protein Groups	Protein Group Accessions	Modifications	MH+ [Da]	A5: Area	B5: Area	C5: Area	q-Value	PEP	A2	XCorr A2	B2	XCorr B2	C2	XCorr C2	# Missed Cleavages
	IAEGAQQGDPLSR		2	1	1	Q9UJ70		1341.67	0	69908.9	82649.7	0	0.01946			High	2.60772	High	2.83577	0
	ILAEADGLSTNHWLIGTDK		2	1	1	Q9UJ70		2054.06	0	113254	135835	0	0.01088			High	2.24618	High	2.10884	0
P62873	Guanine nucleotide-binding protein G(I)/G(S)/G(T) subunit beta-1 OS=Homo sapiens OX=9606 GN=GNB1 PE=1 SV=3 - [GBB1_HUMAN]	37.353	28.24	1	5	5	11	353275	156165	324722	11.8559	22.94	4	5	2.1952	12.06	3	3	5.87589	6.76	2	3	340	5.99854
	Sequence		# PSMs	# Proteins	# Protein Groups	Protein Group Accessions	Modifications	MH+ [Da]	A5: Area	B5: Area	C5: Area	q-Value	PEP	A2	XCorr A2	B2	XCorr B2	C2	XCorr C2	# Missed Cleavages
	VSCLGVTDDGMAVATGSWDSFLK		1	1	1	P62873	C3(Carbamidomethyl)	2416.13	695578	0	0	0	7.825e-05	High	3.69984					0
	QTFTGHESDINAICFFPNGNAFATGSDDATCR		1	1	1	P62873	C14(Carbamidomethyl); C31(Carbamidomethyl)	3521.54	93605.7	0	0	0	0.01266	High	3.38909					0
	LLVSASQDGK		3	1	1	P62873		1017.56	122513	0	0	0	0.00439	High	2.62929	High	2.1952	High	3.10048	0
	ELAGHTGYLSCCR		5	1	1	P62873	C11(Carbamidomethyl); C12(Carbamidomethyl)	1523.68	241735	258888	324722	0.001	0.02967	High	2.13772	High	1.68078	High	2.77541	0
	LLLAGYDDFNCNVWDALK		1	1	1	P62873	C11(Carbamidomethyl)	2127.03	0	53442.1	0	0.002	0.02341			High	1.08374			0
P22626	Heterogeneous nuclear ribonucleoproteins A2/B1 OS=Homo sapiens OX=9606 GN=HNRNPA2B1 PE=1 SV=2 - [ROA2_HUMAN]	37.4067	15.3	1	5	5	15	856131	839949	879410	14.0019	11.9	4	4	12.829	15.3	5	7	11.4631	15.01	4	4	353	8.95361
	Sequence		# PSMs	# Proteins	# Protein Groups	Protein Group Accessions	Modifications	MH+ [Da]	A5: Area	B5: Area	C5: Area	q-Value	PEP	A2	XCorr A2	B2	XCorr B2	C2	XCorr C2	# Missed Cleavages
	LFIGGLSFETTEESLR		3	1	1	P22626		1798.93	199459	153894	168046	0	4.523e-05	High	4.72315	High	4.43121	High	4.49465	0
	IDTIEIITDR		3	1	1	P22626		1188.65	1.11023e+06	1.05536e+06	1.20024e+06	0	0.0003124	High	3.92037	High	3.85233	High	3.76429	0
	GFGFVTFDDHDPVDK		3	1	1	P22626		1695.77	1.06609e+06	1.11974e+06	1.18393e+06	0	0.001157	High	2.51116	High	2.21335	High	3.20414	0
	YHTINGHNAEVR		4	1	1	P22626		1410.69	0	246491	254055	0	3.193e-05			High	1.97859	High	1.67904	0
	KLFIGGLSFETTEESLR		2	1	1	P22626		1927.02	392067	344747	0	0.001	0.09224	High	2.84718	High	2.33211			1
Q15365	Poly(rC)-binding protein 1 OS=Homo sapiens OX=9606 GN=PCBP1 PE=1 SV=2 - [PCBP1_HUMAN]	37.4739	11.52	1	2	3	7	182340	237112	214113	8.80815	11.52	3	3		0				0			356	7.09326
	Sequence		# PSMs	# Proteins	# Protein Groups	Protein Group Accessions	Modifications	MH+ [Da]	A5: Area	B5: Area	C5: Area	q-Value	PEP	A2	XCorr A2	B2	XCorr B2	C2	XCorr C2	# Missed Cleavages
	LVVPATQCGSLIGK		1	1	1	Q15365	C8(Carbamidomethyl)	1442.81	257009	0	0	0	0.01087	High	3.287					0
	INISEGNCPER		5	2	2	Q15366;Q15365	C8(Carbamidomethyl)	1288.6	218682	237112	277266	0	6.326e-05	High	3.26831	High	3.35152	High	3.854	0
	AITIAGVPQSVTECVK		1	1	1	Q15365	C14(Carbamidomethyl)	1672.9	71328.7	0	0	0.005	0.1961	High	2.25285					0
P37837	Transaldolase OS=Homo sapiens OX=9606 GN=TALDO1 PE=1 SV=2 - [TALDO_HUMAN]	37.5165	6.82	1	2	2	2	444547	572608	580724	6.47515	6.82	2	2		0				0			337	6.81494
	Sequence		# PSMs	# Proteins	# Protein Groups	Protein Group Accessions	Modifications	MH+ [Da]	A5: Area	B5: Area	C5: Area	q-Value	PEP	A2	XCorr A2	B2	XCorr B2	C2	XCorr C2	# Missed Cleavages
	LLGELLQDNAK		1	1	1	P37837		1213.68	634826	0	0	0	0.0003541	High	4.0155					0
	ILDWHVANTDKK		1	1	1	P37837		1439.76	254268	0	0	0	0.04664	High	2.45965					1
P01876	Immunoglobulin heavy constant alpha 1 OS=Homo sapiens OX=9606 GN=IGHA1 PE=1 SV=2 - [IGHA1_HUMAN]	37.6306	39.38	1	7	9	56	5.99649e+06	5.83263e+06	6.75548e+06	63.0574	39.38	9	19	67.7019	36.54	8	18	68.7958	39.38	9	19	353	6.50732
	Sequence		# PSMs	# Proteins	# Protein Groups	Protein Group Accessions	Modifications	MH+ [Da]	A5: Area	B5: Area	C5: Area	q-Value	PEP	A2	XCorr A2	B2	XCorr B2	C2	XCorr C2	# Missed Cleavages
	KGDTFSCMVGHEALPLAFTQK		6	1	1	P01876	C7(Carbamidomethyl)	2337.14	3.77091e+06	3.99757e+06	3.96281e+06	0	2.604e-10	High	5.65927	High	5.61893	High	6.18825	1
	DASGVTFTWTPSSGK		6	1	1	P01876		1540.73	5.73262e+06	5.7436e+06	5.82245e+06	0	5.837e-05	High	5.29206	High	4.24308	High	4.05078	0
	QEPSQGTTTFAVTSILR		6	1	1	P01876		1835.96	1.83266e+06	1.75594e+06	1.89776e+06	0	4.754e-16	High	4.83932	High	5.23582	High	4.97334	0
	DLCGCYSVSSVLPGCAEPWNHGK		8	1	1	P01876	C3(Carbamidomethyl); C5(Carbamidomethyl); C15(Carbamidomethyl)	2593.14	5.97924e+06	5.75943e+06	5.97288e+06	0	6.639e-12	High	4.74955	High	4.91222	High	4.65885	0
	TFTCTAAYPESK		12	1	1	P01876	C4(Carbamidomethyl)	1375.63	0	4.34754e+06	0	0	1.654e-07	High	4.22209	High	4.25723	High	3.91762	0
	WLQGSQELPR		2	3	2	P01876;P0DOX2		1213.64	6.2776e+06	0	7.60332e+06	0	0.0006773	High	3.84383			High	3.67712	0
	GDTFSCMVGHEALPLAFTQK		4	1	1	P01876	C6(Carbamidomethyl)	2209.06	532048	623217	583437	0	0.0003478	High	3.54891	High	4.08781	High	3.65209	0
	TPLTATLSK		3	1	1	P01876		931.547	5.49232e+06	5.99486e+06	6.69023e+06	0	0.000102	High	2.98809	High	2.63869	High	3.01084	0
	SGNTFRPEVHLLPPPSEELALNELVTLTCLAR		9	3	2	P01876;P0DOX2	C29(Carbamidomethyl)	3573.9	2.22784e+06	2.50835e+06	3.20186e+06	0	0.002057	High	1.80243	High	2.96658	High	2.41861	0
O43866	CD5 antigen-like OS=Homo sapiens OX=9606 GN=CD5L PE=1 SV=1 - [CD5L_HUMAN]	38.0629	12.39	1	2	2	2	217333	151659	181037		0			3.44564	12.39	2	2		0			347	5.46533
	Sequence		# PSMs	# Proteins	# Protein Groups	Protein Group Accessions	Modifications	MH+ [Da]	A5: Area	B5: Area	C5: Area	q-Value	PEP	A2	XCorr A2	B2	XCorr B2	C2	XCorr C2	# Missed Cleavages
	ELGCGAASGTPSGILYEPPAEK		1	1	1	O43866	C4(Carbamidomethyl)	2204.06	0	130281	0	0	0.0007488			High	3.44564			0
	GVWGSVCDDNWGEKEDQVVCK		1	1	1	O43866	C7(Carbamidomethyl); C20(Carbamidomethyl)	2467.07	0	173037	0	0.008	0.1505			High	1.96301			1
P02750	Leucine-rich alpha-2-glycoprotein OS=Homo sapiens OX=9606 GN=LRG1 PE=1 SV=2 - [A2GL_HUMAN]	38.1541	20.17	1	3	3	3	295307	178582	351956		0			2.65521	20.17	3	3		0			347	6.94678
	Sequence		# PSMs	# Proteins	# Protein Groups	Protein Group Accessions	Modifications	MH+ [Da]	A5: Area	B5: Area	C5: Area	q-Value	PEP	A2	XCorr A2	B2	XCorr B2	C2	XCorr C2	# Missed Cleavages
	DGFDISGNPWICDQNLSDLYR		1	1	1	P02750	C12(Carbamidomethyl)	2485.12	0	0	0	0	0.0009979			High	2.65521			0
	NALTGLPPGLFQASATLDTLVLK		1	1	1	P02750		2340.32	0	113222	0	0.003	0.05207			High	1.64017			0
	LQELHLSSNGLESLSPEFLRPVPQLR		1	1	1	P02750		2959.61	0	243943	0	0.009	0.1655			High	2.12526			0
P02749	Beta-2-glycoprotein 1 OS=Homo sapiens OX=9606 GN=APOH PE=1 SV=3 - [APOH_HUMAN]	38.2727	51.59	1	12	12	77	3.98181e+06	3.8382e+06	4.08426e+06	89.5236	48.99	11	26	86.7466	51.59	12	23	100.203	48.99	11	28	345	7.97217
	Sequence		# PSMs	# Proteins	# Protein Groups	Protein Group Accessions	Modifications	MH+ [Da]	A5: Area	B5: Area	C5: Area	q-Value	PEP	A2	XCorr A2	B2	XCorr B2	C2	XCorr C2	# Missed Cleavages
	KCSYTEDAQCIDGTIEVPK		5	1	1	P02749	C2(Carbamidomethyl); C10(Carbamidomethyl)	2214.01	1.07655e+06	970860	1.05756e+06	0	2.132e-13	High	4.96128	High	5.78623	High	4.94034	1
	TCPKPDDLPFSTVVPLK		5	1	1	P02749	C2(Carbamidomethyl)	1914.01	4.41152e+06	4.12243e+06	4.34043e+06	0	5.919e-06	High	4.95813	High	4.5077	High	4.27217	0
	VCPFAGILENGAVR		7	1	1	P02749	C2(Carbamidomethyl)	1502.79	795220	585797	708144	0	0.0001479	High	4.91781	High	4.31226	High	4.49117	0
	CPFPSRPDNGFVNYPAKPTLYYK		6	1	1	P02749	C1(Carbamidomethyl)	2731.35	4.58498e+06	4.57752e+06	4.67638e+06	0	1.443e-09	High	4.41524	High	5.60466	High	4.86563	0
	CSYTEDAQCIDGTIEVPK		4	1	1	P02749	C1(Carbamidomethyl); C9(Carbamidomethyl)	2085.92	598026	542114	506531	0	4.326e-10	High	4.1942	High	4.88557	High	3.87098	0
	ATFGCHDGYSLDGPEEIECTK		7	1	1	P02749	C5(Carbamidomethyl); C19(Carbamidomethyl)	2386.01	1.32133e+06	1.4226e+06	1.46285e+06	0	6.619e-10	High	4.19036	High	4.10159	High	5.1129	0
	FICPLTGLWPINTLK		14	1	1	P02749	C3(Carbamidomethyl)	1772.98	1.19099e+06	1.20885e+06	1.22483e+06	0	4.49e-06	High	3.97064	High	4.26961	High	4.57499	0
	TFYEPGEEITYSCKPGYVSR		9	1	1	P02749	C13(Carbamidomethyl)	2383.1	2.94894e+06	2.81466e+06	3.23598e+06	0	2.701e-08	High	3.45118	High	4.58513	High	4.68927	0
	WSPELPVCAPIICPPPSIPTFATLR		12	1	1	P02749	C8(Carbamidomethyl); C13(Carbamidomethyl)	2819.47	2.68372e+06	2.69887e+06	2.73515e+06	0	2.21e-06	High	3.36832	High	3.73147	High	4.0811	0
	EHSSLAFWK		3	1	1	P02749		1104.55	566719	555248	575695	0	0.02578	High	2.9419	High	2.71032	High	2.76929	0
	CTEEGKWSPELPVCAPIICPPPSIPTFATLR		4	1	1	P02749	C1(Carbamidomethyl); C14(Carbamidomethyl); C19(Carbamidomethyl)	3523.76	240985	231027	207107	0	0.0007535	High	2.59499	High	3.25463	High	3.64532	1
	ATVVYQGER		1	1	1	P02749		1022.53	0	891413	0	0	5.19e-06			High	3.01594			0
Q14103	Heterogeneous nuclear ribonucleoprotein D0 OS=Homo sapiens OX=9606 GN=HNRNPD PE=1 SV=1 - [HNRPD_HUMAN]	38.4103	12.96	1	3	3	3	483576	514322	377526		0				0			10.4957	12.96	3	3	355	7.81104
	Sequence		# PSMs	# Proteins	# Protein Groups	Protein Group Accessions	Modifications	MH+ [Da]	A5: Area	B5: Area	C5: Area	q-Value	PEP	A2	XCorr A2	B2	XCorr B2	C2	XCorr C2	# Missed Cleavages
	IFVGGLSPDTPEEK		1	1	1	Q14103		1488.76	0	0	525028	0	1.391e-06					High	5.00794	0
	MFIGGLSWDTTKK		1	1	1	Q14103		1483.76	0	0	469785	0.002	0.08515					High	2.6753	1
	EYFGGFGEVESIELPMDNK		1	1	1	Q14103		2160.99	0	0	137767	0.004	0.1218					High	2.81249	0
Q15366	Poly(rC)-binding protein 2 OS=Homo sapiens OX=9606 GN=PCBP2 PE=1 SV=1 - [PCBP2_HUMAN]	38.5556	13.42	1	3	4	12	194575	202502	281182	9.71615	9.86	3	3	15.5165	13.42	4	5	13.1512	9.86	3	4	365	6.78564
	Sequence		# PSMs	# Proteins	# Protein Groups	Protein Group Accessions	Modifications	MH+ [Da]	A5: Area	B5: Area	C5: Area	q-Value	PEP	A2	XCorr A2	B2	XCorr B2	C2	XCorr C2	# Missed Cleavages
	LVVPASQCGSLIGK		3	1	1	Q15366	C8(Carbamidomethyl)	1428.79	280855	267719	285098	0	0.004121	High	3.67601	High	3.41879	High	3.23009	0
	INISEGNCPER		5	2	2	Q15366;Q15365	C8(Carbamidomethyl)	1288.6	218682	237112	277266	0	6.326e-05	High	3.26831	High	3.35152	High	3.854	0
	IANPVEGSTDR		3	1	1	Q15366		1158.58	84187.7	102675	0	0	0.001122	High	2.77183	High	2.954	High	2.75019	0
	IITLAGPTNAIFK		1	1	1	Q15366		1358.81	0	0	0	0.002	0.03611			High	2.84767			0
P07355	Annexin A2 OS=Homo sapiens OX=9606 GN=ANXA2 PE=1 SV=2 - [ANXA2_HUMAN]	38.5798	15.04	1	3	3	11	296784	273952	293798	14.5511	15.04	3	4	12.6565	15.04	3	3	14.8381	15.04	3	4	339	7.75244
	Sequence		# PSMs	# Proteins	# Protein Groups	Protein Group Accessions	Modifications	MH+ [Da]	A5: Area	B5: Area	C5: Area	q-Value	PEP	A2	XCorr A2	B2	XCorr B2	C2	XCorr C2	# Missed Cleavages
	RAEDGSVIDYELIDQDAR		3	1	1	P07355		2064.99	412268	361907	416298	0	2.081e-12	High	4.45268	High	5.29588	High	4.76238	1
	GLGTDEDSLIEIICSR		5	1	1	P07355	C14(Carbamidomethyl)	1777.87	220288	170353	188005	0	0.0002043	High	4.3588	High	4.18544	High	4.42554	0
	TDLEKDIISDTSGDFRK		3	1	1	P07355		1939.96	257796	289597	277091	0.001	0.05075	High	2.5339	High	3.17518	High	2.66862	2
P04083	Annexin A1 OS=Homo sapiens OX=9606 GN=ANXA1 PE=1 SV=2 - [ANXA1_HUMAN]	38.69	45.66	1	11	11	36	760387	682768	760149	40.9474	32.95	8	11	33.965	37.28	8	10	55.9535	40.46	9	15	346	7.02002
	Sequence		# PSMs	# Proteins	# Protein Groups	Protein Group Accessions	Modifications	MH+ [Da]	A5: Area	B5: Area	C5: Area	q-Value	PEP	A2	XCorr A2	B2	XCorr B2	C2	XCorr C2	# Missed Cleavages
	SEDFGVNEDLADSDAR		3	1	1	P04083		1739.74	390670	373425	396650	0	2.781e-06	High	5.25124	High	4.83416	High	5.14879	0
	GGPGSAVSPYPTFNPSSDVAALHK		6	1	1	P04083		2356.17	892158	759538	798160	0	0.002603	High	4.83333	High	4.43366	High	4.81755	0
	GLGTDEDTLIEILASR		8	1	1	P04083		1702.89	701992	540949	722573	0	6.231e-09	High	4.48046	High	3.05012	High	5.14689	0
	QAWFIENEEQEYVQTVK		4	1	1	P04083		2141.02	122688	376056	396640	0	7.209e-06	High	3.97827	High	3.64529	High	4.40243	0
	DITSDTSGDFR		3	1	1	P04083		1213.54	687012	747816	759715	0	9.154e-06	High	3.52559	High	3.3555	High	3.60206	0
	GDRSEDFGVNEDLADSDAR		1	1	1	P04083		2067.9	46234.7	0	0	0	0.04675	High	3.33428					1
	CATSKPAFFAEK		2	1	1	P04083	C1(Carbamidomethyl)	1356.67	275077	0	269189	0	0.006757	High	2.76515			High	2.3978	0
	ALTGHLEEVVLALLK		2	1	1	P04083		1605.96	97092.1	82489.7	0	0	7.839e-08	High	2.64115	High	2.9135			0
	GVDEATIIDILTK		4	1	1	P04083		1387.77	0	381407	376829	0	7.167e-05			High	3.83389	High	4.0502	0
	AAYLQETGKPLDETLKK		2	1	1	P04083		1905.04	0	518925	630116	0	0.01897			High	2.437	High	3.01266	1
	GTDVNVFNTILTTR		1	1	1	P04083		1550.82	0	0	619400	0	3.891e-08					High	4.07234	0
P02760	Protein AMBP OS=Homo sapiens OX=9606 GN=AMBP PE=1 SV=1 - [AMBP_HUMAN]	38.974	32.95	1	7	7	26	647101	664259	688207	24.8513	22.73	5	7	34.1937	27.56	6	9	37.0062	32.95	7	10	352	6.25244
	Sequence		# PSMs	# Proteins	# Protein Groups	Protein Group Accessions	Modifications	MH+ [Da]	A5: Area	B5: Area	C5: Area	q-Value	PEP	A2	XCorr A2	B2	XCorr B2	C2	XCorr C2	# Missed Cleavages
	VVAQGVGIPEDSIFTMADR		6	1	1	P02760		2005.02	466319	476804	488203	0	2.224e-05	High	4.83318	High	4.54626	High	4.22668	0
	KEDSCQLGYSAGPCMGMTSR		6	1	1	P02760	C5(Carbamidomethyl); C14(Carbamidomethyl)	2234.94	206324	218085	200493	0	4.036e-05	High	4.50958	High	4.43891	High	4.38649	1
	TVAACNLPIVR		3	1	1	P02760	C5(Carbamidomethyl)	1213.68	636920	745526	778724	0	0.001985	High	3.84048	High	3.42115	High	3.62916	0
	EYCGVPGDGDEELLR		5	1	1	P02760	C3(Carbamidomethyl)	1708.75	838063	770447	797694	0	0.0001169	High	3.31795	High	3.2839	High	3.65819	0
	CVLFPYGGCQGNGNK		3	1	1	P02760	C1(Carbamidomethyl); C9(Carbamidomethyl)	1670.75	288686	283153	304714	0	0.0002765	High	2.99966	High	3.31067	High	3.85597	0
	GECVPGEQEPEPILIPR		2	1	1	P02760	C3(Carbamidomethyl)	1919.97	0	170496	175530	0	1.384e-14			High	4.20301	High	4.15666	0
	KGVCEETSGAYEKTDTDGK		1	1	1	P02760	C4(Carbamidomethyl)	2074.93	0	0	12228	0.002	0.082					High	2.30166	2
P02765	Alpha-2-HS-glycoprotein OS=Homo sapiens OX=9606 GN=AHSG PE=1 SV=1 - [FETUA_HUMAN]	39.2997	32.15	1	6	6	38	1.60531e+06	1.5693e+06	1.70161e+06	55.1599	24.25	5	14	52.3376	24.25	5	13	44.1019	32.15	6	11	367	5.71924
	Sequence		# PSMs	# Proteins	# Protein Groups	Protein Group Accessions	Modifications	MH+ [Da]	A5: Area	B5: Area	C5: Area	q-Value	PEP	A2	XCorr A2	B2	XCorr B2	C2	XCorr C2	# Missed Cleavages
	HTFMGVVSLGSPSGEVSHPR		3	1	1	P02765		2081.03	979923	949213	981239	0	4.361e-16	High	6.17148	High	6.68084	High	5.22914	0
	HTFMGVVSLGSPSGEVSHPR		3	1	1	P02765	M4(Oxidation)	2097.02	559486	617490	668501	0	4.361e-16	High	5.86408	High	6.6939	High	5.61564	0
	TVVQPSVGAAAGPVVPPCPGR		10	1	1	P02765	C18(Carbamidomethyl)	2016.08	264174	701587	762829	0	0.0001186	High	5.26046	High	4.6612	High	4.95131	0
	EHAVEGDCDFQLLK		7	1	1	P02765	C8(Carbamidomethyl)	1660.77	2.94533e+06	2.84875e+06	3.01842e+06	0	0.0001572	High	4.76315	High	4.3767	High	4.74454	0
	AQLVPLPPSTYVEFTVSGTDCVAK		9	1	1	P02765	C21(Carbamidomethyl)	2579.32	0	909930	673467	0	0.01603	High	3.31649	High	3.21372	High	3.15996	0
	HTLNQIDEVK		5	1	1	P02765		1196.63	890662	872845	1.10517e+06	0	0.004078	High	3.2173	High	3.29684	High	3.42429	0
	QPNCDDPETEEAALVAIDYINQNLPWGYK		1	1	1	P02765	C4(Carbamidomethyl)	3363.56	0	0	566099	0.001	0.03909					High	2.18053	0
P04075	Fructose-bisphosphate aldolase A OS=Homo sapiens OX=9606 GN=ALDOA PE=1 SV=2 - [ALDOA_HUMAN]	39.3953	45.6	1	11	13	50	4.64968e+06	4.45747e+06	4.89543e+06	66.1038	40.38	9	16	64.7277	44.78	9	15	71.8949	40.66	11	19	364	8.08936
	Sequence		# PSMs	# Proteins	# Protein Groups	Protein Group Accessions	Modifications	MH+ [Da]	A5: Area	B5: Area	C5: Area	q-Value	PEP	A2	XCorr A2	B2	XCorr B2	C2	XCorr C2	# Missed Cleavages
	YTPSGQAGAAASESLFVSNHAY		8	1	1	P04075		2228.04	980572	1.04277e+06	978252	0	8.109e-08	High	6.11506	High	5.12894	High	5.45414	0
	GVVPLAGTNGETTTQGLDGLSER		7	1	1	P04075		2272.15	1.24982e+06	1.237e+06	1.30905e+06	0	8.622e-08	High	5.20631	High	5.14042	High	5.5856	0
	GILAADESTGSIAK		3	1	1	P04075		1332.71	4.61725e+06	4.32468e+06	4.94818e+06	0	6.849e-08	High	4.93728	High	5.0041	High	4.94254	0
	LQSIGTENTEENR		6	1	1	P04075		1490.71	657307	642959	737799	0	0.0001395	High	4.66517	High	4.50887	High	4.26286	0
	YASICQQNGIVPIVEPEILPDGDHDLKR		2	2	2	P04075;P09972	C5(Carbamidomethyl)	3176.61	852452	0	2.16004e+06	0	0.004243	High	4.47484			High	4.12779	1
	IGEHTPSALAIMENANVLAR		5	1	1	P04075		2107.1	5.123e+06	5.32016e+06	5.12162e+06	0	7.132e-16	High	4.41048	High	4.65161	High	4.12469	0
	ALANSLACQGK		10	1	1	P04075	C8(Carbamidomethyl)	1132.58	3.62193e+06	3.72756e+06	4366083	0	0.0006185	High	3.85859	High	3.956	High	3.96737	0
	CPLLKPWALTFSYGR		3	1	1	P04075	C1(Carbamidomethyl)	1808.96	139956	137842	82500.1	0	0.0001164	High	3.3369	High	3.28293	High	3.16222	0
	RLQSIGTENTEENR		2	1	1	P04075		1646.81	4.20877e+06	0	4.61649e+06	0	0.008554	High	2.26245			High	2.71603	1
	YASICQQNGIVPIVEPEILPDGDHDLK		1	2	2	P04075;P09972	C5(Carbamidomethyl)	3020.51	0	364884	0	0	5.14e-06			High	4.83641			0
	GILAADESTGSIAKR		1	1	1	P04075		1488.8	0	0	689767	0	0.01537					High	2.60281	1
	LQSIGTENTEENRR		1	1	1	P04075		1646.81	0	0	4.61649e+06	0	0.005405					High	1.72623	1
	VNPCIGGVILFHETLYQK		1	1	1	P04075	C4(Carbamidomethyl)	2088.1	0	775501	0	0.002	0.02269			High	2.19062			0
P09972	Fructose-bisphosphate aldolase C OS=Homo sapiens OX=9606 GN=ALDOC PE=1 SV=2 - [ALDOC_HUMAN]	39.4312	51.92	1	9	11	37	1.09344e+06	955214	1.56002e+06	47.673	37.64	8	12	47.1766	35.71	8	11	58.6487	51.92	10	14	364	6.87354
	Sequence		# PSMs	# Proteins	# Protein Groups	Protein Group Accessions	Modifications	MH+ [Da]	A5: Area	B5: Area	C5: Area	q-Value	PEP	A2	XCorr A2	B2	XCorr B2	C2	XCorr C2	# Missed Cleavages
	TPSALAILENANVLAR		6	1	1	P09972		1652.94	788120	829307	791533	0	4.522e-06	High	5.53236	High	5.01034	High	5.26685	0
	VDKGVVPLAGTDGETTTQGLDGLSER		7	1	1	P09972		2615.33	293630	282182	286749	0	4.411e-07	High	4.63851	High	4.87593	High	5.60832	1
	ALQASALNAWR		3	1	1	P09972		1200.65	1.14948e+06	998822	1.35802e+06	0	8.177e-09	High	4.56189	High	4.6904	High	4.60322	0
	YASICQQNGIVPIVEPEILPDGDHDLKR		2	2	2	P04075;P09972	C5(Carbamidomethyl)	3176.61	852452	0	2.16004e+06	0	0.004243	High	4.47484			High	4.12779	1
	GVVPLAGTDGETTTQGLDGLSER		4	1	1	P09972		2273.14	484417	493164	121407	0	0.0001949	High	4.31207	High	3.93192	High	4.31031	0
	ALSDHHVYLEGTLLKPNMVTPGHACPIK		3	1	1	P09972	C25(Carbamidomethyl)	3098.6	1.11771e+06	0	968188	0	9.412e-07	High	4.09347			High	4.74176	0
	GILAADESVGSMAK		3	1	1	P09972	M12(Oxidation)	1364.68	48698.8	69412.3	68605.9	0	4.004e-05	High	3.05886	High	3.72487	High	3.8051	0
	LSQIGVENTEENRR		5	1	1	P09972		1644.84	1.01312e+06	1.03751e+06	1.16199e+06	0	0.05172	High	2.66196	High	2.92288	High	2.11024	1
	YEGSGEDGGAAAQSLYIANHAY		2	1	1	P09972		2244	0	267742	250453	0	4.361e-16			High	6.22717	High	6.00721	0
	YASICQQNGIVPIVEPEILPDGDHDLK		1	2	2	P04075;P09972	C5(Carbamidomethyl)	3020.51	0	364884	0	0	5.14e-06			High	4.83641			0
	TVPPAVPGVTFLSGGQSEEEASFNLNAINR		1	1	1	P09972		3101.56	0	0	0	0.005	0.1315					High	2.33287	0
P50213	Isocitrate dehydrogenase [NAD] subunit alpha, mitochondrial OS=Homo sapiens OX=9606 GN=IDH3A PE=1 SV=1 - [IDH3A_HUMAN]	39.5661	7.38	1	2	2	2	149760	174480	0	6.40904	7.38	2	2		0				0			366	6.91748
	Sequence		# PSMs	# Proteins	# Protein Groups	Protein Group Accessions	Modifications	MH+ [Da]	A5: Area	B5: Area	C5: Area	q-Value	PEP	A2	XCorr A2	B2	XCorr B2	C2	XCorr C2	# Missed Cleavages
	TPYTDVNIVTIR		1	1	1	P50213		1391.76	97347.8	0	0	0	0.001562	High	3.68833					0
	TPIAAGHPSMNLLLR		1	1	1	P50213		1590.88	202173	0	0	0	0.005679	High	2.72071					0
P54725	UV excision repair protein RAD23 homolog A OS=Homo sapiens OX=9606 GN=RAD23A PE=1 SV=1 - [RD23A_HUMAN]	39.5847	16.53	1	2	2	10	246934	280755	283552	3.24169	16.53	2	3	6.67702	16.53	2	4	8.12597	16.53	2	3	363	4.57666
	Sequence		# PSMs	# Proteins	# Protein Groups	Protein Group Accessions	Modifications	MH+ [Da]	A5: Area	B5: Area	C5: Area	q-Value	PEP	A2	XCorr A2	B2	XCorr B2	C2	XCorr C2	# Missed Cleavages
	EDKSPSEESAPTTSPESVSGSVPSSGSSGR		3	1	1	P54725		2922.32	162083	178444	176613	0	0.000118	High	3.24169	High	4.12293	High	5.09404	1
	QVIQQNPALLPALLQQLGQENPQLLQQISR		7	1	1	P54725		3378.88	331786	383067	390492	0	0.004884	High	2.18003	High	2.55409	High	3.03193	0
P27169	Serum paraoxonase/arylesterase 1 OS=Homo sapiens OX=9606 GN=PON1 PE=1 SV=3 - [PON1_HUMAN]	39.7062	18.03	1	4	4	11	541966	505158	564219	13.4359	18.03	4	4	14.303	18.03	4	4	11.5472	11.27	3	3	355	5.22412
	Sequence		# PSMs	# Proteins	# Protein Groups	Protein Group Accessions	Modifications	MH+ [Da]	A5: Area	B5: Area	C5: Area	q-Value	PEP	A2	XCorr A2	B2	XCorr B2	C2	XCorr C2	# Missed Cleavages
	IFFYDSENPPASEVLR		3	1	1	P27169		1883.93	338421	378872	383241	0	1.124e-07	High	3.8599	High	4.30401	High	4.44801	0
	IQNILTEEPK		3	1	1	P27169		1184.66	774181	660031	777949	0	4.518e-06	High	3.74813	High	3.89479	High	3.59741	0
	GIETGSEDLEILPNGLAFISSGLK		2	1	1	P27169		2460.3	280542	226228	0	0	0.02383	High	3.0356	High	2.98293			0
	EVQPVELPNCNLVK		3	1	1	P27169	C10(Carbamidomethyl)	1638.86	513295	476571	531467	0	0.0002457	High	2.79226	High	3.12131	High	3.50176	0
P09471	Guanine nucleotide-binding protein G(o) subunit alpha OS=Homo sapiens OX=9606 GN=GNAO1 PE=1 SV=4 - [GNAO_HUMAN]	40.0249	18.08	1	4	4	15	385435	384824	387646	20.8014	18.08	4	5	19.9258	18.08	4	5	20.17	18.08	4	5	354	5.52881
	Sequence		# PSMs	# Proteins	# Protein Groups	Protein Group Accessions	Modifications	MH+ [Da]	A5: Area	B5: Area	C5: Area	q-Value	PEP	A2	XCorr A2	B2	XCorr B2	C2	XCorr C2	# Missed Cleavages
	MEDTEPFSAELLSAMMR		6	1	1	P09471		1957.88	367451	336112	295907	0	1.03e-05	High	4.88129	High	3.97536	High	4.25108	0
	LWGDSGIQECFNR		3	1	1	P09471	C10(Carbamidomethyl)	1581.72	303731	347572	370316	0	2.051e-05	High	4.67918	High	4.15373	High	4.43987	0
	IGAADYQPTEQDILR		3	1	1	P09471		1689.85	390481	392323	424053	0	7.472e-15	High	4.64992	High	4.99794	High	4.26787	0
	QYKPVVYSNTIQSLAAIVR		3	1	1	P09471		2150.2	398372	414578	368569	0	8.411e-05	High	3.28936	High	3.7958	High	3.90203	0
Q9Y617	Phosphoserine aminotransferase OS=Homo sapiens OX=9606 GN=PSAT1 PE=1 SV=2 - [SERC_HUMAN]	40.3968	22.16	1	6	6	16	320575	345849	348643	14.6246	12.7	4	4	18.6065	19.19	5	5	25.0226	22.16	6	7	370	7.66455
	Sequence		# PSMs	# Proteins	# Protein Groups	Protein Group Accessions	Modifications	MH+ [Da]	A5: Area	B5: Area	C5: Area	q-Value	PEP	A2	XCorr A2	B2	XCorr B2	C2	XCorr C2	# Missed Cleavages
	ASLYNAVTIEDVQK		3	1	1	Q9Y617		1550.81	266150	319576	312394	0	4.488e-12	High	4.63768	High	4.77097	High	4.19729	0
	CADYVVTGAWSAK		3	1	1	Q9Y617	C1(Carbamidomethyl)	1427.66	225612	185029	189697	0	2.971e-06	High	3.79235	High	4.3777	High	4.86238	0
	IINNTENLVR		3	1	1	Q9Y617		1185.66	469962	477614	475580	0	1.673e-05	High	3.47823	High	3.05737	High	3.61689	0
	ALELNMLSLK		3	1	1	Q9Y617		1131.65	0	0	0	0	8.696e-06	High	2.71639	High	2.96135	High	2.95396	0
	SQTIYEIIDNSQGFYVCPVEPQNR		3	1	1	Q9Y617	C17(Carbamidomethyl)	2857.36	0	240358	257957	0	6.755e-05			High	3.43913	High	4.49253	0
	LPHSVLLEIQK		1	1	1	Q9Y617		1276.76	0	0	111555	0	0.00325					High	2.37984	0
Q9UN36	Protein NDRG2 OS=Homo sapiens OX=9606 GN=NDRG2 PE=1 SV=2 - [NDRG2_HUMAN]	40.7722	14.29	1	3	3	10	439383	428762	478770	13.3439	14.29	3	3	16.7028	14.29	3	4	13.2751	14.29	3	3	371	5.21143
	Sequence		# PSMs	# Proteins	# Protein Groups	Protein Group Accessions	Modifications	MH+ [Da]	A5: Area	B5: Area	C5: Area	q-Value	PEP	A2	XCorr A2	B2	XCorr B2	C2	XCorr C2	# Missed Cleavages
	CPVMLVVGDQAPHEDAVVECNSK		3	1	1	Q9UN36	C1(Carbamidomethyl); C20(Carbamidomethyl)	2554.18	496810	483428	501293	0	9.365e-06	High	6.19946	High	5.92534	High	5.81405	0
	RPAILTYHDVGLNYK		3	1	1	Q9UN36		1759.95	620282	605701	737022	0	0.0004129	High	3.59754	High	3.45736	High	3.9926	0
	MADSGGQPQLTQPGK		4	1	1	Q9UN36		1514.73	201057	197157	197997	0	1.06e-06	High	3.54693	High	4.04066	High	3.46841	0
P16188	HLA class I histocompatibility antigen, A-30 alpha chain OS=Homo sapiens OX=9606 GN=HLA-A PE=1 SV=2 - [1A30_HUMAN]	40.8792	21.92	17	5	5	11	1.46772e+06	96709.1	1.52491e+06	11.6823	15.34	4	4	11.6486	13.7	3	3	12.1327	15.34	4	4	365	6.1001
	Sequence		# PSMs	# Proteins	# Protein Groups	Protein Group Accessions	Modifications	MH+ [Da]	A5: Area	B5: Area	C5: Area	q-Value	PEP	A2	XCorr A2	B2	XCorr B2	C2	XCorr C2	# Missed Cleavages
	FIAVGYVDDTQFVR		3	17	1	P16188		1629.83	4.02425e+06	0	4.18605e+06	0	2.296e-06	High	4.43677	High	4.18562	High	4.52196	0
	AYLEGTCVEWLR		3	17	1	P16188	C7(Carbamidomethyl)	1496.73	80575.4	83657.1	71298.7	0	1.254e-05	High	4.38064	High	4.35816	High	5.03183	0
	WAAVVVPSGEEQR		2	8	1	P16188		1427.74	79273.2	0	72679.6	0	0.03488	High	2.86485			High	2.57893	0
	YTCHVQHEGLPKPLTLR		2	13	1	P16188	C3(Carbamidomethyl)	2049.07	298319	0	315993	0	0.01442	High	1.85474			High	2.10877	0
	DGEDQTQDTELVETRPAGDGTFQK		1	12	1	P16188		2637.21	0	109761	0	0.009	0.1692			High	3.10485			0
P01860	Immunoglobulin heavy constant gamma 3 OS=Homo sapiens OX=9606 GN=IGHG3 PE=1 SV=2 - [IGHG3_HUMAN]	41.2604	48.28	1	6	12	202	2.10994e+07	2.11519e+07	2.34539e+07	178.512	44.56	11	63	199.666	39.52	10	66	209.185	48.28	12	73	377	7.89893
	Sequence		# PSMs	# Proteins	# Protein Groups	Protein Group Accessions	Modifications	MH+ [Da]	A5: Area	B5: Area	C5: Area	q-Value	PEP	A2	XCorr A2	B2	XCorr B2	C2	XCorr C2	# Missed Cleavages
	TPEVTCVVVDVSHEDPEVQFK		4	1	1	P01860	C6(Carbamidomethyl)	2414.16	1.75201e+06	1.87425e+06	1.91592e+06	0	7.776e-09	High	5.49326	High	5.26801	High	5.99362	0
	CPAPELLGGPSVFLFPPKPK		9	1	1	P01860	C1(Carbamidomethyl)	2151.17	4.9211e+06	4.57158e+06	4.70509e+06	0	9.305e-05	High	5.0789	High	4.7565	High	4.87173	0
	VVSVLTVLHQDWLNGK		11	4	3	P01857;P01860;P01861		1808.01	1.29949e+07	1.26614e+07	1.2065e+07	0	1.442e-07	High	4.94971	High	4.69654	High	5.17516	0
	WYVDGVEVHNAK		3	1	1	P01860		1416.7	253300	242391	268532	0	6.188e-11	High	3.88871	High	4.33367	High	3.97804	0
	NQVSLTCLVK		21	5	4	P01857;P01859;P01860;P01861	C7(Carbamidomethyl)	1161.63	2.05868e+07	2.30706e+07	2.07321e+07	0	0.0009229	High	3.52221	High	3.43178	High	3.55125	0
	EPQVYTLPPSREEMTK		70	2	2	P01859;P01860		1904.95	4.06709e+06	6.35043e+06	5.82523e+06	0	2.5e-08	High	3.45747	High	4.2555	High	3.74202	1
	TPLGDTTHTCPR		19	1	1	P01860	C10(Carbamidomethyl)	1355.64	5.37232e+06	5.11958e+06	6.37859e+06	0	5.555e-06	High	3.36637	High	3.34469	High	3.71476	0
	SCDTPPPCPR		22	1	1	P01860	C2(Carbamidomethyl); C8(Carbamidomethyl)	1186.5	3.47111e+06	3.38144e+06	3.71822e+06	0	0.0001021	High	3.21748	High	3.24444	High	3.28643	0
	GPSVFPLAPCSR		10	3	3	P01859;P01860;P01861	C10(Carbamidomethyl)	1287.66	2.97163e+07	2.77237e+07	2.84598e+07	0	0.000865	High	3.21235	High	3.31292	High	3.20665	0
	WQQGNIFSCSVMHEALHNR		2	1	1	P01860	C9(Carbamidomethyl)	2314.07	811651	0	868664	0	0.0001713	High	3.19432			High	3.31204	0
	EPQVYTLPPSR		28	4	3	P01857;P01859;P01860		1286.68	3.90212e+06	3.77868e+06	4355563	0	0.01169	High	2.67852	High	2.67494	High	2.74886	0
	STSGGTAALGCLVK		1	3	2	P01857;P01860	C11(Carbamidomethyl)	1321.68	0	0	2.11698e+07	0.002	0.07059					High	2.20965	0
	EPQVYTLPPSREEMTK		2	2	2	P01859;P01860	M14(Oxidation)	1920.94	0	0	53082.7	0.003	0.09823					High	1.928	1
P50502	Hsc70-interacting protein OS=Homo sapiens OX=9606 GN=ST13 PE=1 SV=2 - [F10A1_HUMAN]	41.3055	18.43	1	5	5	12	626963	549349	622254	16.1006	15.18	4	4	19.1185	13.82	4	5	13.2214	10.57	3	3	369	5.2749
	Sequence		# PSMs	# Proteins	# Protein Groups	Protein Group Accessions	Modifications	MH+ [Da]	A5: Area	B5: Area	C5: Area	q-Value	PEP	A2	XCorr A2	B2	XCorr B2	C2	XCorr C2	# Missed Cleavages
	VAAIEALNDGELQK		3	1	1	P50502		1470.78	832806	842614	884376	0	1.517e-05	High	4.94213	High	4.77745	High	4.80823	0
	LDYDEDASAMLK		3	1	1	P50502		1370.62	294483	270890	281690	0	0.0002669	High	4.64855	High	4.53175	High	4.58371	0
	AIEINPDSAQPYK		3	1	1	P50502		1445.74	677296	534544	700694	0	0.005434	High	3.86073	High	3.85803	High	3.8295	0
	LDYDEDASAMLK		1	1	1	P50502	M10(Oxidation)	1386.61	0	51077.4	0	0	2.645e-05			High	3.22643			0
	QDPSVLHTEEMR		1	1	1	P50502		1441.68	0	0	0	0	6.02e-05			High	2.72488			0
	LLGHWEEAAHDLALACK		1	1	1	P50502	C16(Carbamidomethyl)	1933.96	370787	0	0	0.002	0.117	High	2.6492					0
Q15019	Septin-2 OS=Homo sapiens OX=9606 GN=SEPT2 PE=1 SV=1 - [SEPT2_HUMAN]	41.4613	18.01	1	3	3	3	0	352246	280009		0				0			5.8496	18.01	3	3	361	6.59521
	Sequence		# PSMs	# Proteins	# Protein Groups	Protein Group Accessions	Modifications	MH+ [Da]	A5: Area	B5: Area	C5: Area	q-Value	PEP	A2	XCorr A2	B2	XCorr B2	C2	XCorr C2	# Missed Cleavages
	KVENEDMNKDQILLEK		1	1	1	Q15019		1946	0	0	318536	0	0.01144					High	3.0521	2
	QQPTQFINPETPGYVGFANLPNQVHR		1	1	1	Q15019		2952.49	0	0	156902	0	0.01989					High	2.7975	0
	TMLITHMQDLQEVTQDLHYENFR		1	1	1	Q15019		2862.36	0	0	364590	0.001	0.0353					High	1.67324	0
P60709	Actin, cytoplasmic 1 OS=Homo sapiens OX=9606 GN=ACTB PE=1 SV=1 - [ACTB_HUMAN]	41.7097	65.33	2	17	20	255	2.67746e+07	2.64906e+07	2.88074e+07	314.333	65.33	20	85	320.05	62.67	19	86	314.858	65.33	20	84	375	5.47803
	Sequence		# PSMs	# Proteins	# Protein Groups	Protein Group Accessions	Modifications	MH+ [Da]	A5: Area	B5: Area	C5: Area	q-Value	PEP	A2	XCorr A2	B2	XCorr B2	C2	XCorr C2	# Missed Cleavages
	LCYVALDFEQEMATAASSSSLEK		19	2	1	P60709	C2(Carbamidomethyl)	2550.18	6.20955e+06	6.59439e+06	6.87415e+06	0	1.063e-07	High	6.65066	High	6.41901	High	6.65399	0
	VAPEEHPVLLTEAPLNPK		29	2	1	P60709		1954.07	3.28245e+07	3.46171e+07	3.52553e+07	0	3.004e-05	High	5.7413	High	5.44315	High	4.94758	0
	CPEALFQPSFLGMESCGIHETTFNSIMK		12	2	1	P60709	C1(Carbamidomethyl); C16(Carbamidomethyl)	3231.47	7.59712e+06	7.46873e+06	7.22948e+06	0	4.374e-08	High	5.66798	High	5.92832	High	5.94195	0
	SYELPDGQVITIGNER		38	3	2	P60709;Q562R1		1790.9	8.09368e+06	7.29561e+06	8.21197e+06	0	3.529e-13	High	5.42134	High	5.54283	High	5.13231	0
	DLYANTVLSGGTTMYPGIADR		12	2	1	P60709		2215.08	8.85495e+06	9.07669e+06	9.61009e+06	0	6.233e-16	High	5.20326	High	6.30617	High	5.61818	0
	KDLYANTVLSGGTTMYPGIADR		3	2	1	P60709		2343.17	2.51681e+06	2.54083e+06	2.65955e+06	0	8.627e-07	High	5.0518	High	5.42547	High	5.52863	1
	LCYVALDFEQEMATAASSSSLEK		4	2	1	P60709	C2(Carbamidomethyl); M12(Oxidation)	2566.18	874213	943912	866762	0	3.679e-09	High	4.72516	High	4.78967	High	5.55301	0
	DLYANTVLSGGTTMYPGIADR		2	2	1	P60709	M14(Oxidation)	2231.08	0	468292	0	0	0.0008658	High	4.66086	High	3.67132			0
	CPEALFQPSFLGMESCGIHETTFNSIMK		9	2	1	P60709	C1(Carbamidomethyl); C16(Carbamidomethyl); M27(Oxidation)	3247.47	699062	764999	686600	0	1.521e-05	High	4.61409	High	3.88833	High	4.85091	0
	TTGIVMDSGDGVTHTVPIYEGYALPHAILR		7	2	1	P60709		3183.63	4.77082e+06	4.33012e+06	4.14527e+06	0	3.827e-13	High	4.57432	High	4.63296	High	4.31903	0
	IWHHTFYNELR		16	2	1	P60709		1515.75	1.96046e+07	1.83865e+07	2.10311e+07	0	0.0004685	High	4.52139	High	4.37555	High	4.40399	0
	EKLCYVALDFEQEMATAASSSSLEK		5	2	1	P60709	C4(Carbamidomethyl)	2807.32	1.30097e+06	1.28037e+06	1.28196e+06	0	2.126e-07	High	4.32018	High	4.71413	High	5.27744	1
	QEYDESGPSIVHR		6	2	1	P60709		1516.71	3.47123e+06	3.69386e+06	3.97928e+06	0	3.747e-08	High	4.02405	High	4.09773	High	3.921	0
	DSYVGDEAQSK		12	2	1	P60709		1198.53	3.91508e+06	4.1834e+06	4.85868e+06	0	2.948e-05	High	3.96236	High	3.85248	High	3.96026	0
	AGFAGDDAPR		13	2	1	P60709		976.451	1.15557e+07	1.21985e+07	1.4002e+07	0	1.187e-06	High	3.70829	High	3.80578	High	3.64028	0
	AVFPSIVGRPR		7	2	1	P60709		1198.71	6.4324e+06	6.78022e+06	7.55182e+06	0	0.0006358	High	3.63914	High	3.6178	High	3.69916	0
	FRCPEALFQPSFLGMESCGIHETTFNSIMK		3	2	1	P60709	C3(Carbamidomethyl); C18(Carbamidomethyl)	3534.65	1.1516e+06	1.19382e+06	1.12009e+06	0	1.18e-06	High	3.41604	High	3.56599	High	3.25529	1
	GYSFTTTAER		2	2	1	P60709		1132.53	5.75523e+06	0	6.0717e+06	0	0.002394	High	3.41192			High	3.28893	0
	DSYVGDEAQSKR		25	2	1	P60709		1354.63	4.20221e+06	3.87611e+06	17197.5	0	1.599e-05	High	3.33245	High	3.41091	High	4.04075	1
	EITALAPSTMK		6	2	1	P60709	M10(Oxidation)	1177.62	534829	586193	576924	0	0.0003468	High	3.08137	High	3.28797	High	3.15352	0
	EITALAPSTMK		9	2	1	P60709		1161.62	2.78947e+07	2.64681e+07	3.01358e+07	0	0.02773	High	3.06944	High	2.95634	High	3.0852	0
	HQGVMVGMGQK		5	3	2	P60709;Q562R1		1171.57	743391	798948	967153	0	2.453e-05	High	3.04619	High	3.03996	High	3.17735	0
	TTGIVMDSGDGVTHTVPIYEGYALPHAILR		4	2	1	P60709	M6(Oxidation)	3199.62	792944	729007	788924	0	2.3e-05	High	2.86671	High	3.6158	High	3.72488	0
	LDLAGRDLTDYLMK		3	3	2	P60709;Q562R1		1623.84	293524	341049	290428	0	0.004337	High	1.81359	High	2.22571	High	1.70045	1
	QEYDESGPSIVHRK		3	2	1	P60709		1644.8	542544	443019	625662	0.001	0.1115	High	1.96413	High	2.17935	High	2.77338	1
	KDLYANTVLSGGTTMYPGIADR		1	2	1	P60709	M15(Oxidation)	2359.17	0	95950	0	0.004	0.08353			High	2.68091			1
Q99536	Synaptic vesicle membrane protein VAT-1 homolog OS=Homo sapiens OX=9606 GN=VAT1 PE=1 SV=2 - [VAT1_HUMAN]	41.8934	10.43	1	3	3	3	176074	313472	198586		0				0			10.6882	10.43	3	3	393	6.29053
	Sequence		# PSMs	# Proteins	# Protein Groups	Protein Group Accessions	Modifications	MH+ [Da]	A5: Area	B5: Area	C5: Area	q-Value	PEP	A2	XCorr A2	B2	XCorr B2	C2	XCorr C2	# Missed Cleavages
	VVTYGMANLLTGPK		1	1	1	Q99536		1463.79	0	0	56918.4	0	0.0006695					High	4.18768	0
	VLLVPGPEKEN		1	1	1	Q99536		1194.68	0	0	388324	0	0.01791					High	3.40903	1
	GVDIVMDPLGGSDTAK		1	1	1	Q99536		1574.78	0	0	150517	0	0.0005344					High	3.09152	0
Q562R1	Beta-actin-like protein 2 OS=Homo sapiens OX=9606 GN=ACTBL2 PE=1 SV=2 - [ACTBL_HUMAN]	41.976	18.62	1	2	5	48	1.40549e+07	3.11192e+06	3.49746e+06	67.2344	18.62	5	18		0				0			376	5.59229
	Sequence		# PSMs	# Proteins	# Protein Groups	Protein Group Accessions	Modifications	MH+ [Da]	A5: Area	B5: Area	C5: Area	q-Value	PEP	A2	XCorr A2	B2	XCorr B2	C2	XCorr C2	# Missed Cleavages
	SYELPDGQVITIGNER		38	3	2	P60709;Q562R1		1790.9	8.09368e+06	7.29561e+06	8.21197e+06	0	3.529e-13	High	5.42134	High	5.54283	High	5.13231	0
	VAPDEHPILLTEAPLNPK		1	1	1	Q562R1		1954.07	3.28245e+07	0	0	0	0.0009863	High	3.30574					0
	IWYHTFYNELR		1	1	1	Q562R1		1541.77	1.24651e+06	0	0	0	0.006515	High	3.20663					0
	HQGVMVGMGQK		5	3	2	P60709;Q562R1		1171.57	743391	798948	967153	0	2.453e-05	High	3.04619	High	3.03996	High	3.17735	0
	LDLAGRDLTDYLMK		3	3	2	P60709;Q562R1		1623.84	293524	341049	290428	0	0.004337	High	1.81359	High	2.22571	High	1.70045	1
P15104	Glutamine synthetase OS=Homo sapiens OX=9606 GN=GLUL PE=1 SV=4 - [GLNA_HUMAN]	42.0373	17.43	1	5	5	19	648979	650884	666916	26.4027	17.43	5	7	20.1311	17.16	4	5	29.2626	17.43	5	7	373	6.88818
	Sequence		# PSMs	# Proteins	# Protein Groups	Protein Group Accessions	Modifications	MH+ [Da]	A5: Area	B5: Area	C5: Area	q-Value	PEP	A2	XCorr A2	B2	XCorr B2	C2	XCorr C2	# Missed Cleavages
	TCLLNETGDEPFQYKN		3	1	1	P15104	C2(Carbamidomethyl)	1928.87	302350	295124	350731	0	4.097e-07	High	4.70408	High	5.32675	High	5.81734	1
	LTGFHETSNINDFSAGVANR		5	1	1	P15104		2150.03	709253	715868	818405	0	1.061e-06	High	4.67094	High	5.32744	High	5.54489	0
	RPSANCDPFSVTEALIR		6	1	1	P15104	C6(Carbamidomethyl)	1932.97	792115	767088	766541	0	4.416e-06	High	4.09309	High	3.73107	High	4.25582	0
	RLTGFHETSNINDFSAGVANR		2	1	1	P15104		2306.14	76966.3	0	108865	0	0.02126	High	3.734			High	3.58944	1
	QVYMSLPQGEK		3	1	1	P15104		1279.64	445569	469695	415802	0.001	0.0638	High	2.54102	High	2.43739	High	2.31696	0
Q96E39	RNA binding motif protein, X-linked-like-1 OS=Homo sapiens OX=9606 GN=RBMXL1 PE=1 SV=1 - [RMXL1_HUMAN]	42.1162	6.92	2	2	2	4	193008	212501	217427		0			7.82499	6.92	2	2	8.31271	6.92	2	2	390	9.89111
	Sequence		# PSMs	# Proteins	# Protein Groups	Protein Group Accessions	Modifications	MH+ [Da]	A5: Area	B5: Area	C5: Area	q-Value	PEP	A2	XCorr A2	B2	XCorr B2	C2	XCorr C2	# Missed Cleavages
	LFIGGLNTETNEK		2	2	1	Q96E39		1435.75	0	175463	206015	0	2.455e-05			High	4.05673	High	4.23288	0
	GFAFVTFESPADAK		2	2	1	Q96E39		1486.72	0	249539	228839	0	1.945e-05			High	3.76826	High	4.07983	0
P36222	Chitinase-3-like protein 1 OS=Homo sapiens OX=9606 GN=CHI3L1 PE=1 SV=2 - [CH3L1_HUMAN]	42.5984	9.4	1	3	3	9	232160	234294	255800	8.96655	9.4	3	3	9.60724	9.4	3	3	8.55032	9.4	3	3	383	8.45557
	Sequence		# PSMs	# Proteins	# Protein Groups	Protein Group Accessions	Modifications	MH+ [Da]	A5: Area	B5: Area	C5: Area	q-Value	PEP	A2	XCorr A2	B2	XCorr B2	C2	XCorr C2	# Missed Cleavages
	EAGTLAYYEICDFLR		3	1	1	P36222	C11(Carbamidomethyl)	1820.86	55929.8	94759.1	102978	0	1.74e-08	High	3.34091	High	3.46571	High	3.19612	0
	ILGQQVPYATK		3	1	1	P36222		1217.69	359668	342115	381036	0	1.666e-06	High	2.85525	High	3.24701	High	3.02663	0
	LVMGIPTFGR		3	1	1	P36222		1090.61	280881	266010	283385	0	0.001863	High	2.7704	High	2.89452	High	2.32757	0
P12277	Creatine kinase B-type OS=Homo sapiens OX=9606 GN=CKB PE=1 SV=1 - [KCRB_HUMAN]	42.6173	57.74	1	14	14	93	5.3216e+06	5.45025e+06	5.37492e+06	106.456	57.74	14	29	99.3987	54.59	12	29	123.412	57.74	14	35	381	5.59229
	Sequence		# PSMs	# Proteins	# Protein Groups	Protein Group Accessions	Modifications	MH+ [Da]	A5: Area	B5: Area	C5: Area	q-Value	PEP	A2	XCorr A2	B2	XCorr B2	C2	XCorr C2	# Missed Cleavages
	GTGGVDTAAVGGVFDVSNADR		5	1	1	P12277		1964.94	676314	690858	826560	0	1.459e-07	High	6.40587	High	6.16691	High	5.78154	0
	LAVEALSSLDGDLAGR		9	1	1	P12277		1586.85	2.94874e+06	2.67423e+06	2.66829e+06	0	1.047e-08	High	5.24168	High	5.27777	High	5.84147	0
	RGTGGVDTAAVGGVFDVSNADR		4	1	1	P12277		2121.04	574007	605109	585884	0	8.338e-05	High	4.95273	High	4.87549	High	4.31217	1
	SMTEAEQQQLIDDHFLFDKPVSPLLLASGMAR		11	1	1	P12277		3587.8	5.40646e+06	5.48349e+06	5.50072e+06	0	3.176e-06	High	4.78273	High	5.17114	High	5.50095	0
	TDLNPDNLQGGDDLDPNYVLSSR		3	1	1	P12277		2518.18	775354	772969	811909	0	2.848e-06	High	4.6919	High	4.30869	High	4.76612	0
	LEQGQAIDDLMPAQK		8	1	1	P12277		1656.83	1.31284e+06	1.32589e+06	1.36486e+06	0	3.471e-15	High	4.62218	High	5.28932	High	4.75297	0
	FPAEDEFPDLSAHNNHMAK		9	1	1	P12277		2169.97	3.3543e+06	3.4534e+06	3.5481e+06	0	2.155e-05	High	4.48199	High	4.40242	High	5.15944	0
	LGFSEVELVQMVVDGVK		12	1	1	P12277		1848.98	1.10906e+06	1.10845e+06	1.11977e+06	0	4.361e-16	High	4.44484	High	5.09479	High	4.47928	0
	FCTGLTQIETLFK		3	1	1	P12277	C2(Carbamidomethyl)	1557.81	1.66422e+06	1.72253e+06	1.56572e+06	0	2.744e-12	High	4.03538	High	4.42879	High	4.17449	0
	LEQGQAIDDLMPAQK		4	1	1	P12277	M11(Oxidation)	1672.83	150734	146012	140983	0	3.289e-06	High	3.56933	High	3.04551	High	3.69962	0
	DLFDPIIEDR		2	1	1	P12277		1232.62	1.79943e+06	0	1.69839e+06	0	0.001071	High	3.30599			High	3.02671	0
	VLTPELYAELR		9	1	1	P12277		1303.73	7.20405e+06	7.41385e+06	7.07595e+06	0	9.784e-07	High	3.15136	High	3.3172	High	3.1746	0
	SMTEAEQQQLIDDHFLFDKPVSPLLLASGMAR		6	1	1	P12277	M2(Oxidation)	3603.79	858495	898384	858057	0	0.0009864	High	3.02296	High	2.28864	High	3.97494	0
	SKDYEFMWNPHLGYILTCPSNLGTGLR		3	1	1	P12277	C18(Carbamidomethyl)	3169.54	910076	1.00772e+06	824887	0	0.005787	High	2.94513	High	1.9664	High	1.85432	1
	TFLVWVNEEDHLR		3	1	1	P12277		1657.84	484242	463478	311005	0	0.0007979	High	2.87806	High	2.55779	High	2.958	0
	LRFPAEDEFPDLSAHNNHMAK		2	1	1	P12277		2439.15	225375	0	281490	0	3.294e-05	High	2.66323			High	4.36781	1
Q92597	Protein NDRG1 OS=Homo sapiens OX=9606 GN=NDRG1 PE=1 SV=1 - [NDRG1_HUMAN]	42.8077	7.61	1	2	2	2	61497.1	71549.7	85242.8		0			5.08178	7.61	2	2		0			394	5.8208
	Sequence		# PSMs	# Proteins	# Protein Groups	Protein Group Accessions	Modifications	MH+ [Da]	A5: Area	B5: Area	C5: Area	q-Value	PEP	A2	XCorr A2	B2	XCorr B2	C2	XCorr C2	# Missed Cleavages
	TASGSSVTSLDGTR		1	1	1	Q92597		1338.66	0	84363.4	0	0	0.0004707			High	2.85633			0
	YFVQGMGYMPSASMTR		1	1	1	Q92597		1825.81	0	58736	0	0.006	0.09652			High	2.22545			0
P54727	UV excision repair protein RAD23 homolog B OS=Homo sapiens OX=9606 GN=RAD23B PE=1 SV=1 - [RD23B_HUMAN]	43.1446	11.74	1	2	2	6	211784	215388	249552	5.1155	11.74	2	2	4.4475	11.74	2	2	7.21966	11.74	2	2	409	4.84326
	Sequence		# PSMs	# Proteins	# Protein Groups	Protein Group Accessions	Modifications	MH+ [Da]	A5: Area	B5: Area	C5: Area	q-Value	PEP	A2	XCorr A2	B2	XCorr B2	C2	XCorr C2	# Missed Cleavages
	QEKPAEKPAETPVATSPTATDSTSGDSSR		3	1	1	P54727		2945.41	174361	176352	205091	0	0.00105	High	2.67098	High	2.2247	High	2.97529	0
	QIIQQNPSLLPALLQQIGR		3	1	1	P54727		2130.24	249207	254424	294012	0	3.003e-07	High	2.44452	High	4.4475	High	4.24437	0
P07339	Cathepsin D OS=Homo sapiens OX=9606 GN=CTSD PE=1 SV=1 - [CATD_HUMAN]	44.5236	16.02	1	4	4	12	238371	212116	203493	16.1221	16.02	4	5	19.0509	16.02	4	5	8.18729	7.52	2	2	412	6.53662
	Sequence		# PSMs	# Proteins	# Protein Groups	Protein Group Accessions	Modifications	MH+ [Da]	A5: Area	B5: Area	C5: Area	q-Value	PEP	A2	XCorr A2	B2	XCorr B2	C2	XCorr C2	# Missed Cleavages
	DPDAQPGGELMLGGTDSK		2	1	1	P07339		1787.82	141862	157267	0	0	7.374e-11	High	3.90609	High	4.25688			0
	AIGAVPLIQGEYMIPCEK		4	1	1	P07339	C16(Carbamidomethyl)	1989.03	321815	334635	299739	0	2.03e-06	High	3.81234	High	4.07276	High	4.15758	0
	LVDQNIFSFYLSR		3	1	1	P07339		1601.84	118923	144447	107246	0	5.122e-12	High	3.56289	High	4.44735	High	4.02971	0
	ISVNNVLPVFDNLMQQK		3	1	1	P07339		1959.05	251436	60826	0	0	0.0006812	High	2.5974	High	3.16386			0
P00558	Phosphoglycerate kinase 1 OS=Homo sapiens OX=9606 GN=PGK1 PE=1 SV=3 - [PGK1_HUMAN]	44.5861	46.28	1	12	12	62	5.25684e+06	5.30915e+06	5.21889e+06	73.3291	46.28	11	19	87.5104	46.28	12	22	86.5773	46.28	11	21	417	8.104
	Sequence		# PSMs	# Proteins	# Protein Groups	Protein Group Accessions	Modifications	MH+ [Da]	A5: Area	B5: Area	C5: Area	q-Value	PEP	A2	XCorr A2	B2	XCorr B2	C2	XCorr C2	# Missed Cleavages
	VLNNMEIGTSLFDEEGAK		3	1	1	P00558		1966.95	325713	359265	335735	0	3.541e-06	High	6.01532	High	5.66746	High	5.39045	0
	GCITIIGGGDTATCCAK		3	1	1	P00558	C2(Carbamidomethyl); C14(Carbamidomethyl); C15(Carbamidomethyl)	1754.8	503378	0	646515	0	7.064e-16	High	5.53198	High	5.53563	High	5.47968	0
	ACANPAAGSVILLENLR		12	1	1	P00558	C2(Carbamidomethyl)	1768.94	2.25615e+06	2.26898e+06	2.2635e+06	0	1.009e-05	High	5.25973	High	5.19276	High	5.23698	0
	VSHVSTGGGASLELLEGK		6	1	1	P00558		1740.92	217898	208575	214359	0	0.0002682	High	4.80153	High	4.66901	High	4.69209	0
	ITLPVDFVTADKFDENAK		6	1	1	P00558		2023.05	7.55734e+06	8.06433e+06	7.41723e+06	0	6.181e-05	High	4.61643	High	4.45998	High	4.2048	1
	LGDVYVNDAFGTAHR		6	1	1	P00558		1634.8	5.22379e+06	4.9994e+06	5.31652e+06	0	4.298e-09	High	4.52488	High	5.34155	High	5.06238	0
	TGQATVASGIPAGWMGLDCGPESSKK		6	1	1	P00558	C19(Carbamidomethyl)	2605.25	2.20466e+06	2.52898e+06	2.34745e+06	0	5.659e-05	High	3.94284	High	4.09295	High	4.55128	1
	ALESPERPFLAILGGAK		8	1	1	P00558		1769	2.9894e+06	2.86372e+06	2.92291e+06	0	1.572e-07	High	3.40985	High	4.26254	High	3.88703	0
	VLPGVDALSNI		3	1	1	P00558		1097.62	2.46458e+06	2.47309e+06	2.56666e+06	0	2.321e-08	High	3.23656	High	3.25656	High	3.2045	0
	SVVLMSHLGRPDGVPMPDKYSLEPVAVELK		5	1	1	P00558		3263.72	1.24346e+06	2.37276e+06	2.21291e+06	0	4.405e-08	High	2.84452	High	3.07004	High	4.47267	1
	TGQATVASGIPAGWMGLDCGPESSK		1	1	1	P00558	C19(Carbamidomethyl)	2477.14	0	204853	0	0	0.0001438			High	2.31062			0
	WNTEDKVSHVSTGGGASLELLEGK		3	1	1	P00558		2514.26	761433	750977	719629	0.001	0.02568	High	2.26558	High	1.81814	High	2.56854	1
Q9NTK5	Obg-like ATPase 1 OS=Homo sapiens OX=9606 GN=OLA1 PE=1 SV=2 - [OLA1_HUMAN]	44.7153	7.32	1	2	2	6	192540	193024	185738	5.90717	7.32	2	2	6.41904	7.32	2	2	7.2533	7.32	2	2	396	7.81104
	Sequence		# PSMs	# Proteins	# Protein Groups	Protein Group Accessions	Modifications	MH+ [Da]	A5: Area	B5: Area	C5: Area	q-Value	PEP	A2	XCorr A2	B2	XCorr B2	C2	XCorr C2	# Missed Cleavages
	IPAFLNVVDIAGLVK		3	1	1	Q9NTK5		1568.95	225369	239219	227493	0	1.248e-09	High	3.40851	High	3.98292	High	4.27117	0
	YEDFKEEGSENAVK		3	1	1	Q9NTK5		1644.74	159711	146829	143984	0	0.01136	High	2.49866	High	2.43612	High	2.98213	1
P00738	Haptoglobin OS=Homo sapiens OX=9606 GN=HP PE=1 SV=1 - [HPT_HUMAN]	45.1766	52.96	1	21	21	237	2.67904e+07	2.60852e+07	3.04144e+07	283.529	52.96	20	77	284.585	52.96	21	77	296.824	52.96	21	83	406	6.58057
	Sequence		# PSMs	# Proteins	# Protein Groups	Protein Group Accessions	Modifications	MH+ [Da]	A5: Area	B5: Area	C5: Area	q-Value	PEP	A2	XCorr A2	B2	XCorr B2	C2	XCorr C2	# Missed Cleavages
	SPVGVQPILNEHTFCAGMSK		15	1	1	P00738	C15(Carbamidomethyl)	2172.07	4.0676e+07	3.96837e+07	4.19886e+07	0	4.361e-16	High	6.38062	High	6.63031	High	5.76242	0
	AVGDKLPECEADDGCPKPPEIAHGYVEHSVR		20	1	1	P00738	C9(Carbamidomethyl); C15(Carbamidomethyl)	3432.61	1.58017e+07	1.44875e+07	1.69207e+07	0	6.433e-06	High	5.70846	High	5.08194	High	5.47116	1
[truncated: 2,196 more rows]

## Sheet: ND_GBM_5-ALAnegative 
Accession	Description	MW [kDa]	ΣCoverage	Σ# Proteins	Σ# Unique Peptides	Σ# Peptides	Σ# PSMs	A5: Area	B5: Area	C5: Area	Score A2	Coverage A2	# Peptides A2	# PSM A2	Score B2	Coverage B2	# Peptides B2	# PSM B2	Score C2	Coverage C2	# Peptides C2	# PSM C2	# AAs	calc. pI
[truncated: 2,668 more rows]
