# Supplementary material for: Glioblastoma CUSA Fluid Protein Profiling: A Comparative Investigation of the Core and Peripheral Tumor Zones
Source: Cancers (Basel). 2020 Dec 23;13(1):30. doi: 10.3390/cancers13010030 (PMC7795841; doi:10.3390/cancers13010030)
Supplement: Supplementary file 1 [file cancers-13-00030-s001.zip › cancers-992405_supplementary_proof/Supplementary table S3.xlsx]

## Sheet: R_GBM_CORE
Accession	Description	ΣCoverage	Σ# Proteins	Σ# Unique Peptides	Σ# Peptides	Σ# PSMs	A5: Area	B5: Area	C5: Area	Score A2	Coverage A2	# Peptides A2	# PSM A2	Score B2	Coverage B2	# Peptides B2	# PSM B2	Score C2	Coverage C2	# Peptides C2	# PSM C2	# AAs	MW [kDa]	calc. pI
P0DOY3	Immunoglobulin lambda constant 3 OS=Homo sapiens OX=9606 GN=IGLC3 PE=1 SV=1 - [IGLC3_HUMAN]	96.23	1	13	13	110	1.19354e+07	1.14547e+07	1.21351e+07	99.4053	96.23	10	33	117.475	96.23	11	39	107.227	96.23	12	38	106	11.2585	7.23975
	Sequence	# PSMs	# Proteins	# Protein Groups	Protein Group Accessions	Modifications	MH+ [Da]	A5: Area	B5: Area	C5: Area	q-Value	PEP	A2	XCorr A2	B2	XCorr B2	C2	XCorr C2	# Missed Cleavages
	SYSCQVTHEGSTVEK	12	1	1	P0DOY3	C4(Carbamidomethyl)	1711.76	2.19867e+07	2.08224e+07	2.15833e+07	0	1.501e-10	High	5.18658	High	4.564	High	4.60343	0
	YAASSYLSLTPEQWK	9	1	1	P0DOY3		1743.86	839821	969054	895383	0	4.73e-16	High	4.93911	High	5.56952	High	5.30524	0
	QSNNKYAASSYLSLTPEQWK	11	1	1	P0DOY3		2315.14	4.5301e+06	4.16822e+06	4.32255e+06	0	4.768e-08	High	4.437	High	4.17701	High	3.71517	1
	AGVETTTPSKQSNNKYAASSYLSLTPEQWK	8	1	1	P0DOY3		3286.63	5.16012e+06	5.4166e+06	5.5008e+06	0	1.333e-11	High	4.3488	High	4.41824	High	4.14496	2
	ADSSPVKAGVETTTPSK	6	1	1	P0DOY3		1674.86	2.48857e+06	2.44213e+06	2.48359e+06	0	1.698e-05	High	4.15239	High	3.67445	High	2.82294	1
	SHKSYSCQVTHEGSTVEK	22	1	1	P0DOY3	C7(Carbamidomethyl)	2063.95	8.55632e+06	8.12518e+06	9.32124e+06	0	4.73e-16	High	4.0964	High	4.5858	High	4.43599	1
	SYSCQVTHEGSTVEKTVAPTECS	10	1	1	P0DOY3	C4(Carbamidomethyl); C22(Carbamidomethyl)	2557.12	5.26309e+06	5.31859e+06	5.13829e+06	0	4.73e-16	High	3.89603	High	4.61366	High	4.24356	1
	ATLVCLISDFYPGAVTVAWK	6	1	1	P0DOY3	C5(Carbamidomethyl)	2211.16	1.6059e+06	1.61323e+06	1.46584e+06	0	5.671e-11	High	3.69035	High	4.12893	High	4.98137	0
	AAPSVTLFPPSSEELQANK	19	1	1	P0DOY3		1986.02	82831	442940	0	0	0.002746	High	3.24162	High	2.70218	High	3.07896	0
	ATLVCLISDFYPGAVTVAWKADSSPVK	2	1	1	P0DOY3	C5(Carbamidomethyl)	2895.51	0	321654	285049	0	0.0003303			High	2.30857	High	2.32045	1
	SHKSYSCQVTHEGSTVEKTVAPTECS	3	1	1	P0DOY3	C7(Carbamidomethyl); C25(Carbamidomethyl)	2909.31	0	989793	959247	0	0.000712			High	2.05398	High	2.09253	2
	ATLVCLISDFYPGAVTVAWKADSSPVKAGVETTTPSK	1	1	1	P0DOY3	C5(Carbamidomethyl)	3867	273642	0	0	0.001	0.006419	High	2.04453					2
	AAPSVTLFPPSSEELQANKATLVCLISDFYPGAVTVAWK	1	1	1	P0DOY3	C24(Carbamidomethyl)	4178.17	0	0	0	0.001	0.01508					High	2.11694	1
P69905	Hemoglobin subunit alpha OS=Homo sapiens OX=9606 GN=HBA1 PE=1 SV=2 - [HBA_HUMAN]	94.37	1	21	21	1746	4.52054e+08	6.47588e+08	6.12587e+08	1761.68	94.37	21	582	1754.72	94.37	21	585	1772.19	94.37	21	579	142	15.2479	8.67529
	Sequence	# PSMs	# Proteins	# Protein Groups	Protein Group Accessions	Modifications	MH+ [Da]	A5: Area	B5: Area	C5: Area	q-Value	PEP	A2	XCorr A2	B2	XCorr B2	C2	XCorr C2	# Missed Cleavages
	AAWGKVGAHAGEYGAEALER	133	1	1	P69905		2043.01	3.41346e+08	3.23528e+08	3.216e+08	0	4.73e-16	High	7.07739	High	7.35714	High	7.07205	1
	VADALTNAVAHVDDMPNALSALSDLHAHK	26	1	1	P69905		2996.51	6.39038e+07	6.37968e+07	6.26229e+07	0	4.73e-16	High	6.73956	High	7.17098	High	6.39392	0
	TYFPHFDLSHGSAQVKGHGKK	177	1	1	P69905		2341.19	3.4977e+08	3.83212e+08	3.62353e+08	0	5.938e-15	High	6.35846	High	6.15352	High	5.85357	2
	LLSHCLLVTLAAHLPAEFTPAVHASLDK	10	1	1	P69905	C5(Carbamidomethyl)	3024.65	4.47521e+06	4.96787e+06	4208136	0	5.171e-17	High	6.11857	High	5.45592	High	6.26874	0
	TYFPHFDLSHGSAQVK	190	1	1	P69905		1833.9	3.84843e+08	3.79167e+08	3.82922e+08	0	4.73e-16	High	5.90005	High	5.90716	High	5.80056	0
	TYFPHFDLSHGSAQVKGHGK	90	1	1	P69905		2213.1	1.74807e+08	1.77115e+08	1.62701e+08	0	6.349e-15	High	5.87031	High	5.80359	High	6.72616	1
	KVADALTNAVAHVDDMPNALSALSDLHAHK	18	1	1	P69905		3124.59	2.4203e+07	2.42155e+07	2.35598e+07	0	1.465e-14	High	5.80683	High	4.64445	High	5.93473	1
	VGAHAGEYGAEALER	436	1	1	P69905		1529.74	4.76251e+08	7.36797e+08	7.58307e+08	0	2.863e-09	High	5.7308	High	5.68039	High	5.87241	0
	MFLSFPTTKTYFPHFDLSHGSAQVK	25	1	1	P69905		2886.44	3.48513e+07	3.5657e+07	3.63069e+07	0	4.73e-16	High	5.66384	High	6.1921	High	5.0675	1
	LLSHCLLVTLAAHLPAEFTPAVHASLDKFLASVSTVLTSKYR	40	1	1	P69905	C5(Carbamidomethyl)	4577.51	3.20946e+07	3.49302e+07	3.3628e+07	0	5.532e-12	High	5.44518	High	4.93999	High	4.94128	2
	MFLSFPTTKTYFPHFDLSHGSAQVKGHGK	24	1	1	P69905		3265.64	5.03455e+07	5.51299e+07	5.1297e+07	0	3.344e-14	High	5.43284	High	5.39567	High	5.66652	2
	VADALTNAVAHVDDMPNALSALSDLHAHKLR	29	1	1	P69905		3265.68	3.64492e+07	3.88509e+07	3.63079e+07	0	6.031e-11	High	5.06777	High	5.40901	High	5.58551	1
	TNVKAAWGKVGAHAGEYGAEALER	15	1	1	P69905		2485.27	5.3143e+06	5.5855e+06	5.31505e+06	0	2.366e-09	High	5.01742	High	4.46863	High	4.02925	2
	LLSHCLLVTLAAHLPAEFTPAVHASLDKFLASVSTVLTSK	36	1	1	P69905	C5(Carbamidomethyl)	4258.35	8.16362e+06	9.21852e+06	8.18072e+06	0	4.73e-16	High	4.8387	High	5.24011	High	5.04119	1
	KVADALTNAVAHVDDMPNALSALSDLHAHKLR	23	1	1	P69905		3393.77	1.50281e+07	1.53537e+07	1.4788e+07	0	4.73e-16	High	4.69256	High	5.25283	High	4.64104	2
	VADALTNAVAHVDDMPNALSALSDLHAHKLRVDPVNFK	21	1	1	P69905		4065.11	6.65609e+07	6.45035e+07	6.3342e+07	0	2.143e-10	High	4.24157	High	3.94053	High	4.15703	2
	FLASVSTVLTSKYR	10	1	1	P69905		1571.88	6.20005e+06	5.89864e+06	5.85898e+06	0	3.069e-11	High	4.23156	High	3.98528	High	4.64123	1
	VGAHAGEYGAEALERMFLSFPTTK	8	1	1	P69905		2582.27	843052	830665	894241	0	2.445e-09	High	3.42326	High	3.99967	High	4.00466	1
	FLASVSTVLTSK	3	1	1	P69905		1252.72	5.37775e+06	4.75657e+06	4.52213e+06	0	5.213e-08	High	3.4186	High	3.73103	High	4.02569	0
	MFLSFPTTK	63	1	1	P69905	M1(Oxidation)	1087.55	5.21424e+06	5.19301e+06	5.23278e+06	0	0.0001717	High	3.12841	High	2.85503	High	3.03329	0
	MFLSFPTTK	353	1	1	P69905		1071.56	4.95068e+08	822755878	696532727	0	4.895e-07	High	2.98342	High	3.16686	High	3.01384	0
	LRVDPVNFK	13	1	1	P69905		1087.63	1.28214e+07	1.28399e+07	1.2872e+07	0	9.983e-06	High	2.94852	High	2.8639	High	2.96249	1
	VADALTNAVAHVDDMPNALSALSDLHAHKLR	2	1	1	P69905	M15(Oxidation)	3281.69	313857	0	389655	0.001	0.01844	High	2.41938			High	3.23424	1
	VADALTNAVAHVDDMPNALSALSDLHAHK	1	1	1	P69905	M15(Oxidation)	3012.48	0	0	767419	0.001	0.00696					High	2.56223	0
P68871	Hemoglobin subunit beta OS=Homo sapiens OX=9606 GN=HBB PE=1 SV=2 - [HBB_HUMAN]	93.88	1	21	28	3545	7.31123e+08	7.02273e+08	7.17714e+08	3949.56	93.88	27	1160	4097.78	93.88	26	1191	4132.87	93.88	28	1194	147	15.9883	7.28369
	Sequence	# PSMs	# Proteins	# Protein Groups	Protein Group Accessions	Modifications	MH+ [Da]	A5: Area	B5: Area	C5: Area	q-Value	PEP	A2	XCorr A2	B2	XCorr B2	C2	XCorr C2	# Missed Cleavages
	SAVTALWGKVNVDEVGGEALGR	462	1	1	P68871		2228.18	8.44751e+08	8.27862e+08	8.32731e+08	0	4.73e-16	High	6.91946	High	7.08844	High	6.74117	1
	KVLGAFSDGLAHLDNLK	26	2	2	P68871;P02042		1797.99	1.28839e+07	1.21713e+07	1.09093e+07	0	9.582e-14	High	6.57792	High	6.22199	High	7.03507	1
	FFESFGDLSTPDAVMGNPK	665	1	1	P68871		2058.96	3.73612e+08	3.75087e+08	3.94155e+08	0	4.73e-16	High	6.34549	High	6.49519	High	6.35997	0
	VLGAFSDGLAHLDNLKGTFATLSELHCDK	26	1	1	P68871	C27(Carbamidomethyl)	3129.58	8.52285e+07	8.86682e+07	8.84097e+07	0	9.506e-12	High	6.31426	High	5.76522	High	5.73565	1
	LLGNVLVCVLAHHFGKEFTPPVQAAYQK	182	1	1	P68871	C8(Carbamidomethyl)	3136.69	2.66365e+08	2.61689e+08	2.24254e+08	0	1.505e-13	High	6.28736	High	6.34033	High	6.54515	1
	FFESFGDLSTPDAVMGNPK	89	1	1	P68871	M15(Oxidation)	2074.95	3.90257e+06	2.31536e+06	3.94566e+06	0	2.308e-11	High	5.9075	High	5.52877	High	5.73378	0
	VLGAFSDGLAHLDNLK	52	2	2	P68871;P02042		1669.9	6.43813e+07	6.42335e+07	5.5483e+07	0	4.73e-16	High	5.86893	High	5.94576	High	5.5323	0
	VNVDEVGGEALGRLLVVYPWTQR	12	1	1	P68871		2570.38	3.70998e+06	3.66562e+06	3.93963e+06	0	8.887e-10	High	5.75665	High	4.77019	High	4.61314	1
	LLVVYPWTQRFFESFGDLSTPDAVMGNPK	64	1	1	P68871		3314.67	5.22756e+07	4.91572e+07	4.82773e+07	0	4.225e-09	High	5.74869	High	4.83659	High	4.49737	1
	VLGAFSDGLAHLDNLKGTFATLSELHCDKLHVDPENFR	83	1	1	P68871	C27(Carbamidomethyl)	4237.13	3.38863e+08	3.5548e+08	3.47761e+08	0	4.73e-16	High	5.6736	High	6.17256	High	5.41867	2
	FFESFGDLSTPDAVMGNPKVK	179	1	1	P68871		2286.11	2.27397e+08	2.42736e+08	2.19487e+08	0	2.289e-12	High	5.64816	High	5.34066	High	5.84502	1
	VVAGVANALAHKYH	247	2	2	P68871;P02042		1449.8	1.73578e+08	1.76163e+08	1.92139e+08	0	4.73e-16	High	5.54667	High	5.63266	High	5.46704	1
	LLGNVLVCVLAHHFGK	101	1	1	P68871	C8(Carbamidomethyl)	1777	3.23498e+08	3.02482e+08	3.29811e+08	0	3.16e-12	High	5.48623	High	5.57813	High	5.85953	0
	KVLGAFSDGLAHLDNLKGTFATLSELHCDK	30	1	1	P68871	C28(Carbamidomethyl)	3257.67	3.15654e+07	2.93826e+07	2.98384e+07	0	4.73e-16	High	5.44369	High	6.34217	High	5.03899	2
	GTFATLSELHCDKLHVDPENFR	28	1	1	P68871	C11(Carbamidomethyl)	2586.26	4.90926e+07	5.29191e+07	4.48138e+07	0	4.73e-16	High	5.34163	High	5.50457	High	4.98	1
	VNVDEVGGEALGR	228	1	1	P68871		1314.67	3.75808e+08	3.47259e+08	3.40207e+08	0	1.046e-12	High	5.33794	High	5.46518	High	5.32879	0
	LLVVYPWTQRFFESFGDLSTPDAVMGNPKVK	43	1	1	P68871		3541.84	5.90386e+07	6.15006e+07	6.33323e+07	0	7.964e-05	High	5.32844	High	5.0097	High	4.5388	2
	EFTPPVQAAYQKVVAGVANALAHKYH	42	1	1	P68871		2809.49	7.94529e+07	8.66607e+07	8.30185e+07	0	3.279e-09	High	4.61598	High	4.31482	High	4.65062	2
	AHGKKVLGAFSDGLAHLDNLK	14	2	2	P68871;P02042		2191.2	3.12718e+06	3.01661e+06	2.91587e+06	0	4.693e-12	High	4.59845	High	4.47491	High	4.94517	2
	VVAGVANALAHK	18	2	2	P68871;P02042		1149.68	1.50908e+07	1.49463e+07	1.54011e+07	0	4.73e-16	High	4.43739	High	4.63187	High	4.35606	0
	GTFATLSELHCDK	16	1	1	P68871	C11(Carbamidomethyl)	1478.7	4.95679e+06	5.30817e+06	5.58643e+06	0	4.73e-16	High	4.40234	High	4.67935	High	4.38866	0
	FFESFGDLSTPDAVMGNPKVKAHGK	8	1	1	P68871		2679.33	4.99991e+06	5.18518e+06	5.11346e+06	0	1.766e-07	High	4.31983	High	4.04835	High	3.43772	2
	EFTPPVQAAYQK	109	1	1	P68871		1378.7	1.57421e+08	1.59276e+08	1.627e+08	0	5.665e-08	High	3.90396	High	3.75307	High	3.62826	0
	FFESFGDLSTPDAVMGNPKVK	22	1	1	P68871	M15(Oxidation)	2302.11	2.02264e+06	2.00942e+06	1.96221e+06	0	4.73e-16	High	3.77342	High	4.66633	High	4.00598	1
	SAVTALWGKVNVDEVGGEALGRLLVVYPWTQR	23	1	1	P68871		3483.89	1.26447e+07	1.30282e+07	1.18024e+07	0	6.469e-06	High	3.61503	High	3.3757	High	4.41378	2
	SAVTALWGK	275	1	1	P68871		932.52	2.77803e+08	262327278	1.78055e+08	0	0.0002398	High	3.44625	High	3.46977	High	3.48049	0
	LLVVYPWTQR	473	4	3	P68871;P02042;P69891		1274.73	972809464	903870542	926255766	0	0.001154	High	3.29666	High	3.11494	High	3.31391	0
	LHVDPENFR	22	2	2	P68871;P02042		1126.57	1.18209e+07	1.11593e+07	1.30698e+07	0	4.552e-10	High	2.99924	High	3.13561	High	3.08158	0
	EFTPPVQAAYQKVVAGVANALAHK	2	1	1	P68871		2509.36	115706	0	0	0	0.0001146	High	2.37236			High	2.65537	1
	LLVVYPWTQRFFESFGDLSTPDAVMGNPK	3	1	1	P68871	M25(Oxidation)	3330.65	755894	0	794168	0.001	0.01396	High	2.27174			High	2.40564	1
	LLGNVLVCVLAHHFGKEFTPPVQAAYQKVVAGVANALAHK	1	1	1	P68871	C8(Carbamidomethyl)	4267.34	0	0	768381	0.008	0.1307					High	1.86277	2
P02042	Hemoglobin subunit delta OS=Homo sapiens OX=9606 GN=HBD PE=1 SV=2 - [HBD_HUMAN]	93.88	1	16	23	1044	4.0359e+08	3.81422e+08	3.91293e+08	976.184	93.88	21	347	962.191	93.88	23	348	993.839	93.88	20	349	147	16.0453	8.04541
	Sequence	# PSMs	# Proteins	# Protein Groups	Protein Group Accessions	Modifications	MH+ [Da]	A5: Area	B5: Area	C5: Area	q-Value	PEP	A2	XCorr A2	B2	XCorr B2	C2	XCorr C2	# Missed Cleavages
	KVLGAFSDGLAHLDNLK	26	2	2	P68871;P02042		1797.99	1.28839e+07	1.21713e+07	1.09093e+07	0	9.582e-14	High	6.57792	High	6.22199	High	7.03507	1
	FFESFGDLSSPDAVMGNPK	36	1	1	P02042		2044.94	1.73699e+07	1.60544e+07	1.66843e+07	0	3e-14	High	6.52149	High	6.24367	High	6.68785	0
	TAVNALWGKVNVDAVGGEALGR	45	1	1	P02042		2197.18	2.85479e+07	3.12964e+07	2.94183e+07	0	1.067e-14	High	6.13708	High	6.20653	High	6.27557	1
	VLGAFSDGLAHLDNLK	52	2	2	P68871;P02042		1669.9	6.43813e+07	6.42335e+07	5.5483e+07	0	4.73e-16	High	5.86893	High	5.94576	High	5.5323	0
	NFGKEFTPQMQAAYQK	13	1	1	P02042		1887.91	1.2045e+07	1.21289e+07	1.18761e+07	0	5.374e-11	High	5.81919	High	5.02485	High	5.92637	1
	VVAGVANALAHKYH	247	2	2	P68871;P02042		1449.8	1.73578e+08	1.76163e+08	1.92139e+08	0	4.73e-16	High	5.54667	High	5.63266	High	5.46704	1
	VNVDAVGGEALGR	16	1	1	P02042		1256.66	1.99087e+07	2.0774e+07	2.0065e+07	0	4.73e-16	High	4.93381	High	4.94247	High	4.82126	0
	FFESFGDLSSPDAVMGNPKVK	12	1	1	P02042		2272.1	8.6721e+06	8.50855e+06	8.98545e+06	0	3.404e-14	High	4.92911	High	5.09459	High	5.71142	1
	AHGKKVLGAFSDGLAHLDNLK	14	2	2	P68871;P02042		2191.2	3.12718e+06	3.01661e+06	2.91587e+06	0	4.693e-12	High	4.59845	High	4.47491	High	4.94517	2
	VVAGVANALAHK	18	2	2	P68871;P02042		1149.68	1.50908e+07	1.49463e+07	1.54011e+07	0	4.73e-16	High	4.43739	High	4.63187	High	4.35606	0
	LLGNVLVCVLAR	9	1	1	P02042	C8(Carbamidomethyl)	1326.8	1.61384e+07	1.6189e+07	1.42133e+07	0	1.31e-15	High	4.43277	High	4.47558	High	4.2598	0
	EFTPQMQAAYQK	12	1	1	P02042		1441.68	2.31899e+06	2.38949e+06	2.46194e+06	0	1.443e-06	High	3.84304	High	3.80065	High	4.07711	0
	TAVNALWGK	14	1	1	P02042		959.532	1.31402e+07	32370.5	1.31311e+07	0	7.49e-05	High	3.68323	High	3.40164	High	3.50348	0
	LLVVYPWTQRFFESFGDLSSPDAVMGNPK	8	1	1	P02042		3300.65	1.96745e+06	1.95822e+06	1.89166e+06	0	0.002334	High	3.35545	High	2.79978	High	2.88846	1
	LLVVYPWTQR	473	4	3	P68871;P02042;P69891		1274.73	972809464	903870542	926255766	0	0.001154	High	3.29666	High	3.11494	High	3.31391	0
	KVLGAFSDGLAHLDNLKGTFSQLSELHCDK	4	1	1	P02042	C28(Carbamidomethyl)	3300.67	953475	1.13073e+06	998363	0	1.341e-08	High	3.16988	High	3.21848	High	4.59583	2
	LHVDPENFR	22	2	2	P68871;P02042		1126.57	1.18209e+07	1.11593e+07	1.30698e+07	0	4.552e-10	High	2.99924	High	3.13561	High	3.08158	0
	VLGAFSDGLAHLDNLKGTFSQLSELHCDKLHVDPENFR	9	1	1	P02042	C27(Carbamidomethyl)	4280.14	1.98527e+07	2.15676e+07	2.1246e+07	0	0.0008959	High	2.81407	High	3.49778	High	3.73504	2
	GTFSQLSELHCDKLHVDPENFR	7	1	1	P02042	C11(Carbamidomethyl)	2629.25	2.5229e+06	2.62809e+06	2.53487e+06	0	1.136e-05	High	2.75545	High	2.69974	High	2.43061	1
	VLGAFSDGLAHLDNLKGTFSQLSELHCDK	3	1	1	P02042	C27(Carbamidomethyl)	3172.58	4.01392e+06	4.14611e+06	4.08358e+06	0	2.839e-05	High	2.53354	High	1.67247	High	2.76641	1
	TAVNALWGKVNVDAVGGEALGRLLVVYPWTQR	2	1	1	P02042		3452.88	295850	286956	0	0	0.0003562	High	1.34576	High	1.54829			2
	LLVVYPWTQRFFESFGDLSSPDAVMGNPKVK	1	1	1	P02042		3527.82	0	2.06244e+06	0	0.001	0.0295			High	2.67884			2
	EFTPQMQAAYQKVVAGVANALAHKYH	1	1	1	P02042		2872.46	0	1.20211e+06	0	0.004	0.05651			High	2.20002			2
P00441	Superoxide dismutase [Cu-Zn] OS=Homo sapiens OX=9606 GN=SOD1 PE=1 SV=2 - [SODC_HUMAN]	93.51	1	13	13	83	1.35944e+07	1.38345e+07	1.25927e+07	73.8355	93.51	11	26	101.549	93.51	11	28	99.8446	90.91	10	29	154	15.9259	6.12549
	Sequence	# PSMs	# Proteins	# Protein Groups	Protein Group Accessions	Modifications	MH+ [Da]	A5: Area	B5: Area	C5: Area	q-Value	PEP	A2	XCorr A2	B2	XCorr B2	C2	XCorr C2	# Missed Cleavages
	HVGDLGNVTADKDGVADVSIEDSVISLSGDHCIIGR	13	1	1	P00441	C32(Carbamidomethyl)	3720.83	1.77516e+07	1.78962e+07	1.66883e+07	0	3.473e-10	High	6.41562	High	6.02689	High	7.11674	1
	GLTEGLHGFHVHEFGDNTAGCTSAGPHFNPLSR	15	1	1	P00441	C21(Carbamidomethyl)	3519.64	1.44754e+07	1.5482e+07	1.17685e+07	0	4.15403e-20	High	5.95237	High	7.1701	High	8.09904	0
	AVCVLKGDGPVQGIINFEQK	16	1	1	P00441	C3(Carbamidomethyl)	2172.16	7.80825e+06	7.8185e+06	7.9356e+06	0	5.934e-07	High	5.26596	High	4.93796	High	5.20291	1
	ESNGPVKVWGSIK	9	1	1	P00441		1400.76	3.25219e+06	3.15879e+06	3.07223e+06	0	2.921e-07	High	4.3145	High	3.82296	High	3.85039	1
	TLVVHEKADDLGKGGNEESTK	9	1	1	P00441		2227.12	4.55689e+06	4.49296e+06	4.40471e+06	0	1.512e-05	High	3.20279	High	3.39872	High	4.15167	2
	HVGDLGNVTADK	3	1	1	P00441		1225.62	143808	126444	155120	0	0.002532	High	3.12305	High	2.44355	High	2.11975	0
	ADDLGKGGNEESTKTGNAGSR	6	1	1	P00441		2063.96	8.55632e+06	8.12518e+06	9.32124e+06	0	6.373e-12	High	2.45237	High	3.91877	High	5.42215	2
	DEERHVGDLGNVTADKDGVADVSIEDSVISLSGDHCIIGR	3	1	1	P00441	C36(Carbamidomethyl)	4250.04	879746	988777	0	0	4.73e-16	High	2.43184	High	5.99998			2
	LACGVIGIAQ	2	1	1	P00441	C3(Carbamidomethyl)	1001.55	4.36606e+06	4.40936e+06	0	0	2.387e-05	High	2.29915	High	1.95851			0
	DGVADVSIEDSVISLSGDHCIIGR	3	1	1	P00441	C20(Carbamidomethyl)	2514.22	320465	314057	293481	0	1.77e-13	High	2.24374	High	2.78106	High	2.64589	0
	GDGPVQGIINFEQK	1	1	1	P00441		1501.77	0	0	0	0	2.615e-11			High	4.83708			0
	TGNAGSRLACGVIGIAQ	1	1	1	P00441	C10(Carbamidomethyl)	1644.86	0	0	88583.5	0.002	0.0272					High	3.17517	1
	ESNGPVKVWGSIKGLTEGLHGFHVHEFGDNTAGCTSAGPHFNPLSR	2	1	1	P00441	C34(Carbamidomethyl)	4901.38	1.72358e+06	0	1.52224e+06	0.003	0.04983	High	1.76502			High	3.15984	2
P01834	Immunoglobulin kappa constant OS=Homo sapiens OX=9606 GN=IGKC PE=1 SV=2 - [IGKC_HUMAN]	93.46	1	16	16	239	3.0561e+07	3.07888e+07	3.28996e+07	263.03	93.46	16	80	267.98	93.46	16	79	278.42	93.46	16	80	107	11.7578	6.52197
	Sequence	# PSMs	# Proteins	# Protein Groups	Protein Group Accessions	Modifications	MH+ [Da]	A5: Area	B5: Area	C5: Area	q-Value	PEP	A2	XCorr A2	B2	XCorr B2	C2	XCorr C2	# Missed Cleavages
	VDNALQSGNSQESVTEQDSKDSTYSLSSTLTLSK	11	1	1	P01834		3619.73	1.78691e+06	1.79529e+06	1.54486e+06	0	4.061e-11	High	6.91521	High	4.69748	High	5.21065	1
	HKVYACEVTHQGLSSPVTK	32	1	1	P01834	C6(Carbamidomethyl)	2141.09	6.59995e+07	6.61637e+07	7.0668e+07	0	1.775e-17	High	6.50766	High	6.09002	High	5.89858	1
	VQWKVDNALQSGNSQESVTEQDSK	10	1	1	P01834		2677.28	1.80987e+06	1.85734e+06	1.89596e+06	0	5.401e-15	High	6.5072	High	5.76906	High	6.93164	1
	ADYEKHKVYACEVTHQGLSSPVTK	16	1	1	P01834	C11(Carbamidomethyl)	2747.36	1.89195e+07	1.91331e+07	2.09861e+07	0	4.73e-16	High	5.42632	High	5.57085	High	5.16347	2
	VDNALQSGNSQESVTEQDSKDSTYSLSSTLTLSKADYEK	5	1	1	P01834		4226	2.61215e+06	2.92132e+06	2.42072e+06	0	4.73e-16	High	5.17974	High	5.44376	High	5.20647	2
	TVAAPSVFIFPPSDEQLK	46	1	1	P01834		1946.04	3.80491e+06	3.23837e+06	3.78527e+06	0	3.531e-11	High	5.11999	High	4.72656	High	4.48314	0
	SGTASVVCLLNNFYPR	19	1	1	P01834	C8(Carbamidomethyl)	1797.9	5.24312e+06	5.37152e+06	5.62679e+06	0	4.73e-16	High	4.7825	High	5.00845	High	4.86402	0
	VDNALQSGNSQESVTEQDSK	5	1	1	P01834		2135.98	609821	653744	610082	0	9.431e-07	High	4.3915	High	3.63344	High	4.69291	0
	VYACEVTHQGLSSPVTK	11	1	1	P01834	C4(Carbamidomethyl)	1875.93	6.76403e+06	7.06967e+06	7.0447e+06	0	9.552e-16	High	4.25213	High	4.55491	High	4.51586	0
	DSTYSLSSTLTLSK	3	1	1	P01834		1502.76	929699	780423	708948	0	6.366e-10	High	4.19217	High	4.55438	High	4.26444	0
	TVAAPSVFIFPPSDEQLKSGTASVVCLLNNFYPR	49	1	1	P01834	C26(Carbamidomethyl)	3724.91	3.17667e+06	2.53379e+06	1.45443e+06	0	1.756e-11	High	3.95765	High	4.77275	High	4.28763	1
	VQWKVDNALQSGNSQESVTEQDSKDSTYSLSSTLTLSK	16	1	1	P01834		4161.03	2.88908e+06	2.58954e+06	2.15939e+06	0	4.73e-16	High	3.74348	High	5.18949	High	4.09669	2
	DSTYSLSSTLTLSKADYEK	3	1	1	P01834		2109.03	113393	97395.4	90156.6	0	9.43e-09	High	3.26246	High	3.98078	High	3.79895	1
	RTVAAPSVFIFPPSDEQLK	4	1	1	P01834		2102.13	0	0	126020	0	1.141e-07	High	2.6484	High	3.4406	High	2.41207	1
	RTVAAPSVFIFPPSDEQLKSGTASVVCLLNNFYPR	5	1	1	P01834	C27(Carbamidomethyl)	3881.01	0	74465.9	282656	0	0.009098	High	2.12653	High	2.2198	High	1.95282	2
	EAKVQWKVDNALQSGNSQESVTEQDSK	4	1	1	P01834		3005.46	175432	153286	187179	0.001	0.009275	High	1.94208	High	1.93103	High	1.96858	2
P04792	Heat shock protein beta-1 OS=Homo sapiens OX=9606 GN=HSPB1 PE=1 SV=2 - [HSPB1_HUMAN]	90.24	1	13	13	99	3.53186e+06	3.57958e+06	3.59561e+06	99.6239	81.95	11	35	85.6058	81.95	11	29	104.646	90.24	13	35	205	22.7685	6.40479
	Sequence	# PSMs	# Proteins	# Protein Groups	Protein Group Accessions	Modifications	MH+ [Da]	A5: Area	B5: Area	C5: Area	q-Value	PEP	A2	XCorr A2	B2	XCorr B2	C2	XCorr C2	# Missed Cleavages
	KYTLPPGVDPTQVSSSLSPEGTLTVEAPMPK	15	1	1	P04792		3226.67	1.96902e+06	1.91101e+06	1.93027e+06	0	1.167e-09	High	4.64547	High	4.58815	High	4.52452	1
	VSLDVNHFAPDELTVK	7	1	1	P04792		1783.92	2.34494e+06	2.17631e+06	2.42223e+06	0	1.169e-13	High	4.25518	High	4.25086	High	5.39788	0
	LFDQAFGLPR	8	1	1	P04792		1163.62	3.49556e+06	3.53169e+06	3.39832e+06	0	9.348e-16	High	4.1823	High	4.43312	High	4.0864	0
	YTLPPGVDPTQVSSSLSPEGTLTVEAPMPK	7	1	1	P04792		3098.56	470307	44336.9	474598	0	5.083e-08	High	4.05711	High	4.36712	High	5.00175	0
	LPEEWSQWLGGSSWPGYVRPLPPAAIESPAVAAPAYSR	15	1	1	P04792		4093.09	3.28066e+06	3.02216e+06	3.50583e+06	0	8.569e-15	High	4.03899	High	4.58313	High	4.19133	0
	VSLDVNHFAPDELTVKTK	3	1	1	P04792		2013.07	831043	838676	856947	0	3e-08	High	3.86808	High	3.27749	High	3.17716	1
	LATQSNEITIPVTFESR	11	1	1	P04792		1906	2.76605e+06	2.45508e+06	2.66738e+06	0	3.905e-07	High	3.80164	High	3.95915	High	4.37187	0
	GPSWDPFRDWYPHSR	10	1	1	P04792		1902.87	3.81936e+06	4.13685e+06	3.88268e+06	0	7.678e-10	High	3.65159	High	3.95101	High	3.12547	1
	AQLGGPEAAKSDETAAK	11	1	1	P04792		1643.83	3.18668e+06	3.0702e+06	3.16128e+06	0	3.335e-07	High	3.10201	High	2.12383	High	3.71667	1
	TKDGVVEITGKHEER	7	1	1	P04792		1697.88	488242	404769	489272	0	0.001971	High	2.15274	High	2.42574	High	2.02502	2
	DGVVEITGKHEERQDEHGYISR	3	1	1	P04792		2554.23	85242.8	60566.9	101049	0	0.003584	High	2.04726	High	2.35919	High	2.3626	2
	LFDQAFGLPRLPEEWSQWLGGSSWPGYVRPLPPAAIESPAVAAPAYSR	1	1	1	P04792		5237.68	0	0	0	0	0.003834					High	1.86598	1
	QLSSGVSEIRHTADRWR	1	1	1	P04792		1998.03	0	0	286718	0.001	0.02277					High	2.71946	2
P02768	Serum albumin OS=Homo sapiens OX=9606 GN=ALB PE=1 SV=2 - [ALBU_HUMAN]	89.66	1	92	92	1729	1.1155e+08	1.10432e+08	1.16129e+08	1784.09	87.85	87	567	1803.73	88.67	89	560	1877.33	87.85	87	602	609	69.3215	6.27783
	Sequence	# PSMs	# Proteins	# Protein Groups	Protein Group Accessions	Modifications	MH+ [Da]	A5: Area	B5: Area	C5: Area	q-Value	PEP	A2	XCorr A2	B2	XCorr B2	C2	XCorr C2	# Missed Cleavages
	VHTECCHGDLLECADDRADLAK	23	1	1	P02768	C5(Carbamidomethyl); C6(Carbamidomethyl); C13(Carbamidomethyl)	2585.13	4.25795e+07	4.14708e+07	4.10109e+07	0	1.215e-14	High	7.28153	High	6.60063	High	5.45081	1
	SHCIAEVENDEMPADLPSLAADFVESK	13	1	1	P02768	C3(Carbamidomethyl)	2974.36	3.33379e+06	3.66635e+06	3.25374e+06	0	1.445e-15	High	6.94958	High	6.42436	High	6.33944	0
	ATKEQLKAVMDDFAAFVEK	13	1	1	P02768		2141.1	1.04204e+07	1.08315e+07	1.00068e+07	0	7.886e-17	High	6.69764	High	6.45946	High	6.17267	2
	LVRPEVDVMCTAFHDNEETFLKKYLYEIAR	29	1	1	P02768	C10(Carbamidomethyl)	3686.87	1.59108e+07	1.60065e+07	1.58752e+07	0	2.31e-12	High	6.43032	High	5.30431	High	6.51398	2
	RMPCAEDYLSVVLNQLCVLHEK	27	1	1	P02768	C4(Carbamidomethyl); C17(Carbamidomethyl)	2674.32	2.62899e+07	2.92832e+07	2.72562e+07	0	4.73e-16	High	6.2247	High	7.01676	High	6.7571	1
	EFNAETFTFHADICTLSEK	7	1	1	P02768	C14(Carbamidomethyl)	2260.03	7.74189e+06	6.51017e+06	6.25171e+06	0	4.73e-16	High	5.92389	High	6.08791	High	5.3693	0
	YKAAFTECCQAADKAACLLPK	31	1	1	P02768	C8(Carbamidomethyl); C9(Carbamidomethyl); C17(Carbamidomethyl)	2416.14	2.29645e+07	2.34326e+07	2.36687e+07	0	4.73e-16	High	5.91986	High	5.9255	High	5.66347	2
	LVRPEVDVMCTAFHDNEETFLKK	45	1	1	P02768	C10(Carbamidomethyl)	2778.37	1.34195e+08	126209853	1.43372e+08	0	6.802e-17	High	5.88903	High	6.2111	High	7.48054	1
	RHPYFYAPELLFFAKR	175	1	1	P02768		2055.1	1.0359e+08	1.10482e+08	1.07266e+08	0	1.045e-14	High	5.81021	High	5.40802	High	5.65939	2
	MPCAEDYLSVVLNQLCVLHEK	10	1	1	P02768	C3(Carbamidomethyl); C16(Carbamidomethyl)	2518.22	4.41634e+06	4.25635e+06	3.95048e+06	0	4.73e-16	High	5.79787	High	6.09442	High	6.08056	0
	AEFAEVSKLVTDLTK	38	1	1	P02768		1650.9	4.26618e+07	4.07695e+07	4.11521e+07	0	3.793e-14	High	5.78179	High	5.82944	High	5.89706	1
	AAFTECCQAADKAACLLPKLDELR	16	1	1	P02768	C6(Carbamidomethyl); C7(Carbamidomethyl); C15(Carbamidomethyl)	2751.34	2.32359e+07	2.44808e+07	2.41069e+07	0	4.73e-16	High	5.72266	High	7.20395	High	6.33297	2
	EQLKAVMDDFAAFVEK	11	1	1	P02768		1840.92	2.38988e+07	2.56729e+07	2.67014e+07	0	1.929e-11	High	5.66965	High	5.88024	High	5.96152	1
	TCVADESAENCDKSLHTLFGDKLCTVATLR	37	1	1	P02768	C2(Carbamidomethyl); C11(Carbamidomethyl); C24(Carbamidomethyl)	3411.61	8.29297e+07	8.04988e+07	8.57022e+07	0	7.032e-15	High	5.66345	High	6.19351	High	6.29529	2
	RHPYFYAPELLFFAK	47	1	1	P02768		1899	3.23664e+07	3.22962e+07	3.18663e+07	0	4.73e-16	High	5.64783	High	6.12092	High	5.54163	1
	YKAAFTECCQAADK	17	1	1	P02768	C8(Carbamidomethyl); C9(Carbamidomethyl)	1662.73	1.33528e+07	1.39605e+07	1.47518e+07	0	2.179e-11	High	5.56625	High	5.2134	High	4.66985	1
	LVRPEVDVMCTAFHDNEETFLK	9	1	1	P02768	C10(Carbamidomethyl)	2650.27	8.73451e+06	8.6695e+06	8.55521e+06	0	2.906e-11	High	5.55717	High	5.92237	High	6.89116	0
	ADDKETCFAEEGKK	71	1	1	P02768	C7(Carbamidomethyl)	1627.73	8.98575e+06	8.20967e+06	1.33945e+07	0	5.363e-12	High	5.55089	High	5.46219	High	5.65891	2
	SLHTLFGDKLCTVATLR	20	1	1	P02768	C11(Carbamidomethyl)	1932.04	2.1961e+07	2.36011e+07	2.09849e+07	0	7.802e-11	High	5.26565	High	5.68964	High	5.71066	1
	LCTVATLRETYGEMADCCAK	5	1	1	P02768	C2(Carbamidomethyl); C17(Carbamidomethyl); C18(Carbamidomethyl)	2349.04	1.62368e+06	1.53687e+06	1.54161e+06	0	4.73e-16	High	5.22802	High	5.24826	High	5.08503	1
	LVTDLTKVHTECCHGDLLECADDRADLAK	9	1	1	P02768	C12(Carbamidomethyl); C13(Carbamidomethyl); C20(Carbamidomethyl)	3355.58	1.66187e+07	1.67096e+07	1.65726e+07	0	9.495e-14	High	5.22193	High	5.78967	High	6.24466	2
	AAFTECCQAADKAACLLPK	23	1	1	P02768	C6(Carbamidomethyl); C7(Carbamidomethyl); C15(Carbamidomethyl)	2124.99	2.9024e+07	2.84164e+07	2.73344e+07	0	4.73e-16	High	5.18662	High	6.21688	High	5.19243	1
	RMPCAEDYLSVVLNQLCVLHEKTPVSDR	19	1	1	P02768	C4(Carbamidomethyl); C17(Carbamidomethyl)	3329.65	5.20987e+06	5.15811e+06	5.52724e+06	0	7.778e-12	High	5.16795	High	4.40617	High	5.73216	2
	VFDEFKPLVEEPQNLIKQNCELFEQLGEYKFQNALLVR	12	1	1	P02768	C20(Carbamidomethyl)	4625.39	1.38337e+07	1.34824e+07	1.30926e+07	0	2.55e-09	High	5.07762	High	5.14721	High	5.30724	2
	VHTECCHGDLLECADDRADLAKYICENQDSISSK	18	1	1	P02768	C5(Carbamidomethyl); C6(Carbamidomethyl); C13(Carbamidomethyl); C25(Carbamidomethyl)	4009.76	2.2672e+07	2.28894e+07	2.31431e+07	0	1.046e-07	High	5.07517	High	4.44945	High	4.78843	2
	YTKKVPQVSTPTLVEVSR	11	1	1	P02768		2032.15	1.27322e+07	8.34616e+06	1.46306e+07	0	4.01e-09	High	5.05439	High	4.98939	High	4.9795	2
	CCTESLVNRRPCFSALEVDETYVPKEFNAETFTFHADICTLSEK	12	1	1	P02768	C1(Carbamidomethyl); C2(Carbamidomethyl); C12(Carbamidomethyl); C39(Carbamidomethyl)	5271.44	6.23516e+06	6.82281e+06	6.2499e+06	0	3.521e-08	High	5.03852	High	4.55984	High	4.58186	2
	YICENQDSISSKLK	8	1	1	P02768	C3(Carbamidomethyl)	1684.83	698529	5.35694e+06	6.01891e+06	0	2.876e-10	High	4.79188	High	4.02302	High	4.56585	1
	TCVADESAENCDK	51	1	1	P02768	C2(Carbamidomethyl); C11(Carbamidomethyl)	1498.58	10308.4	6.10904e+06	5.30453e+06	0	4.73e-16	High	4.74884	High	4.82756	High	4.7837	0
	LKECCEKPLLEK	46	1	1	P02768	C4(Carbamidomethyl); C5(Carbamidomethyl)	1546.8	8.06108e+07	7.92015e+07	8.18121e+07	0	4.041e-07	High	4.71316	High	4.59627	High	4.89951	1
	VFDEFKPLVEEPQNLIK	12	1	1	P02768		2045.1	1.01438e+07	1.03608e+07	1.04059e+07	0	5.883e-10	High	4.67651	High	4.71963	High	5.11156	0
	ADLAKYICENQDSISSK	6	1	1	P02768	C8(Carbamidomethyl)	1941.93	2.0242e+06	2.00925e+06	2.00557e+06	0	2.066e-08	High	4.65891	High	4.38194	High	4.42401	1
	YICENQDSISSK	28	1	1	P02768	C3(Carbamidomethyl)	1443.65	4.64199e+07	4.65381e+07	4.79979e+07	0	5.407e-09	High	4.64729	High	4.6465	High	4.82733	0
	EFNAETFTFHADICTLSEKER	8	1	1	P02768	C14(Carbamidomethyl)	2545.18	9.12675e+06	1.0001e+07	9.40424e+06	0	4.73e-16	High	4.56789	High	4.78333	High	4.67285	1
	KVPQVSTPTLVEVSR	26	1	1	P02768		1639.94	2.30098e+07	2.46511e+07	2.35714e+07	0	4.73e-16	High	4.5324	High	5.18347	High	4.72835	1
	AVMDDFAAFVEK	47	1	1	P02768		1342.64	7.23668e+07	7.05635e+07	7.57952e+07	0	4.73e-16	High	4.47436	High	4.63728	High	4.32957	0
	SLHTLFGDKLCTVATLRETYGEMADCCAK	13	1	1	P02768	C11(Carbamidomethyl); C26(Carbamidomethyl); C27(Carbamidomethyl)	3347.57	1.11031e+07	1.15762e+07	1.14566e+07	0	4.73e-16	High	4.47163	High	6.09903	High	4.19893	2
	NECFLQHKDDNPNLPR	15	1	1	P02768	C3(Carbamidomethyl)	1996.93	7.60334e+06	7.66341e+06	8.6866e+06	0	1.071e-10	High	4.43588	High	4.53443	High	5.31074	1
	FKDLGEENFK	9	1	1	P02768		1226.61	6.23968e+06	6.43233e+06	5.80242e+06	0	0.000165	High	4.34768	High	4.1634	High	4.31597	1
	AAFTECCQAADK	8	1	1	P02768	C6(Carbamidomethyl); C7(Carbamidomethyl)	1371.57	8.06357e+06	7.99027e+06	7.8573e+06	0	5.521e-07	High	4.28652	High	4.25963	High	4.39164	0
	QNCELFEQLGEYKFQNALLVR	7	1	1	P02768	C3(Carbamidomethyl)	2599.31	3.70258e+06	4.66275e+06	3.44656e+06	0	4.73e-16	High	4.27227	High	4.46824	High	4.23227	1
	QNCELFEQLGEYK	3	1	1	P02768	C3(Carbamidomethyl)	1657.76	120106	119954	111074	0	4.73e-16	High	4.20489	High	4.5912	High	3.92494	0
	CCKADDKETCFAEEGK	22	1	1	P02768	C1(Carbamidomethyl); C2(Carbamidomethyl); C10(Carbamidomethyl)	1947.79	3.51592e+06	3.77898e+06	3.35201e+06	0	1.825e-09	High	4.19528	High	4.10779	High	4.00514	2
	RYKAAFTECCQAADK	9	1	1	P02768	C9(Carbamidomethyl); C10(Carbamidomethyl)	1818.83	944479	938695	929776	0	1.735e-08	High	4.15459	High	4.46704	High	4.69421	2
	QEPERNECFLQHKDDNPNLPR	31	1	1	P02768	C8(Carbamidomethyl)	2636.23	7.0309e+07	3.08792e+07	3.24017e+07	0	1.815e-14	High	4.14187	High	4.39974	High	4.17523	2
	HPYFYAPELLFFAK	8	1	1	P02768		1742.9	2.76644e+06	2.63317e+06	2.59927e+06	0	4.73e-16	High	4.0995	High	4.57323	High	4.53722	0
	YICENQDSISSKLKECCEKPLLEK	10	1	1	P02768	C3(Carbamidomethyl); C16(Carbamidomethyl); C17(Carbamidomethyl)	2971.43	1.31096e+07	3.43407e+07	3.46627e+07	0	4.73e-16	High	4.05032	High	4.55441	High	4.09407	2
	LVNEVTEFAK	12	1	1	P02768		1149.62	1.0042e+07	1.02898e+07	9.96096e+06	0	7.372e-11	High	4.03603	High	4.17057	High	3.71585	0
	ETYGEMADCCAK	31	1	1	P02768	C9(Carbamidomethyl); C10(Carbamidomethyl)	1434.54	2.81802e+07	2.75483e+07	2.7618e+07	0	5.089e-06	High	4.01128	High	3.95946	High	3.87005	0
	VHTECCHGDLLECADDR	14	1	1	P02768	C5(Carbamidomethyl); C6(Carbamidomethyl); C13(Carbamidomethyl)	2086.85	3.42113e+06	3.35791e+06	3.65366e+06	0	1.541e-14	High	4.0056	High	4.82187	High	3.59932	0
	MPCAEDYLSVVLNQLCVLHEKTPVSDR	3	1	1	P02768	C3(Carbamidomethyl); C16(Carbamidomethyl)	3173.56	1.0218e+06	757090	870677	0	1.67e-14	High	3.97679	High	4.46066	High	4.35299	1
	FPKAEFAEVSK	3	1	1	P02768		1252.66	0	192957	196032	0	8.279e-07	High	3.96657	High	3.39704	High	3.36519	1
	QIKKQTALVELVK	20	1	1	P02768		1497.94	1.06659e+07	1.00801e+07	1.09614e+07	0	4.73e-16	High	3.95104	High	4.03605	High	3.35855	2
	LKCASLQKFGER	13	1	1	P02768	C3(Carbamidomethyl)	1436.77	5.02637e+06	5.00225e+06	5.09165e+06	0	5.601e-08	High	3.89051	High	4.13701	High	4.34726	2
	LDELRDEGKASSAK	33	1	1	P02768		1518.78	7.15208e+06	6.59037e+06	7.19516e+06	0	3.998e-07	High	3.88035	High	4.06202	High	4.06614	2
	MPCAEDYLSVVLNQLCVLHEKTPVSDRVTK	11	1	1	P02768	C3(Carbamidomethyl); C16(Carbamidomethyl)	3501.76	1.24478e+07	1.07889e+07	1.16429e+07	0	1.294e-09	High	3.85669	High	4.06563	High	3.99669	2
	CCTESLVNR	16	1	1	P02768	C1(Carbamidomethyl); C2(Carbamidomethyl)	1138.5	3.78629e+06	3.83852e+06	3.69796e+06	0	1.828e-07	High	3.8364	High	3.82174	High	3.89246	0
	VPQVSTPTLVEVSR	6	1	1	P02768		1511.85	1.10613e+06	1.01064e+06	1.03348e+06	0	2.954e-07	High	3.80077	High	3.66504	High	3.71827	0
	KQTALVELVK	8	1	1	P02768		1128.7	6.71593e+06	6.01515e+06	6.42505e+06	0	3.428e-08	High	3.78595	High	3.58281	High	3.61309	1
	AACLLPKLDELR	11	1	1	P02768	C3(Carbamidomethyl)	1398.78	8.22941e+06	8.38378e+06	8.1302e+06	0	5.844e-06	High	3.78355	High	3.52201	High	3.70853	1
	KLVAASQAALGL	6	1	1	P02768		1141.7	1.28089e+07	1.25651e+07	1.23329e+07	0	0.0003867	High	3.76579	High	4.14762	High	3.80629	1
	VFDEFKPLVEEPQNLIKQNCELFEQLGEYK	1	1	1	P02768	C20(Carbamidomethyl)	3683.86	1.00162e+06	0	0	0	1.546e-06	High	3.75663					1
	LSQRFPKAEFAEVSK	3	1	1	P02768		1736.93	179627	165060	162492	0	6.044e-06	High	3.74884	High	2.08696	High	2.27	2
	LVAASQAALGL	200	1	1	P02768		1013.6	9.6864e+07	9.46049e+07	9.77483e+07	0	7.35e-06	High	3.72671	High	3.65471	High	3.80078	0
	RPCFSALEVDETYVPK	4	1	1	P02768	C3(Carbamidomethyl)	1910.93	2.0038e+06	1.97265e+06	2.25301e+06	0	4.73e-16	High	3.66521	High	5.59012	High	4.22318	0
	KQTALVELVKHKPK	11	1	1	P02768		1619	2.58556e+06	2.40818e+06	2.47025e+06	0	4.73e-16	High	3.6478	High	3.87173	High	3.45462	2
	CCTESLVNRRPCFSALEVDETYVPK	16	1	1	P02768	C1(Carbamidomethyl); C2(Carbamidomethyl); C12(Carbamidomethyl)	3030.42	1.82204e+07	1.80825e+07	1.81509e+07	0	1.692e-08	High	3.59482	High	4.24643	High	4.26046	1
	TCVADESAENCDKSLHTLFGDK	11	1	1	P02768	C2(Carbamidomethyl); C11(Carbamidomethyl)	2497.1	7.52668e+06	7.49241e+06	7.57811e+06	0	4.73e-16	High	3.47641	High	3.88656	High	3.84058	1
	SHCIAEVENDEMPADLPSLAADFVESKDVCK	5	1	1	P02768	C3(Carbamidomethyl); C30(Carbamidomethyl)	3476.58	1.09766e+06	1.16158e+06	1.06341e+06	0	4.859e-05	High	3.45882	High	2.9045	High	3.12648	1
	KVPQVSTPTLVEVSRNLGK	3	1	1	P02768		2052.19	1.07282e+06	1.0186e+06	998120	0	2.136e-05	High	3.41256	High	3.09472	High	3.19256	2
	CASLQKFGER	21	1	1	P02768	C1(Carbamidomethyl)	1195.59	2.63863e+06	2.62312e+06	2.55574e+06	0	6.519e-09	High	3.32381	High	3.72326	High	3.42179	1
	ALVLIAFAQYLQQCPFEDHVKLVNEVTEFAK	11	1	1	P02768	C14(Carbamidomethyl)	3620.89	4.97249e+06	4.5046e+06	4.12082e+06	0	4.73e-16	High	3.30475	High	4.09162	High	4.08266	1
	ECCEKPLLEK	40	1	1	P02768	C2(Carbamidomethyl); C3(Carbamidomethyl)	1305.62	15246516	1.54439e+07	1.46236e+07	0	0.002652	High	3.28876	High	3.23508	High	3.57039	0
	ALVLIAFAQYLQQCPFEDHVK	8	1	1	P02768	C14(Carbamidomethyl)	2490.29	2.7563e+06	2.82356e+06	2.69286e+06	0	1.162e-08	High	3.21406	High	4.28997	High	4.43699	0
	ADDKETCFAEEGK	19	1	1	P02768	C7(Carbamidomethyl)	1499.63	1.21134e+06	1.83025e+06	1.26756e+06	0	5.812e-07	High	3.15506	High	3.30168	High	3.8018	1
	SHCIAEVENDEMPADLPSLAADFVESKDVCKNYAEAK	2	1	1	P02768	C3(Carbamidomethyl); C30(Carbamidomethyl)	4152.89	1.10968e+06	0	890784	0	0.001361	High	3.03559			High	2.51736	2
	LVTDLTKVHTECCHGDLLECADDR	4	1	1	P02768	C12(Carbamidomethyl); C13(Carbamidomethyl); C20(Carbamidomethyl)	2857.3	867559	803372	820432	0	2.835e-14	High	3.0103	High	3.73734	High	3.41951	1
	LVRPEVDVMCTAFHDNEETFLKK	5	1	1	P02768	M9(Oxidation); C10(Carbamidomethyl)	2794.35	921497	916092	824228	0	2.336e-15	High	3.00767	High	4.25617	High	2.95473	1
	ADLAKYICENQDSISSKLK	3	1	1	P02768	C8(Carbamidomethyl)	2183.11	142863	126578	138168	0	8.36e-16	High	2.98277	High	4.20169	High	3.5336	2
	DAHKSEVAHRFK	4	1	1	P02768		1424.74	1.00609e+06	884361	712828	0	1.435e-15	High	2.95195	High	4.00748	High	2.58438	2
	QTALVELVKHKPK	6	1	1	P02768		1490.91	3.68433e+06	3.48529e+06	3.68888e+06	0	1.91e-05	High	2.75187	High	3.12127	High	3.50838	1
	FGERAFKAWAVAR	3	1	1	P02768		1508.81	282092	283122	291986	0	0.001723	High	2.54659	High	2.38389	High	2.45504	2
	CCAAADPHECYAK	9	1	1	P02768	C1(Carbamidomethyl); C2(Carbamidomethyl); C10(Carbamidomethyl)	1552.6	805988	687922	816706	0	0.0002055	High	2.48593	High	2.08587	High	2.68179	0
	QTALVELVK	6	1	1	P02768		1000.61	1.89745e+07	1.63486e+07	1.83557e+07	0	0.000324	High	2.46202	High	2.61127	High	2.69695	0
	RPCFSALEVDETYVPKEFNAETFTFHADICTLSEK	2	1	1	P02768	C3(Carbamidomethyl); C30(Carbamidomethyl)	4151.96	642474	0	0	0	1.193e-11	High	2.35538	High	5.06671			1
	ETYGEMADCCAKQEPER	6	1	1	P02768	C9(Carbamidomethyl); C10(Carbamidomethyl)	2073.84	798330	719033	758035	0	2.328e-05	High	2.25338	High	2.4608	High	2.80684	1
	RPCFSALEVDETYVPKEFNAETFTFHADICTLSEKER	3	1	1	P02768	C3(Carbamidomethyl); C30(Carbamidomethyl)	4437.09	0	520954	593703	0	2.75e-10			High	3.96735	High	4.80319	2
	HPYFYAPELLFFAKR	1	1	1	P02768		1899	0	3.22962e+07	0	0	4.813e-12			High	3.5106			1
	EQLKAVMDDFAAFVEK	1	1	1	P02768	M7(Oxidation)	1856.91	0	0	80733.3	0	0.004926					High	1.94666	1
	LDELRDEGK	9	1	1	P02768		1074.54	2.52875e+06	3.90763e+06	3.80514e+06	0.001	0.02238	High	2.23605	High	1.7879	High	2.03097	1
	ETYGEMADCCAK	4	1	1	P02768	M6(Oxidation); C9(Carbamidomethyl); C10(Carbamidomethyl)	1450.53	80495.7	34807.4	0	0.001	0.03314	High	1.98106	High	1.89906	High	2.35038	0
	AEFAEVSKLVTDLTKVHTECCHGDLLECADDR	3	1	1	P02768	C20(Carbamidomethyl); C21(Carbamidomethyl); C28(Carbamidomethyl)	3718.74	937180	125563	67784.9	0.001	0.01061	High	1.84158	High	3.07839	High	3.20026	2
	LAKTYETTLEK	1	1	1	P02768		1296.71	0	423486	0	0.001	0.02797			High	2.71044			1
	CCAAADPHECYAKVFDEFKPLVEEPQNLIK	1	1	1	P02768	C1(Carbamidomethyl); C2(Carbamidomethyl); C10(Carbamidomethyl)	3578.68	0	0	164473	0.002	0.02744					High	2.14212	1
	ETCFAEEGKKLVAASQAALGL	1	1	1	P02768	C3(Carbamidomethyl)	2193.13	0	210587	0	0.009	0.1324			High	2.06364			2
Q99497	Protein/nucleic acid deglycase DJ-1 OS=Homo sapiens OX=9606 GN=PARK7 PE=1 SV=2 - [PARK7_HUMAN]	89.42	1	19	19	79	2.24279e+06	2.22652e+06	2.16081e+06	74.589	88.36	16	24	87.8525	89.42	18	27	77.1303	89.42	16	28	189	19.8785	6.78564
	Sequence	# PSMs	# Proteins	# Protein Groups	Protein Group Accessions	Modifications	MH+ [Da]	A5: Area	B5: Area	C5: Area	q-Value	PEP	A2	XCorr A2	B2	XCorr B2	C2	XCorr C2	# Missed Cleavages
	KGLIAAICAGPTALLAHEIGFGSK	6	1	1	Q99497	C8(Carbamidomethyl)	2395.32	1.22467e+06	1.1623e+06	1.19396e+06	0	1.024e-10	High	6.06896	High	4.99703	High	5.56996	1
	AGIKVTVAGLAGKDPVQCSR	6	1	1	Q99497	C18(Carbamidomethyl)	2027.12	1.72503e+06	1.74757e+06	1.55374e+06	0	4.455e-06	High	4.16496	High	3.46257	High	3.75016	2
	VTVAGLAGKDPVQCSR	6	1	1	Q99497	C14(Carbamidomethyl)	1657.87	1.14735e+06	1.16464e+06	1.19887e+06	0	1.343e-07	High	4.08091	High	4.64753	High	4.89711	1
	GAEEMETVIPVDVMR	5	1	1	Q99497		1675.81	895766	906596	902332	0	4.508e-09	High	4.04743	High	3.95911	High	3.98701	0
	KEGPYDVVVLPGGNLGAQNLSESAAVK	3	1	1	Q99497		2712.43	30817.6	0	74829.2	0	0.0004116	High	3.75255	High	3.34077	High	3.16654	1
	DVVICPDASLEDAKK	3	1	1	Q99497	C5(Carbamidomethyl)	1659.84	270848	260770	244585	0	1.137e-07	High	3.72508	High	3.54758	High	3.41565	1
	GLIAAICAGPTALLAHEIGFGSK	7	1	1	Q99497	C7(Carbamidomethyl)	2267.23	1.26649e+06	1.31298e+06	1.28558e+06	0	1.308e-08	High	3.64103	High	4.37274	High	4.63514	0
	GAEEMETVIPVDVMRR	7	1	1	Q99497		1831.91	3.73686e+06	3.61901e+06	3.64311e+06	0	4.041e-08	High	3.61857	High	3.59619	High	3.38256	1
	EGPYDVVVLPGGNLGAQNLSESAAVKEILK	3	1	1	Q99497		3067.64	152345	177344	0	0	3.079e-05	High	3.20675	High	2.47936			1
	EVAAQVKAPLVLKD	4	1	1	Q99497		1480.87	74451.9	57921.9	262379	0	2.958e-07	High	3.11677	High	3.16538	High	2.8653	2
	MMNGGHYTYSENRVEK	4	1	1	Q99497		1915.84	1.01444e+06	1.04416e+06	1.0256e+06	0	0.00501	High	2.90327	High	3.00318	High	3.25211	1
	GPGTSFEFALAIVEALNGKEVAAQVK	7	1	1	Q99497		2646.43	575474	614334	586917	0	1.395e-07	High	2.77906	High	4.11966	High	4.37368	1
	EGPYDVVVLPGGNLGAQNLSESAAVK	6	1	1	Q99497		2584.33	772727	755115	750192	0	2.602e-06	High	2.64173	High	3.02489	High	3.2097	0
	EGPYDVVVLPGGNLGAQNLSESAAVKEILKEQENR	3	1	1	Q99497		3723.95	722298	851441	733395	0	7.454e-13	High	2.17001	High	3.50702	High	2.90416	2
	MMNGGHYTYSENRVEKDGLILTSR	2	1	1	Q99497		2771.33	0	75321.2	72722.8	0	0.001952			High	2.87824	High	2.41106	2
	DKMMNGGHYTYSENR	2	1	1	Q99497		1802.76	0	35825.8	87498.2	0	0.007354			High	2.05443	High	2.0325	1
	DVVICPDASLEDAK	2	1	1	Q99497	C5(Carbamidomethyl)	1531.74	165403	159935	0	0.001	0.007023	High	2.73656	High	2.77042			0
	DGLILTSRGPGTSFEFALAIVEALNGKEVAAQVK	2	1	1	Q99497		3501.92	144512	0	107901	0.006	0.1045	High	1.86114			High	2.1627	2
	DKMMNGGHYTYSENRVEK	1	1	1	Q99497		2158.97	0	591119	0	0.007	0.1151			High	1.70039			2
P49773	Histidine triad nucleotide-binding protein 1 OS=Homo sapiens OX=9606 GN=HINT1 PE=1 SV=2 - [HINT1_HUMAN]	85.71	1	7	7	41	4.33183e+06	4.24009e+06	4.1717e+06	47.6723	85.71	7	14	46.1423	85.71	7	13	46.8307	85.71	7	14	126	13.7931	6.94678
	Sequence	# PSMs	# Proteins	# Protein Groups	Protein Group Accessions	Modifications	MH+ [Da]	A5: Area	B5: Area	C5: Area	q-Value	PEP	A2	XCorr A2	B2	XCorr B2	C2	XCorr C2	# Missed Cleavages
	KHISQISVAEDDDESLLGHLMIVGKK	12	1	1	P49773		2862.51	5.71229e+06	5.53546e+06	5.37487e+06	0	4.73e-16	High	5.12777	High	6.36516	High	5.31167	2
	CLAFHDISPQAPTHFLVIPK	8	1	1	P49773	C1(Carbamidomethyl)	2291.2	4.58662e+06	4.64915e+06	4.67847e+06	0	2.723e-09	High	4.76425	High	4.72509	High	4.55394	0
	AQVARPGGDTIFGK	3	1	1	P49773		1416.76	164182	183184	160103	0	7.213e-08	High	4.29494	High	4.07859	High	3.7564	0
	MVVNEGSDGGQSVYHVHLHVLGGR	6	1	1	P49773		2547.26	2.69657e+06	2.53566e+06	2.46177e+06	0	9.353e-07	High	3.88334	High	3.2865	High	4.0622	0
	CAADLGLNKGYR	5	1	1	P49773	C1(Carbamidomethyl)	1337.67	1.10733e+06	1.12342e+06	1.09175e+06	0	1.686e-07	High	3.7706	High	3.85857	High	3.95274	1
	EIPAKIIFEDDR	4	1	1	P49773		1445.77	276856	1.00315e+06	221843	0	8.374e-06	High	2.65494	High	3.45489	High	3.52409	1
	KHISQISVAEDDDESLLGHLMIVGK	3	1	1	P49773		2734.41	670695	647252	667997	0	4.73e-16	High	2.35202	High	3.63171	High	2.25528	1
P02787	Serotransferrin OS=Homo sapiens OX=9606 GN=TF PE=1 SV=3 - [TRFE_HUMAN]	84.1	1	59	59	327	1.30361e+07	1.27269e+07	1.26747e+07	328.015	70.63	47	110	342.989	79.51	53	109	341.273	78.94	51	108	698	77.0136	7.12256
	Sequence	# PSMs	# Proteins	# Protein Groups	Protein Group Accessions	Modifications	MH+ [Da]	A5: Area	B5: Area	C5: Area	q-Value	PEP	A2	XCorr A2	B2	XCorr B2	C2	XCorr C2	# Missed Cleavages
	LCMGSGLNLCEPNNKEGYYGYTGAFR	7	1	1	P02787	C2(Carbamidomethyl); C10(Carbamidomethyl)	2971.33	2.77285e+06	2.81557e+06	2.76845e+06	0	4.73e-16	High	5.82088	High	5.90178	High	5.15783	1
	SETKDLLFRDDTVCLAK	12	1	1	P02787	C14(Carbamidomethyl)	2011.02	1.14015e+07	1.17556e+07	1.17973e+07	0	1.721e-08	High	5.57445	High	5.02105	High	5.86382	2
	CLKDGAGDVAFVK	6	1	1	P02787	C1(Carbamidomethyl)	1379.7	1.15159e+06	1.23234e+06	1.27611e+06	0	1.212e-10	High	5.29967	High	5.25366	High	5.02946	1
	SAGWNIPIGLLYCDLPEPR	19	1	1	P02787	C13(Carbamidomethyl)	2171.1	9.82895e+06	1.04213e+07	1.02758e+07	0	2.867e-11	High	5.2602	High	5.04407	High	5.24661	0
	IECVSAETTEDCIAK	5	1	1	P02787	C3(Carbamidomethyl); C12(Carbamidomethyl)	1725.77	608459	614610	574146	0	3.341e-13	High	5.02389	High	5.16634	High	5.33236	0
	DYELLCLDGTRKPVEEYANCHLAR	12	1	1	P02787	C6(Carbamidomethyl); C20(Carbamidomethyl)	2922.4	4.39084e+06	4.52424e+06	2.94624e+06	0	4.73e-16	High	4.97261	High	5.07281	High	4.52955	1
	LKCDEWSVNSVGKIECVSAETTEDCIAK	8	1	1	P02787	C3(Carbamidomethyl); C16(Carbamidomethyl); C25(Carbamidomethyl)	3228.49	3.50085e+06	3.24192e+06	3.3002e+06	0	8.769e-11	High	4.94943	High	4.1459	High	4.67092	2
	NLNEKDYELLCLDGTRKPVEEYANCHLAR	20	1	1	P02787	C11(Carbamidomethyl); C25(Carbamidomethyl)	3520.7	1.43794e+07	1.36681e+07	1.31722e+07	0	1.472e-11	High	4.84577	High	5.33799	High	5.47525	2
	CSTSSLLEACTFR	5	1	1	P02787	C1(Carbamidomethyl); C10(Carbamidomethyl)	1531.69	1.66631e+06	1.61064e+06	1.6195e+06	0	1.365e-11	High	4.78622	High	4.81421	High	4.91802	0
	IMNGEADAMSLDGGFVYIAGK	6	1	1	P02787		2159.01	700242	728667	692322	0	1.13e-12	High	4.77794	High	4.7685	High	5.15345	0
	DSSLCKLCMGSGLNLCEPNNKEGYYGYTGAFR	3	1	1	P02787	C5(Carbamidomethyl); C8(Carbamidomethyl); C16(Carbamidomethyl)	3661.63	227151	0	0	0	5.06e-09	High	4.57637	High	3.67674	High	3.88969	2
	MYLGYEYVTAIR	6	1	1	P02787		1478.74	2.15971e+06	2.15355e+06	2.11481e+06	0	4.73e-16	High	4.57149	High	4.58464	High	4.52238	0
	CLVEKGDVAFVK	3	1	1	P02787	C1(Carbamidomethyl)	1364.73	1.01096e+06	1.1163e+06	1.00302e+06	0	2.249e-10	High	4.55138	High	4.39416	High	4.86429	1
	LCMGSGLNLCEPNNK	3	1	1	P02787	C2(Carbamidomethyl); C10(Carbamidomethyl)	1706.77	357305	360433	353247	0	1.064e-11	High	4.43351	High	4.64796	High	5.45359	0
	SMGGKEDLIWELLNQAQEHFGKDK	13	1	1	P02787		2773.37	4.84574e+06	4.75719e+06	4.10933e+06	0	2.308e-09	High	4.3808	High	3.95647	High	4.28731	2
	LKCDEWSVNSVGK	7	1	1	P02787	C3(Carbamidomethyl)	1521.74	979098	927277	994559	0	4.73e-16	High	3.9434	High	4.3599	High	3.3277	1
	LHDRNTYEKYLGEEYVK	8	1	1	P02787		2157.07	2.80577e+06	2.89412e+06	2.89551e+06	0	0.0001055	High	3.89744	High	3.86	High	3.41438	2
	TAGWNIPMGLLYNK	6	1	1	P02787		1577.82	1.49482e+06	1.49672e+06	1.47071e+06	0	8.313e-11	High	3.85438	High	3.95666	High	4.21779	0
	TAGWNIPMGLLYNKINHCR	3	1	1	P02787	C18(Carbamidomethyl)	2258.13	2.07737e+06	2.20321e+06	2.2304e+06	0	4.73e-16	High	3.8341	High	3.9172	High	3.35853	1
	WCAVSEHEATK	27	1	1	P02787	C2(Carbamidomethyl)	1317.59	7.19434e+06	6.7764e+06	7.22182e+06	0	1.724e-07	High	3.82518	High	3.9385	High	4.1757	0
	KPVEEYANCHLAR	6	1	1	P02787	C9(Carbamidomethyl)	1586.78	373420	331627	353929	0	6.338e-13	High	3.72063	High	4.60165	High	4.05775	0
	INHCRFDEFFSEGCAPGSKK	3	1	1	P02787	C4(Carbamidomethyl); C14(Carbamidomethyl)	2386.07	578517	514877	519157	0	8.308e-06	High	3.69509	High	3.4348	High	1.98503	2
	DCHLAQVPSHTVVAR	9	1	1	P02787	C2(Carbamidomethyl)	1689.85	1.19305e+06	1.29066e+06	1.30303e+06	0	4.73e-16	High	3.59149	High	5.04477	High	4.28754	0
	NTYEKYLGEEYVK	6	1	1	P02787		1635.8	311877	326709	279576	0	2.024e-13	High	3.58943	High	3.96175	High	3.2338	1
	DSGFQMNQLR	2	1	1	P02787		1195.56	1.05841e+06	954887	0	0	6.523e-13	High	3.54229	High	4.1568			0
	AVANFFSGSCAPCADGTDFPQLCQLCPGCGCSTLNQYFGYSGAFK	3	1	1	P02787	C10(Carbamidomethyl); C13(Carbamidomethyl); C23(Carbamidomethyl); C26(Carbamidomethyl); C29(Carbamidomethyl); C31(Carbamidomethyl)	4988.12	2.70896e+06	2.67555e+06	2.68085e+06	0	0.0005956	High	3.5254	High	2.7392	High	3.00883	0
	DLLFRDDTVCLAK	5	1	1	P02787	C10(Carbamidomethyl)	1565.8	1.69724e+06	2.09256e+06	1.99133e+06	0	8.713e-05	High	3.42789	High	3.13585	High	2.08887	1
	SASDLTWDNLKGK	3	1	1	P02787		1434.73	180824	174647	163187	0	3.053e-10	High	3.36494	High	3.86376	High	4.71334	1
	SMGGKEDLIWELLNQAQEHFGK	8	1	1	P02787		2530.24	1.39989e+06	1.32912e+06	1.54319e+06	0	5.582e-09	High	3.20824	High	4.39529	High	4.86303	1
	HQTVPQNTGGKNPDPWAK	9	1	1	P02787		1974.98	1.09592e+06	1.19008e+06	1.21874e+06	0	9.346e-09	High	3.1557	High	3.1817	High	3.26492	1
	KASYLDCIR	6	1	1	P02787	C7(Carbamidomethyl)	1125.57	303258	428074	237605	0	0.0002292	High	3.08277	High	3.23229	High	3.19271	1
	FDEFFSEGCAPGSKKDSSLCK	6	1	1	P02787	C9(Carbamidomethyl); C20(Carbamidomethyl)	2396.06	934141	1.04041e+06	1.01082e+06	0	7.13e-08	High	3.04068	High	2.86845	High	3.81238	2
	SVIPSDGPSVACVK	8	1	1	P02787	C12(Carbamidomethyl)	1415.73	2.73931e+06	2.57788e+06	2.5198e+06	0	6.547e-16	High	3.03071	High	3.41065	High	3.22846	0
	CSTSSLLEACTFRRP	6	1	1	P02787	C1(Carbamidomethyl); C10(Carbamidomethyl)	1784.85	1.33274e+07	1.27571e+07	1.30544e+07	0	0.0007383	High	2.88992	High	2.83439	High	3.03322	1
	INHCRFDEFFSEGCAPGSK	4	1	1	P02787	C4(Carbamidomethyl); C14(Carbamidomethyl)	2257.99	171093	163328	180353	0	0.002038	High	2.84266	High	2.69801	High	2.97581	1
	SVIPSDGPSVACVKK	8	1	1	P02787	C12(Carbamidomethyl)	1543.82	2.47948e+06	2.43782e+06	2.61304e+06	0	0.0001148	High	2.81109	High	2.83836	High	3.00848	1
	WCAVSEHEATKCQSFRDHMK	4	1	1	P02787	C2(Carbamidomethyl); C12(Carbamidomethyl)	2507.11	1.35171e+06	1.17811e+06	3.97161e+06	0	0.0001434	High	2.75202	High	2.04047	High	2.33992	2
	SKEFQLFSSPHGK	6	1	1	P02787		1491.76	299929	264485	300875	0	4.901e-06	High	2.75011	High	2.73208	High	3.55484	1
	SAGWNIPIGLLYCDLPEPRKPLEK	4	1	1	P02787	C13(Carbamidomethyl)	2766.47	1.56851e+06	1.61066e+06	1.71681e+06	0	0.0003445	High	2.63375	High	2.13844	High	2.72974	1
	SKEFQLFSSPHGKDLLFK	5	1	1	P02787		2108.12	394054	421659	376911	0	0.001723	High	2.52723	High	1.65823	High	3.06458	2
	GDVAFVKHQTVPQNTGGKNPDPWAK	3	1	1	P02787		2691.37	453453	441691	435539	0	0.0005135	High	2.49753	High	2.30033	High	1.99538	2
	KPVDEYKDCHLAQVPSHTVVAR	3	1	1	P02787	C9(Carbamidomethyl)	2549.31	192133	137881	0	0	0.0005786	High	2.31353	High	2.549	High	2.53053	1
	KCSTSSLLEACTFRRP	4	1	1	P02787	C2(Carbamidomethyl); C11(Carbamidomethyl)	1912.94	1.35853e+06	1.21783e+06	0	0	0.007043	High	2.20997	High	2.71984			2
	AIAANEADAVTLDAGLVYDAYLAPNNLKPVVAEFYGSK	3	1	1	P02787		3954.02	593271	269822	0	0	5.805e-12	High	1.96731	High	3.54672			0
	YLGEEYVKAVGNLRK	2	1	1	P02787		1738.95	679451	769988	0	0	0.001428	High	1.72805	High	1.33091			2
	DQYELLCLDNTRKPVDEYKDCHLAQVPSHTVVAR	2	1	1	P02787	C7(Carbamidomethyl); C21(Carbamidomethyl)	4070	0	465104	203948	0	5.777e-09			High	3.90156	High	1.82094	2
	WCAVSEHEATKCQSFR	4	1	1	P02787	C2(Carbamidomethyl); C12(Carbamidomethyl)	1995.89	0	929296	747317	0	0.002669			High	2.60502	High	2.51172	1
	SETKDLLFR	1	1	1	P02787		1108.6	0	80039.4	0	0	0.0157			High	2.59925			1
	DKEACVHKILR	2	1	1	P02787	C5(Carbamidomethyl)	1368.74	0	168088	172092	0	0.01199			High	2.32281	High	2.27954	2
	MYLGYEYVTAIRNLR	1	1	1	P02787		1861.97	0	1.32017e+06	0	0	0.0009833			High	2.02166			1
	DLLFKDSAHGFLKVPPR	2	1	1	P02787		1940.08	0	156320	178344	0	0.0002664			High	1.89165	High	3.30459	2
	EGTCPEAPTDECKPVKWCALSHHER	1	1	1	P02787	C4(Carbamidomethyl); C12(Carbamidomethyl); C18(Carbamidomethyl)	2994.34	0	1.45186e+06	0	0	6.049e-06			High	1.80315			1
	AIAANEADAVTLDAGLVYDAYLAPNNLKPVVAEFYGSKEDPQTFYYAVAVVKK	1	1	1	P02787		5692.94	0	0	1.78741e+06	0	0.0003549					High	4.77416	2
	FDEFFSEGCAPGSKK	3	1	1	P02787	C9(Carbamidomethyl)	1705.75	0	31740.6	35858.6	0.001	0.007272	High	2.42841	High	2.29233	High	2.6494	1
	SASDLTWDNLKGKK	1	1	1	P02787		1562.82	73817.9	0	0	0.001	0.01952	High	2.31549					2
	KDSGFQMNQLR	1	1	1	P02787		1323.65	0	0	18908.2	0.001	0.008844					High	2.75525	1
	HSTIFENLANKADRDQYELLCLDNTR	1	1	1	P02787	C21(Carbamidomethyl)	3136.52	0	0	432878	0.001	0.00934					High	2.41681	2
	DLLFKDSAHGFLK	1	1	1	P02787		1490.8	0	0	44622.8	0.001	0.02506					High	2.18969	1
	KDSGFQMNQLRGK	1	1	1	P02787		1508.76	0	0	121164	0.004	0.06928					High	1.45486	2
P14136	Glial fibrillary acidic protein OS=Homo sapiens OX=9606 GN=GFAP PE=1 SV=1 - [GFAP_HUMAN]	83.56	1	47	47	264	5.61503e+06	6.22929e+06	5.68504e+06	263.483	76.62	41	87	261.685	82.87	44	90	257.995	81.02	41	87	432	49.8496	5.51611
	Sequence	# PSMs	# Proteins	# Protein Groups	Protein Group Accessions	Modifications	MH+ [Da]	A5: Area	B5: Area	C5: Area	q-Value	PEP	A2	XCorr A2	B2	XCorr B2	C2	XCorr C2	# Missed Cleavages
	TQYEAMASSNMHEAEEWYR	9	1	1	P14136		2332.96	1.89295e+06	2.14552e+06	2.04976e+06	0	2.469e-11	High	5.99799	High	5.53631	High	5.17516	0
	LEEEGQSLKDEMAR	9	1	1	P14136		1634.78	5.16486e+06	5.04397e+06	5.26352e+06	0	4.73e-16	High	5.39386	High	5.38664	High	4.82678	1
	HLQEYQDLLNVK	13	1	1	P14136		1499.79	3.16924e+06	3.29081e+06	3.41542e+06	0	4.73e-16	High	4.6997	High	5.14146	High	4.9172	0
	HVREAASYQEALAR	3	1	1	P14136		1600.82	1.48725e+06	1.44648e+06	1.4595e+06	0	4.609e-10	High	4.46327	High	3.45558	High	4.14142	1
	RSYVSSGEMMVGGLAPGRR	3	1	1	P14136		2010.01	231911	233003	195828	0	0.0009047	High	4.23328	High	3.62248	High	3.95287	2
	ALAAELNQLR	6	1	1	P14136		1098.63	3.05731e+06	3.22435e+06	3.10056e+06	0	1.907e-07	High	4.18592	High	4.10551	High	4.33805	0
	LEVERDNLAQDLATVR	9	1	1	P14136		1841.98	3.01099e+06	3.04818e+06	3.18249e+06	0	8.268e-12	High	4.11999	High	3.84621	High	4.66665	1
	LEAENNLAAYRQEADEATLAR	6	1	1	P14136		2348.16	1.05233e+06	1.03481e+06	1.04272e+06	0	4.574e-13	High	4.06311	High	4.29858	High	3.08759	1
	ITIPVQTFSNLQIR	9	1	1	P14136		1629.93	2.86986e+06	2.95017e+06	2.74756e+06	0	3.68e-09	High	4.05699	High	3.65092	High	4.10169	0
	SYVSSGEMMVGGLAPGR	2	1	1	P14136		1697.81	83455.5	75425.3	0	0	1.26e-06	High	4.02428	High	3.20336			0
	AKEPTKLADVYQAELR	7	1	1	P14136		1831.99	1.55962e+06	1.50218e+06	1.60101e+06	0	4.73e-16	High	3.99695	High	4.59215	High	4.42434	2
	SKFADLTDAAAR	6	1	1	P14136		1265.65	1.40199e+06	1.37047e+06	1.52559e+06	0	4.73e-16	High	3.99492	High	4.34066	High	4.30663	1
	KIESLEEEIR	6	1	1	P14136		1245.67	447633	428282	400357	0	7.27e-09	High	3.90733	High	3.78313	High	4.33001	1
	TVEMRDGEVIKESK	26	1	1	P14136		1620.83	4.42034e+06	4.50169e+06	4.6523e+06	0	1.449e-11	High	3.90699	High	4.27733	High	4.208	2
	ASERAEMMELNDRFASYIEK	7	1	1	P14136		2390.12	827034	867652	863283	0	0.0003168	High	3.81557	High	2.98092	High	3.00593	2
	AEMMELNDRFASYIEK	7	1	1	P14136		1946.91	1.52071e+06	1.6097e+06	1.58996e+06	0	0.000117	High	3.79246	High	3.71987	High	2.89083	1
	LRLDQLTANSAR	6	1	1	P14136		1357.76	499883	459287	443673	0	5.902e-10	High	3.75835	High	4.04102	High	3.88537	1
	LDQLTANSAR	10	1	1	P14136		1088.57	681119	0	659240	0	2.614e-07	High	3.7402	High	3.27026	High	3.36492	0
	DNLAQDLATVR	3	1	1	P14136		1215.64	1.22962e+06	1.17117e+06	1.21263e+06	0	9.459e-09	High	3.72095	High	4.06747	High	4.25538	0
	EAASYQEALAR	12	1	1	P14136		1208.59	3.64558e+06	3.69456e+06	3.60348e+06	0	2.622e-09	High	3.69582	High	3.78616	High	3.90524	0
	FLEQQNKALAAELNQLR	3	1	1	P14136		1986.08	1.01614e+06	1.07503e+06	1.01704e+06	0	4.73e-16	High	3.67534	High	4.07235	High	3.79936	1
	LEAENNLAAYR	5	1	1	P14136		1263.64	323852	313580	297969	0	1.77e-08	High	3.61877	High	3.22461	High	3.9364	0
	FADLTDAAAR	6	1	1	P14136		1050.52	4.26403e+06	4.25659e+06	4.11737e+06	0	3.206e-14	High	3.52657	High	3.73215	High	3.73399	0
	QLQSLTCDLESLR	3	1	1	P14136	C7(Carbamidomethyl)	1562.79	532406	0	562510	0	2.845e-14	High	3.46093	High	3.91489	High	3.68672	0
	KLLEGEENRITIPVQTFSNLQIR	6	1	1	P14136		2698.49	1.8725e+06	1.84011e+06	1.85369e+06	0	2.297e-08	High	3.45173	High	3.37467	High	4.19413	2
	AEMMELNDRFASYIEKVR	3	1	1	P14136		2202.07	659938	120641	0	0	5.818e-05	High	3.33537	High	2.75474			2
	AEMMELNDR	9	1	1	P14136		1108.48	308244	406340	495644	0	1.62e-05	High	3.28527	High	3.05936	High	3.21082	0
	ETSLDTKSVSEGHLKR	6	1	1	P14136		1786.93	307811	808675	942985	0	1.295e-08	High	3.21901	High	3.35697	High	3.08446	2
	QLQSLTCDLESLRGTNESLER	10	1	1	P14136	C7(Carbamidomethyl)	2449.21	7.25989e+06	9.14222e+06	7.13929e+06	0	0.0007075	High	3.16475	High	3.00814	High	3.54953	1
	LALDIEIATYRK	6	1	1	P14136		1405.81	1.33281e+06	1.28565e+06	1.1481e+06	0	1.075e-05	High	3.13091	High	2.71675	High	3.24709	1
	RQLQSLTCDLESLRGTNESLER	4	1	1	P14136	C8(Carbamidomethyl)	2605.3	188732	489108	181778	0	3.437e-12	High	3.07704	High	3.44026	High	3.39618	2
	IESLEEEIR	3	1	1	P14136		1117.58	253785	271543	261387	0	0.0002519	High	2.97138	High	3.12684	High	3.37943	0
	QQVHVELDVAKPDLTAALK	4	1	1	P14136		2075.15	2.51618e+06	2.30048e+06	2.26662e+06	0	3.481e-09	High	2.75675	High	2.54693	High	4.17071	0
	QQVHVELDVAKPDLTAALKEIR	6	1	1	P14136		2473.38	1.29964e+06	1.54233e+06	1.2585e+06	0	2.318e-12	High	2.72128	High	3.07054	High	2.89006	1
	LEVERDNLAQDLATVRQK	4	1	1	P14136		2098.14	0	51095.9	321916	0	0.001471	High	2.5837	High	3.21217	High	3.32478	2
	QEADEATLAR	1	1	1	P14136		1103.54	343498	0	0	0	0.001511	High	2.27722					0
	FADLTDAAARNAELLR	4	1	1	P14136		1746.91	95074.6	122764	77309.8	0	0.002676	High	2.26497	High	1.9052	High	2.53923	1
	EPTKLADVYQAELR	4	1	1	P14136		1632.87	47297.3	38297.4	423669	0	0.002323	High	2.17989	High	2.3219	High	2.10815	1
	QKLQDETNLR	2	1	1	P14136		1244.66	940642	903901	0	0	0.006625	High	2.10624	High	2.11013			1
	VRFLEQQNKALAAELNQLR	3	1	1	P14136		2241.25	345971	361996	314739	0	4.48e-06	High	1.60804	High	2.17362	High	1.8318	2
	SKFADLTDAAARNAELLR	1	1	1	P14136		1962.04	0	119454	0	0	5.709e-06			High	2.54661			2
	MPPPLPTRVDFSLAGALNAGFKETR	3	1	1	P14136		2685.42	0	2.26332e+06	2.46184e+06	0	7.781e-05			High	2.03832	High	2.33606	2
	ETSLDTKSVSEGHLK	3	1	1	P14136		1630.83	0	149969	232475	0	0.0003444			High	2.00557	High	2.93756	1
	SYVSSGEMMVGGLAPGRR	2	1	1	P14136		1853.9	0	1.52239e+06	1.5551e+06	0	0.004616			High	1.64777	High	2.07933	1
	ELRLRLDQLTANSAR	1	1	1	P14136		1755.99	257495	0	0	0.001	0.01773	High	2.7294					2
	QEADEATLARLDLER	2	1	1	P14136		1729.87	0	260283	270380	0.001	0.009069			High	2.28195	High	2.14189	1
	TVEMRDGEVIK	1	1	1	P14136		1276.66	0	0	694881	0.006	0.104					High	1.62152	1
P62937	Peptidyl-prolyl cis-trans isomerase A OS=Homo sapiens OX=9606 GN=PPIA PE=1 SV=2 - [PPIA_HUMAN]	82.42	1	17	17	107	8.59319e+06	8.82396e+06	8.64428e+06	123.333	78.79	16	36	124.51	82.42	16	35	116.559	78.18	16	36	165	18.0009	7.81104
	Sequence	# PSMs	# Proteins	# Protein Groups	Protein Group Accessions	Modifications	MH+ [Da]	A5: Area	B5: Area	C5: Area	q-Value	PEP	A2	XCorr A2	B2	XCorr B2	C2	XCorr C2	# Missed Cleavages
	HTGPGILSMANAGPNTNGSQFFICTAK	9	1	1	P62937	C24(Carbamidomethyl)	2791.34	3.19369e+06	3.46896e+06	3.45061e+06	0	4.73e-16	High	6.98589	High	7.65264	High	6.31941	0
	SIYGEKFEDENFILK	6	1	1	P62937		1831.92	3.77817e+06	3.78156e+06	3.88716e+06	0	1.797e-10	High	5.27547	High	4.64753	High	4.75236	1
	VSFELFADKVPK	12	1	1	P62937		1379.76	9.92114e+06	1.04243e+07	9.87326e+06	0	9.438e-09	High	4.63518	High	4.36467	High	4.40331	1
	VKEGMNIVEAMER	9	1	1	P62937		1505.75	9.76895e+06	9.75683e+06	1.03544e+07	0	1.362e-10	High	4.63097	High	4.3301	High	4.66354	1
	TEWLDGKHVVFGK	19	1	1	P62937		1515.8	6.08947e+06	6.29076e+06	5.70516e+06	0	6.214e-13	High	4.42827	High	4.84721	High	4.20558	1
	FEDENFILKHTGPGILSMANAGPNTNGSQFFICTAK	3	1	1	P62937	C33(Carbamidomethyl)	3926.89	817801	866583	871929	0	4.73e-16	High	4.27662	High	4.35882	High	3.81358	1
	KITIADCGQLE	10	1	1	P62937	C7(Carbamidomethyl)	1247.64	5.22179e+06	5.11896e+06	5.02403e+06	0	6.683e-07	High	4.21944	High	4.17332	High	3.98371	1
	ALSTGEKGFGYK	3	1	1	P62937		1257.65	572103	559703	557992	0	2.263e-14	High	3.56406	High	3.69793	High	3.47318	1
	FEDENFILK	3	1	1	P62937		1154.57	3.00487e+06	2.95321e+06	3.20068e+06	0	0.0001509	High	3.36234	High	3.3573	High	3.58281	0
	IIPGFMCQGGDFTR	9	1	1	P62937	C7(Carbamidomethyl)	1598.75	4.43656e+06	4.43603e+06	4.29212e+06	0	7.386e-09	High	3.1007	High	3.53968	High	3.66742	0
	ITIADCGQLE	3	1	1	P62937	C6(Carbamidomethyl)	1119.54	530851	510020	492191	0	5.499e-07	High	3.06247	High	3.29519	High	3.23547	0
	GFGYKGSCFHR	4	1	1	P62937	C8(Carbamidomethyl)	1315.6	924128	854879	910690	0	3.03e-05	High	3.04987	High	3.36248	High	3.41731	1
	SIYGEKFEDENFILKHTGPGILSMANAGPNTNGSQFFICTAK	4	1	1	P62937	C39(Carbamidomethyl)	4604.22	1.51363e+06	1.58444e+06	1.63795e+06	0	7.577e-08	High	2.96823	High	3.7687	High	2.40308	2
	HNGTGGKSIYGEKFEDENFILK	2	1	1	P62937		2483.22	201371	204964	0	0	7.357e-07	High	2.7981	High	3.25011			2
	ALSTGEKGFGYKGSCFHR	6	1	1	P62937	C15(Carbamidomethyl)	2001.97	3.04569e+06	2.38936e+06	3.43774e+06	0	2.033e-08	High	2.78512	High	3.60902	High	2.40702	2
	VSFELFADKVPKTAENFR	3	1	1	P62937		2098.1	0	87086.4	87212.8	0	0.02003			High	2.96147	High	2.90542	2
	TEWLDGKHVVFGKVK	2	1	1	P62937		1742.96	850369	0	441111	0.001	0.02187	High	1.81013			High	1.98156	2
P14174	Macrophage migration inhibitory factor OS=Homo sapiens OX=9606 GN=MIF PE=1 SV=4 - [MIF_HUMAN]	80	1	4	4	15	823887	869696	835879	17.9237	32.17	3	4	16.3437	32.17	3	4	24.957	80	4	7	115	12.4682	7.88428
	Sequence	# PSMs	# Proteins	# Protein Groups	Protein Group Accessions	Modifications	MH+ [Da]	A5: Area	B5: Area	C5: Area	q-Value	PEP	A2	XCorr A2	B2	XCorr B2	C2	XCorr C2	# Missed Cleavages
	ISPDRVYINYYDMNAANVGWNNSTFA	6	1	1	P14174		2995.38	773675	812705	808103	0	4.959e-10	High	5.94084	High	4.99098	High	4.20561	1
	LRISPDRVYINYYDMNAANVGWNNSTFA	5	1	1	P14174		3264.57	643036	680586	634200	0	2.72e-11	High	5.55541	High	4.79555	High	4.1255	2
	LLCGLLAER	3	1	1	P14174	C3(Carbamidomethyl)	1044.59	1.05495e+06	1.1158e+06	1.06533e+06	0	4.295e-06	High	3.47267	High	3.282	High	3.34277	0
	ASVPDGFLSELTQQLAQATGKPPQYIAVHVVPDQLMAFGGSSEPCALCSLHSIGK	1	1	1	P14174	C45(Carbamidomethyl); C48(Carbamidomethyl)	5807.91	0	0	0	0	8.636e-08					High	4.49675	0
P02647	Apolipoprotein A-I OS=Homo sapiens OX=9606 GN=APOA1 PE=1 SV=1 - [APOA1_HUMAN]	78.65	1	41	41	318	1.41574e+07	1.47808e+07	1.46236e+07	324.948	78.65	38	107	333.976	77.53	36	106	318.969	73.03	37	105	267	30.7589	5.75732
	Sequence	# PSMs	# Proteins	# Protein Groups	Protein Group Accessions	Modifications	MH+ [Da]	A5: Area	B5: Area	C5: Area	q-Value	PEP	A2	XCorr A2	B2	XCorr B2	C2	XCorr C2	# Missed Cleavages
	EQLGPVTQEFWDNLEK	3	1	1	P02647		1932.94	368359	296612	367012	0	2.368e-05	High	4.97202	High	4.59092	High	4.81411	0
	LREQLGPVTQEFWDNLEK	6	1	1	P02647		2202.13	2.01831e+06	2.12171e+06	2.10835e+06	0	4.73e-16	High	4.90487	High	5.35839	High	5.25807	1
	DYVSQFEGSALGK	6	1	1	P02647		1400.67	1.45171e+06	1.45094e+06	1.4647e+06	0	1.788e-10	High	4.89494	High	4.54121	High	4.44051	0
	VSFLSALEEYTK	11	1	1	P02647		1386.72	7.99693e+06	9.73005e+06	8.38199e+06	0	1.597e-06	High	4.7071	High	4.6679	High	4.51852	0
	LLDNWDSVTSTFSK	18	1	1	P02647		1612.79	6.54875e+06	6.76229e+06	6.96878e+06	0	1.636e-11	High	4.69086	High	4.9108	High	4.94763	0
	DSGRDYVSQFEGSALGK	6	1	1	P02647		1815.86	2.32039e+06	2.39287e+06	2.23123e+06	0	1.801e-11	High	4.63727	High	5.01882	High	5.94867	1
	ATEHLSTLSEK	53	1	1	P02647		1215.62	1.97783e+07	2.04936e+07	2.0637e+07	0	1.393e-07	High	4.54842	High	4.54488	High	4.09305	0
	QLNLKLLDNWDSVTSTFSK	3	1	1	P02647		2209.15	0	0	0	0	4.73e-16	High	4.44769	High	4.73808	High	4.08944	1
	VKDLATVYVDVLK	4	1	1	P02647		1462.86	1.14739e+06	257252	243409	0	6.466e-06	High	4.39395	High	4.37431	High	3.87788	1
	VKDLATVYVDVLKDSGR	10	1	1	P02647		1878.04	1.16789e+06	1.14399e+06	1.16084e+06	0	5.302e-09	High	4.36723	High	4.49982	High	4.61402	2
	DLATVYVDVLKDSGRDYVSQFEGSALGK	11	1	1	P02647		3032.53	5.39601e+06	5.37119e+06	5.26056e+06	0	1.42e-05	High	4.23764	High	4.47354	High	4.14294	2
	QGLLPVLESFKVSFLSALEEYTK	12	1	1	P02647		2598.41	1.50142e+06	1.72516e+06	1.72336e+06	0	1.199e-07	High	4.15714	High	4.21165	High	4.46001	1
	DLATVYVDVLKDSGR	8	1	1	P02647		1650.88	1.54841e+06	1.63037e+06	1.57991e+06	0	1.26e-06	High	4.11834	High	3.49087	High	4.10665	1
	LREQLGPVTQEFWDNLEKETEGLR	3	1	1	P02647		2887.46	0	704471	696498	0	9.264e-09	High	4.06566	High	2.60258	High	3.06041	2
	DSGRDYVSQFEGSALGKQLNLK	2	1	1	P02647		2412.23	94926.3	0	74547.8	0	9.386e-05	High	3.9267			High	3.89943	2
	THLAPYSDELR	19	1	1	P02647		1301.65	4.03777e+06	2.72968e+06	4.82531e+06	0	5.595e-07	High	3.7722	High	3.56928	High	3.80121	0
	THLAPYSDELRQR	15	1	1	P02647		1585.81	6.61261e+06	6.72475e+06	6.40855e+06	0	1.084e-05	High	3.74086	High	3.48678	High	3.22282	1
	LAEYHAKATEHLSTLSEK	7	1	1	P02647		2028.04	1.39859e+06	1.34133e+06	1.42815e+06	0	4.077e-05	High	3.53383	High	2.40747	High	2.80738	1
	AHVDALRTHLAPYSDELRQR	8	1	1	P02647		2348.22	5.07202e+06	5.46282e+06	5.42708e+06	0	1.822e-06	High	3.49027	High	3.83569	High	2.87671	2
	LEALKENGGAR	14	1	1	P02647		1157.63	427812	209875	163731	0	0.0003673	High	3.44625	High	3.24863	High	3.22939	1
	LHELQEKLSPLGEEMR	3	1	1	P02647		1908.99	158060	173316	190878	0	2.312e-08	High	3.36045	High	3.8792	High	3.98553	1
	WQEEMELYR	3	1	1	P02647		1283.58	1.73925e+06	1.67758e+06	1.71318e+06	0	4.97e-05	High	3.34756	High	3.26448	High	3.21997	0
	DLATVYVDVLK	3	1	1	P02647		1235.69	976384	981290	921002	0	1.791e-13	High	3.212	High	3.23893	High	2.82167	0
	AKPALEDLRQGLLPVLESFKVSFLSALEEYTK	11	1	1	P02647		3591.99	2.1505e+06	2.11291e+06	2.09256e+06	0	7.398e-13	High	3.17059	High	3.87652	High	2.75521	2
	VQPYLDDFQKKWQEEMELYR	7	1	1	P02647		2645.28	5.125e+06	5.38122e+06	5.5022e+06	0	0.002078	High	3.06528	High	3.25311	High	2.84694	2
	QGLLPVLESFKVSFLSALEEYTKK	2	1	1	P02647		2726.52	0	0	567383	0	1.656e-05	High	3.0581			High	1.86639	2
	QKLHELQEKLSPLGEEMR	6	1	1	P02647		2165.14	1.22464e+06	1.20293e+06	1.24465e+06	0	5.189e-06	High	2.9704	High	2.9001	High	3.60516	2
	QKVEPLRAELQEGAR	1	1	1	P02647		1723.95	4.95324e+06	0	0	0	0.001532	High	2.96579					2
	ARAHVDALRTHLAPYSDELR	5	1	1	P02647		2291.21	1.20616e+06	1.22049e+06	1.11248e+06	0	3.747e-11	High	2.94956	High	3.24341	High	2.76255	2
	AKPALEDLRQGLLPVLESFK	13	1	1	P02647		2224.27	6.00396e+06	6.58894e+06	5.84324e+06	0	2.71e-15	High	2.94897	High	3.03981	High	2.6556	1
	AHVDALRTHLAPYSDELR	5	1	1	P02647		2064.07	5.88316e+06	5.73567e+06	5.81291e+06	0	2.467e-14	High	2.89383	High	3.14295	High	2.7485	1
	LSPLGEEMR	10	1	1	P02647		1031.52	1.4697e+07	1.41188e+07	1.48518e+07	0	0.0001372	High	2.87911	High	2.81071	High	2.85573	0
	QGLLPVLESFK	6	1	1	P02647		1230.71	4.29259e+06	4.57518e+06	4.36474e+06	0	3.545e-05	High	2.76957	High	2.5849	High	2.64283	0
	AKPALEDLR	7	1	1	P02647		1012.58	3.42841e+06	3.09176e+06	2.91765e+06	0	0.001234	High	2.71563	High	2.31519	High	2.54646	0
	KWQEEMELYR	3	1	1	P02647		1411.67	233283	226047	244401	0	0.0001019	High	2.57211	High	2.78177	High	2.96492	1
	LLDNWDSVTSTFSKLR	3	1	1	P02647		1881.98	1.03682e+06	1.02705e+06	0	0	8.055e-10	High	2.29746	High	2.51251			1
	QLNLKLLDNWDSVTSTFSKLR	1	1	1	P02647		2478.34	158686	0	0	0	2.67e-05	High	2.12635					2
	DYVSQFEGSALGKQLNLK	3	1	1	P02647		1997.04	32158.9	472546	423027	0	0.0001302	High	1.79165	High	2.56454	High	2.29671	1
	VEPLRAELQEGAR	1	1	1	P02647		1467.8	0	246266	0	0	9.123e-10			High	3.89111			1
	VQPYLDDFQKK	5	1	1	P02647		1380.72	0	2.71329e+06	2.76368e+06	0	0.006982			High	2.09293	High	2.37327	1
	VQPYLDDFQK	1	1	1	P02647		1252.62	0	0	415742	0.001	0.01554					High	2.2192	0
P60174	Triosephosphate isomerase OS=Homo sapiens OX=9606 GN=TPI1 PE=1 SV=3 - [TPIS_HUMAN]	77.27	1	30	30	201	5.52252e+06	5.54499e+06	5.4737e+06	215.759	75.87	28	66	217.898	77.27	29	68	211.776	75.87	29	67	286	30.7717	5.92236
	Sequence	# PSMs	# Proteins	# Protein Groups	Protein Group Accessions	Modifications	MH+ [Da]	A5: Area	B5: Area	C5: Area	q-Value	PEP	A2	XCorr A2	B2	XCorr B2	C2	XCorr C2	# Missed Cleavages
	VAHALAEGLGVIACIGEK	12	1	1	P60174	C14(Carbamidomethyl)	1807.98	3.71025e+06	3.73242e+06	3.43839e+06	0	1.036e-15	High	5.3568	High	5.67921	High	6.13747	0
	VTNGAFTGEISPGMIK	3	1	1	P60174		1621.83	537166	556971	509889	0	2.047e-13	High	5.14692	High	4.32039	High	5.85393	0
	IIYGGSVTGATCK	10	1	1	P60174	C12(Carbamidomethyl)	1326.68	4.68417e+06	4.48579e+06	4.59325e+06	0	5.827e-11	High	4.8031	High	4.61767	High	4.66355	0
	ELASQPDVDGFLVGGASLKPEFVDIINAKQ	17	1	1	P60174		3157.65	6.22101e+06	6.48541e+06	6.29967e+06	0	2.497e-09	High	4.69464	High	4.69925	High	5.12436	1
	RHVFGESDELIGQK	6	1	1	P60174		1614.83	1.7717e+06	1.61672e+06	1.80502e+06	0	4.73e-16	High	4.67473	High	5.11423	High	4.89217	1
	SNVSDAVAQSTR	22	1	1	P60174		1234.6	5.44469e+06	5.15792e+06	5.19403e+06	0	9.256e-13	High	4.64635	High	4.63392	High	4.8948	0
	VVLAYEPVWAIGTGK	10	1	1	P60174		1602.89	4.90187e+06	4.99163e+06	4.92741e+06	0	6.944e-10	High	4.15252	High	4.00728	High	4.08551	0
	QSLGELIGTLNAAKVPADTEVVCAPPTAYIDFAR	9	1	1	P60174	C23(Carbamidomethyl)	3587.86	2.32624e+06	2.2119e+06	2.48646e+06	0	1.145e-06	High	4.09475	High	3.90735	High	4.00642	1
	HVFGESDELIGQK	5	1	1	P60174		1458.73	362457	345269	297073	0	4.73e-16	High	4.00097	High	4.22807	High	3.4921	0
	VPADTEVVCAPPTAYIDFAR	14	1	1	P60174	C9(Carbamidomethyl)	2192.08	2.97004e+06	2.93933e+06	2.97572e+06	0	4.73e-16	High	3.99385	High	4.8921	High	4.28298	0
	DCGATWVVLGHSER	6	1	1	P60174	C2(Carbamidomethyl)	1586.74	1.08009e+06	1.07539e+06	1.07322e+06	0	4.547e-10	High	3.9802	High	3.05198	High	4.77347	0
	IAVAAQNCYKVTNGAFTGEISPGMIK	3	1	1	P60174	C8(Carbamidomethyl)	2740.39	248332	258013	270955	0	1.371e-08	High	3.95014	High	3.18459	High	4.32086	1
	IAVAAQNCYK	9	1	1	P60174	C8(Carbamidomethyl)	1137.57	3.53234e+06	3.52806e+06	3.49918e+06	0	1.666e-06	High	3.83727	High	3.92252	High	4.00804	0
	KQSLGELIGTLNAAKVPADTEVVCAPPTAYIDFAR	4	1	1	P60174	C24(Carbamidomethyl)	3715.95	1.60888e+06	1.90332e+06	1.50853e+06	0	1.663e-08	High	3.81965	High	3.56793	High	2.51655	2
	VIADNVKDWSK	8	1	1	P60174		1274.68	0	2.85925e+06	2.99761e+06	0	9.333e-12	High	3.80356	High	3.95547	High	3.69028	1
	QSLGELIGTLNAAK	6	1	1	P60174		1414.79	460523	448678	441365	0	3.96e-11	High	3.66668	High	3.89306	High	4.73033	0
	KQSLGELIGTLNAAK	5	1	1	P60174		1542.89	593853	594085	108197	0	3.544e-07	High	3.51942	High	3.44685	High	4.00286	1
	VTNGAFTGEISPGMIKDCGATWVVLGHSER	3	1	1	P60174	C18(Carbamidomethyl)	3189.56	1.70718e+06	1.86724e+06	1.7519e+06	0	0.0001192	High	3.49028	High	2.72146	High	3.17656	1
	RHVFGESDELIGQKVAHALAEGLGVIACIGEK	3	1	1	P60174	C28(Carbamidomethyl)	3403.76	0	0	0	0	0.0002722	High	3.25887			High	2.38364	2
	TATPQQAQEVHEK	10	1	1	P60174		1466.72	1.33301e+06	1.76648e+06	1.78109e+06	0	8.931e-06	High	3.25642	High	3.05889	High	3.18785	0
	EAGITEKVVFEQTK	3	1	1	P60174		1578.84	219886	194535	193042	0	1.192e-12	High	3.21647	High	3.99586	High	3.6217	1
	HVFGESDELIGQKVAHALAEGLGVIACIGEK	6	1	1	P60174	C27(Carbamidomethyl)	3247.68	908378	893753	805350	0	1.386e-09	High	3.10736	High	3.81368	High	3.28643	1
	VVLAYEPVWAIGTGKTATPQQAQEVHEK	4	1	1	P60174		3050.6	2.9268e+06	2.62843e+06	2.82645e+06	0	0.0002843	High	3.06401	High	2.35944	High	2.39495	1
	TATPQQAQEVHEKLR	6	1	1	P60174		1735.91	1.8585e+06	1.78527e+06	1.98608e+06	0	2.348e-06	High	2.90838	High	2.40227	High	2.28605	1
	VVLAYEPVWAIGTGKTATPQQAQEVHEKLR	3	1	1	P60174		3319.79	1.37084e+06	1.41384e+06	1.44992e+06	0	4.73e-16	High	2.80665	High	4.64458	High	3.19739	2
	IIYGGSVTGATCKELASQPDVDGFLVGGASLKPEFVDIINAKQ	3	1	1	P60174	C12(Carbamidomethyl)	4465.32	0	529064	520064	0	0.000467	High	2.50619	High	2.84829	High	2.94559	2
	DCGATWVVLGHSERR	5	1	1	P60174	C2(Carbamidomethyl)	1742.84	702793	750216	723535	0	0.0007669	High	2.1288	High	2.46709	High	2.70447	1
	IAVAAQNCYKVTNGAFTGEISPGMIKDCGATWVVLGHSER	3	1	1	P60174	C8(Carbamidomethyl); C28(Carbamidomethyl)	4308.1	406102	460962	466139	0	0.004538	High	1.78406	High	2.54525	High	2.61639	2
	LRGWLKSNVSDAVAQSTR	1	1	1	P60174		1988.07	0	36502.1	0	0	1.137e-10			High	3.14561			2
	ELASQPDVDGFLVGGASLKPEFVDIINAK	2	1	1	P60174		3029.61	0	578268	633407	0	0.01224			High	2.9759	High	2.53768	0
P09936	Ubiquitin carboxyl-terminal hydrolase isozyme L1 OS=Homo sapiens OX=9606 GN=UCHL1 PE=1 SV=2 - [UCHL1_HUMAN]	75.78	1	17	17	74	6.44025e+06	6.37787e+06	6.31042e+06	74.0503	52.02	11	22	96.8682	74.89	14	29	62.1491	73.99	13	23	223	24.8085	5.47803
	Sequence	# PSMs	# Proteins	# Protein Groups	Protein Group Accessions	Modifications	MH+ [Da]	A5: Area	B5: Area	C5: Area	q-Value	PEP	A2	XCorr A2	B2	XCorr B2	C2	XCorr C2	# Missed Cleavages
	LGFEDGSVLKQFLSETEK	3	1	1	P09936		2027.04	585492	644911	690733	0	4.73e-16	High	4.77645	High	4.78866	High	3.97849	1
	QIEELKGQEVSPK	9	1	1	P09936		1484.8	3.61932e+06	3.63164e+06	3.56816e+06	0	7.937e-08	High	4.68263	High	4.21137	High	4.22167	1
	CFEKNEAIQAAHDAVAQEGQCR	8	1	1	P09936	C1(Carbamidomethyl); C21(Carbamidomethyl)	2532.14	586975	548516	584685	0	5.158e-06	High	4.66201	High	3.88037	High	3.97052	1
	MQLKPMEINPEMLNK	9	1	1	P09936		1815.92	3.31669e+06	3.37858e+06	3.36453e+06	0	1.094e-08	High	4.6157	High	4.72196	High	4.93377	0
	MPFPVNHGASSEDTLLKDAAK	10	1	1	P09936		2228.11	6.03089e+06	6.12962e+06	6.34867e+06	0	1.483e-08	High	4.45509	High	4.07148	High	4.41224	1
	QTIGNSCGTIGLIHAVANNQDKLGFEDGSVLKQFLSETEK	7	1	1	P09936	C7(Carbamidomethyl)	4319.17	9.67053e+06	9.37234e+06	9.01443e+06	0	2.619e-14	High	4.38066	High	4.7669	High	4.00521	2
	NEAIQAAHDAVAQEGQCR	7	1	1	P09936	C17(Carbamidomethyl)	1967.9	865133	833512	823126	0	2.309e-08	High	3.6247	High	3.86232	High	4.08894	0
	QTIGNSCGTIGLIHAVANNQDKLGFEDGSVLK	2	1	1	P09936	C7(Carbamidomethyl)	3356.7	1.70074e+06	1.74629e+06	0	0	1.383e-15	High	3.37007	High	4.50273			1
	QTIGNSCGTIGLIHAVANNQDK	4	1	1	P09936	C7(Carbamidomethyl)	2311.15	532419	534829	539651	0	2.625e-14	High	3.09939	High	4.0502	High	2.86469	0
	QIEELKGQEVSPKVYFMK	3	1	1	P09936		2153.13	595352	83083.6	0	0	0.0001434	High	2.69822	High	2.37449			2
	MPFPVNHGASSEDTLLK	2	1	1	P09936		1842.91	299324	0	221349	0	3.904e-05	High	2.47141			High	2.7122	0
	MQLKPMEINPEMLNKVLSR	1	1	1	P09936		2271.2	0	3.56816e+06	0	0	4.73e-16			High	4.71619			1
	FVDVLGLEEESLGSVPAPACALLLLFPLTAQHENFR	3	1	1	P09936	C20(Carbamidomethyl)	3953.04	0	634288	692513	0	0.002402			High	3.6697	High	1.98723	0
	LGFEDGSVLK	1	1	1	P09936		1064.56	0	120630	0	0	7.338e-07			High	3.12689			0
	EFTEREQGEVR	3	1	1	P09936		1379.66	0	1.85583e+06	278285	0.001	0.02588			High	2.31801	High	1.76517	1
	AKCFEKNEAIQAAHDAVAQEGQCR	1	1	1	P09936	C3(Carbamidomethyl); C23(Carbamidomethyl)	2731.28	0	0	261880	0.002	0.02753					High	2.33407	2
	VYFMKQTIGNSCGTIGLIHAVANNQDK	1	1	1	P09936	C12(Carbamidomethyl)	2979.49	0	0	67125.9	0.007	0.117					High	1.77537	1
P02766	Transthyretin OS=Homo sapiens OX=9606 GN=TTR PE=1 SV=1 - [TTHY_HUMAN]	73.47	1	13	13	95	4.15484e+06	4.2489e+06	4.09547e+06	98.2739	73.47	12	30	109.5	73.47	13	35	106.24	73.47	12	30	147	15.877	5.75732
	Sequence	# PSMs	# Proteins	# Protein Groups	Protein Group Accessions	Modifications	MH+ [Da]	A5: Area	B5: Area	C5: Area	q-Value	PEP	A2	XCorr A2	B2	XCorr B2	C2	XCorr C2	# Missed Cleavages
	TSESGELHGLTTEEEFVEGIYKVEIDTK	14	1	1	P02766		3140.52	6.05393e+06	6.34416e+06	6.13329e+06	0	3.4e-16	High	7.39058	High	6.00026	High	5.77316	1
	YTIAALLSPYSYSTTAVVTNPKE	8	1	1	P02766		2489.29	2.91358e+06	2.505e+06	2.81102e+06	0	5.587e-12	High	5.40953	High	4.87101	High	5.69269	1
	RYTIAALLSPYSYSTTAVVTNPKE	13	1	1	P02766		2645.39	3.49701e+06	3.53629e+06	3.34211e+06	0	1.349e-11	High	5.192	High	5.76351	High	5.7996	2
	AADDTWEPFASGK	8	1	1	P02766		1394.63	1.96006e+06	1.95031e+06	1.90881e+06	0	4.73e-16	High	4.8268	High	4.96282	High	4.79507	0
	KAADDTWEPFASGK	3	1	1	P02766		1522.72	354050	345341	372986	0	4.73e-16	High	4.63492	High	4.88096	High	4.65925	1
	TSESGELHGLTTEEEFVEGIYK	7	1	1	P02766		2455.16	638404	666382	741984	0	1.377e-09	High	4.62654	High	5.33133	High	5.39635	0
	VLDAVRGSPAINVAVHVFR	9	1	1	P02766		2020.15	2.72027e+06	2.71739e+06	2.45404e+06	0	9.7e-07	High	4.30787	High	3.88502	High	3.97661	1
	ALGISPFHEHAEVVFTANDSGPR	12	1	1	P02766		2451.21	2.67081e+06	2.58054e+06	2.41417e+06	0	9.331e-07	High	3.95268	High	3.69079	High	3.67047	0
	GSPAINVAVHVFR	3	1	1	P02766		1366.76	285305	304404	269720	0	2.066e-13	High	3.3952	High	4.61046	High	3.64135	0
	ALGISPFHEHAEVVFTANDSGPRR	3	1	1	P02766		2607.32	1.91299e+06	1.89364e+06	1.82087e+06	0	8.035e-12	High	2.57865	High	2.97511	High	2.6765	1
	VLDAVRGSPAINVAVHVFRK	10	1	1	P02766		2148.25	2.89956e+06	2.86625e+06	2.69092e+06	0	1.36e-05	High	2.15342	High	3.1114	High	2.88141	2
	GSPAINVAVHVFRK	4	1	1	P02766		1494.85	99695.3	535494	485743	0	0.0009811	High	1.87816	High	2.60024	High	2.62941	1
	RYTIAALLSPYSYSTTAVVTNPK	1	1	1	P02766		2516.34	0	161928	0	0	1.122e-06			High	1.95038			1
P02652	Apolipoprotein A-II OS=Homo sapiens OX=9606 GN=APOA2 PE=1 SV=1 - [APOA2_HUMAN]	72	1	9	9	113	1.12862e+07	8.03833e+06	1.08597e+07	118.588	69	7	35	126.313	72	9	39	128.024	72	9	39	100	11.1679	6.62451
	Sequence	# PSMs	# Proteins	# Protein Groups	Protein Group Accessions	Modifications	MH+ [Da]	A5: Area	B5: Area	C5: Area	q-Value	PEP	A2	XCorr A2	B2	XCorr B2	C2	XCorr C2	# Missed Cleavages
	AGTELVNFLSYFVELGTQPATQ	4	1	1	P02652		2385.2	2.72125e+06	3.13861e+06	3.15081e+06	0	4.919e-13	High	5.90128	High	5.45598	High	4.42089	0
	VKSPELQAEAK	51	1	1	P02652		1199.67	1.36905e+07	3.19685e+06	1.26645e+07	0	4.73e-16	High	4.70675	High	5.0436	High	4.91628	1
	EPCVESLVSQYFQTVTDYGK	12	1	1	P02652	C3(Carbamidomethyl)	2350.1	2.79626e+06	2.79334e+06	2.7295e+06	0	4.73e-16	High	4.2089	High	4.5041	High	4.28445	0
	EPCVESLVSQYFQTVTDYGKDLMEK	11	1	1	P02652	C3(Carbamidomethyl)	2966.39	8.45086e+06	8.4451e+06	9.48812e+06	0	6.186e-05	High	3.77021	High	3.65471	High	3.49956	1
	SKEQLTPLIKK	21	1	1	P02652		1284.79	1.17172e+07	1.02263e+07	1.04265e+07	0	3.934e-05	High	3.68279	High	3.74346	High	4.17374	2
	KAGTELVNFLSYFVELGTQPATQ	4	1	1	P02652		2513.3	1.11459e+06	65001.1	1.38716e+06	0	0.0006431	High	3.44577	High	2.40023	High	3.56594	1
	SKEQLTPLIK	6	1	1	P02652		1156.69	4.80378e+06	5.44356e+06	5.40076e+06	0	4.709e-06	High	3.34093	High	3.23919	High	3.14213	1
	DLMEKVKSPELQAEAK	2	1	1	P02652		1815.95	0	128577	142830	0	0.0001144			High	2.19433	High	2.78257	2
	QAKEPCVESLVSQYFQTVTDYGKDLMEK	2	1	1	P02652	C6(Carbamidomethyl)	3293.58	0	1.02247e+06	969955	0	0.00101			High	2.09962	High	2.93761	2
P04406	Glyceraldehyde-3-phosphate dehydrogenase OS=Homo sapiens OX=9606 GN=GAPDH PE=1 SV=3 - [G3P_HUMAN]	71.94	1	25	25	116	5.7695e+06	5.84937e+06	5.88507e+06	117.971	71.94	23	40	110.631	71.04	23	39	113.708	57.01	19	37	335	36.0304	8.45557
	Sequence	# PSMs	# Proteins	# Protein Groups	Protein Group Accessions	Modifications	MH+ [Da]	A5: Area	B5: Area	C5: Area	q-Value	PEP	A2	XCorr A2	B2	XCorr B2	C2	XCorr C2	# Missed Cleavages
	VIHDNFGIVEGLMTTVHAITATQK	14	1	1	P04406		2595.37	5.35827e+06	5.21829e+06	5.609e+06	0	5.733e-15	High	6.77052	High	5.64353	High	6.43592	0
	VPTANVSVVDLTCR	5	1	1	P04406	C13(Carbamidomethyl)	1530.8	514164	435689	517238	0	4.534e-06	High	5.29009	High	4.59951	High	4.17099	0
	LISWYDNEFGYSNR	9	1	1	P04406		1763.81	2.26415e+06	2.34251e+06	2.23218e+06	0	3.887e-12	High	5.1529	High	4.6493	High	4.46795	0
	WGDAGAEYVVESTGVFTTMEK	3	1	1	P04406		2277.05	416460	290627	288584	0	3.637e-06	High	4.96868	High	4.81252	High	4.88825	0
	VVDLMAHMASKE	3	1	1	P04406		1330.65	819432	741052	735685	0	4.73e-16	High	4.36626	High	4.86627	High	4.51705	1
	GALQNIIPASTGAAK	8	1	1	P04406		1411.8	5.19635e+06	5.30552e+06	5.27076e+06	0	8.444e-09	High	3.97272	High	3.95146	High	4.06116	0
	IISNASCTTNCLAPLAK	8	1	1	P04406	C7(Carbamidomethyl); C11(Carbamidomethyl)	1833.93	612601	660899	619601	0	9.064e-16	High	3.82173	High	4.21527	High	4.18711	0
	VIHDNFGIVEGLMTTVHAITATQKTVDGPSGKLWR	3	1	1	P04406		3791.99	1.10739e+06	903617	1.05746e+06	0	5.041e-06	High	3.80594	High	3.42742	High	3.35006	2
	DGRGALQNIIPASTGAAK	9	1	1	P04406		1739.94	2.26504e+06	2.34001e+06	2.26842e+06	0	0.003112	High	3.67691	High	3.3335	High	2.91059	1
	GILGYTEHQVVSSDFNSDTHSSTFDAGAGIALNDHFVK	3	1	1	P04406		4036.91	226047	169281	0	0	1.045e-05	High	3.67058	High	3.87455			0
	LTGMAFRVPTANVSVVDLTCR	6	1	1	P04406	C20(Carbamidomethyl)	2307.2	1.1461e+06	1.32055e+06	1.2834e+06	0	1.742e-08	High	3.61009	High	3.62999	High	4.19214	1
	LISWYDNEFGYSNRVVDLMAHMASKE	9	1	1	P04406		3075.45	6.75388e+06	7.02428e+06	6.77544e+06	0	6.368e-10	High	3.5945	High	3.33944	High	4.29461	2
	LISWYDNEFGYSNRVVDLMAHMASK	4	1	1	P04406		2946.4	1.77392e+06	1.88542e+06	1.85808e+06	0	0.0008197	High	3.18821	High	3.07473	High	2.23302	1
	VIHDNFGIVEGLMTTVHAITATQKTVDGPSGK	3	1	1	P04406		3336.74	442563	368410	333233	0	0.001375	High	3.16809	High	2.97264	High	2.50372	1
	IKWGDAGAEYVVESTGVFTTMEK	4	1	1	P04406		2518.23	328632	275318	297323	0	9.562e-09	High	3.03521	High	3.75668	High	4.16178	1
	VIPELNGKLTGMAFRVPTANVSVVDLTCR	3	1	1	P04406	C28(Carbamidomethyl)	3157.7	2.1275e+06	2.25065e+06	2.29153e+06	0	1.09e-05	High	2.85895	High	2.86341	High	2.29101	2
	GALQNIIPASTGAAKAVGK	2	1	1	P04406		1767.02	960317	928152	0	0	0.01842	High	2.77639	High	3.59442			1
	DGRGALQNIIPASTGAAKAVGK	5	1	1	P04406		2095.16	178414	438508	437282	0	8.222e-06	High	2.6396	High	3.06827	High	2.59552	2
	VIISAPSADAPMFVMGVNHEKYDNSLK	3	1	1	P04406		2933.46	1.66352e+06	1.43927e+06	1.4283e+06	0	1.153e-07	High	2.6013	High	1.62675	High	2.91438	1
	RVIISAPSADAPMFVMGVNHEKYDNSLK	2	1	1	P04406		3089.57	98224.7	198145	0	0	4.828e-06	High	2.36923	High	2.23022			2
	LEKPAKYDDIKK	5	1	1	P04406		1447.82	1.43474e+06	1.26495e+06	1.54832e+06	0	1.116e-06	High	2.10321	High	2.25274	High	1.88785	2
	QASEGPLKGILGYTEHQVVSSDFNSDTHSSTFDAGAGIALNDHFVK	1	1	1	P04406		4847.3	0	2.36497e+06	0	0	0.0008986			High	2.83918			1
	TVDGPSGKLWR	1	1	1	P04406		1215.65	0	128141	0	0	3.695e-06			High	2.63327			1
	VVDLMAHMASK	2	1	1	P04406		1201.61	660252	0	660961	0.001	0.01927	High	1.7352			High	2.12203	0
	VVKQASEGPLKGILGYTEHQVVSSDFNSDTHSSTFDAGAGIALNDHFVK	1	1	1	P04406		5173.56	778729	0	0	0.008	0.1389	High	3.15828					2
P23528	Cofilin-1 OS=Homo sapiens OX=9606 GN=CFL1 PE=1 SV=3 - [COF1_HUMAN]	71.08	1	14	14	77	3.10795e+06	3.15172e+06	2.954e+06	83.7116	70.48	13	24	88.5115	69.88	12	25	95.1814	71.08	14	28	166	18.4907	8.08936
	Sequence	# PSMs	# Proteins	# Protein Groups	Protein Group Accessions	Modifications	MH+ [Da]	A5: Area	B5: Area	C5: Area	q-Value	PEP	A2	XCorr A2	B2	XCorr B2	C2	XCorr C2	# Missed Cleavages
	NIILEEGKEILVGDVGQTVDDPYATFVK	11	1	1	P23528		3062.6	1.11708e+06	1.02816e+06	998132	0	8.216e-11	High	5.28876	High	4.70265	High	4.93222	1
	EILVGDVGQTVDDPYATFVK	10	1	1	P23528		2166.11	2.02225e+06	2.08845e+06	2.1576e+06	0	4.73e-16	High	5.04523	High	5.62135	High	5.329	0
	LTGIKHELQANCYEEVK	3	1	1	P23528	C12(Carbamidomethyl)	2032.02	425850	455874	420470	0	1.688e-10	High	4.79717	High	3.85438	High	4.2217	1
	LGGSAVISLEGKPL	6	1	1	P23528		1340.78	3.64624e+06	3.62515e+06	3.32956e+06	0	6.257e-12	High	4.74568	High	4.92547	High	4.92945	0
	KEDLVFIFWAPESAPLKSK	5	1	1	P23528		2205.2	1.48653e+06	596596	538500	0	1.929e-07	High	4.51224	High	3.96449	High	4.75357	2
	HELQANCYEEVKDR	3	1	1	P23528	C7(Carbamidomethyl)	1790.82	91548.4	100540	117490	0	8.009e-07	High	3.96163	High	3.68705	High	3.34652	1
	YALYDATYETK	8	1	1	P23528		1337.63	3.65536e+06	3.74157e+06	3.37483e+06	0	1.213e-13	High	3.89193	High	4.15667	High	3.99355	0
	LTGIKHELQANCYEEVKDR	12	1	1	P23528	C12(Carbamidomethyl)	2303.15	1.38776e+06	1.24061e+06	1.32111e+06	0	2.78e-09	High	3.75875	High	4.78544	High	4.92955	2
	AVLFCLSEDKKNIILEEGK	5	1	1	P23528	C5(Carbamidomethyl)	2206.19	112705	609495	546840	0	0.0001377	High	3.35621	High	2.93988	High	2.98308	2
	MIYASSKDAIK	4	1	1	P23528		1226.65	247696	191608	212380	0	2.536e-05	High	2.90694	High	2.34446	High	2.64291	1
	ESKKEDLVFIFWAPESAPLK	4	1	1	P23528		2334.25	323593	331513	301438	0	1.858e-06	High	2.79499	High	2.92871	High	2.70719	2
	KEDLVFIFWAPESAPLK	3	1	1	P23528		1990.07	294177	381574	323844	0	0.000166	High	2.41534	High	2.35052	High	2.53586	1
	KAVLFCLSEDKK	1	1	1	P23528	C6(Carbamidomethyl)	1437.78	0	0	45473.5	0	0.003875					High	2.70757	2
	KLTGIKHELQANCYEEVK	2	1	1	P23528	C13(Carbamidomethyl)	2160.12	69813.1	0	58732.5	0.002	0.03541	High	1.58318			High	1.72073	2
P68371	Tubulin beta-4B chain OS=Homo sapiens OX=9606 GN=TUBB4B PE=1 SV=1 - [TBB4B_HUMAN]	70.56	2	2	23	144	6.3301e+06	6.52537e+06	6.43115e+06	176.428	55.06	19	48	167.274	70.56	22	46	184.542	64.94	21	50	445	49.799	4.89404
	Sequence	# PSMs	# Proteins	# Protein Groups	Protein Group Accessions	Modifications	MH+ [Da]	A5: Area	B5: Area	C5: Area	q-Value	PEP	A2	XCorr A2	B2	XCorr B2	C2	XCorr C2	# Missed Cleavages
	SGPFGQIFRPDNFVFGQSGAGNNWAK	19	4	4	Q13885;P04350;P68371;P07437		2798.36	9.45285e+06	1.02454e+07	9.85259e+06	0	1.398e-17	High	7.68058	High	7.28873	High	7.14133	0
	EAESCDCLQGFQLTHSLGGGTGSGMGTLLISK	6	4	3	P04350;P68371;P07437	C5(Carbamidomethyl); C7(Carbamidomethyl)	3311.55	1.2097e+06	1.33104e+06	1.28917e+06	0	4.73e-16	High	5.59688	High	6.29631	High	5.98184	0
	GHYTEGAELVDSVLDVVRK	15	4	4	Q13885;Q13509;P68371;P07437		2087.08	4.20579e+06	3.81219e+06	4.02604e+06	0	1.36e-15	High	5.42443	High	5.37397	High	5.50713	1
	MREIVHLQAGQCGNQIGAK	18	5	5	Q13885;Q13509;P07437;P04350;P68371	C12(Carbamidomethyl)	2110.07	2.01747e+06	1.89545e+06	1.77726e+06	0	3.806e-16	High	5.10326	High	5.6489	High	6.02337	1
	FWEVISDEHGIDPTGTYHGDSDLQLER	10	2	2	P04350;P68371		3116.44	5.33164e+06	5.51851e+06	5.41481e+06	0	3.689e-09	High	4.87615	High	5.01501	High	4.66154	0
	IMNTFSVVPSPK	3	4	4	Q13509;P04350;P68371;P07437		1319.71	927611	952697	880835	0	2.959e-09	High	4.42767	High	4.28707	High	4.44342	0
	INVYYNEATGGKYVPR	6	1	1	P68371		1843.94	1.69407e+06	1.83764e+06	1.69555e+06	0	9.742e-16	High	4.40249	High	4.6504	High	4.23493	1
	LHFFMPGFAPLTSR	9	6	5	Q13885;P04350;P68371;P07437;Q9BUF5		1620.84	2.28223e+06	2.2982e+06	2.35205e+06	0	3.227e-10	High	4.23762	High	3.55893	High	3.63121	0
	GHYTEGAELVDSVLDVVR	6	4	4	Q13885;Q13509;P68371;P07437		1958.99	3.94192e+06	3.78492e+06	3.84574e+06	0	4.73e-16	High	4.17451	High	4.81042	High	4.44867	0
	KEAESCDCLQGFQLTHSLGGGTGSGMGTLLISK	5	4	3	P04350;P68371;P07437	C6(Carbamidomethyl); C8(Carbamidomethyl)	3439.64	1.57386e+06	1.6764e+06	1.69091e+06	0	1.407e-08	High	4.15037	High	3.68713	High	2.4851	1
	EIVHLQAGQCGNQIGAK	9	5	5	Q13885;Q13509;P07437;P04350;P68371	C10(Carbamidomethyl)	1822.93	798815	679085	569716	0	4.73e-16	High	3.99254	High	4.21056	High	3.95655	0
	AVLVDLEPGTMDSVR	3	3	2	P04350;P68371		1601.83	2.19021e+06	2.17739e+06	2.17503e+06	0	6.986e-12	High	3.91983	High	3.67802	High	3.31757	0
	NSSYFVEWIPNNVK	3	6	6	Q13885;Q13509;P04350;P68371;P07437;Q9BUF5		1696.83	234954	279832	272657	0	4.73e-16	High	3.85288	High	4.18535	High	3.69579	0
	LAVNMVPFPR	3	7	6	Q13885;Q13509;P04350;P68371;P07437;Q9BUF5		1143.64	1.7084e+06	1.77216e+06	1.74248e+06	0	1.516e-14	High	3.82339	High	3.8755	High	3.7109	0
	INVYYNEATGGK	1	1	1	P68371		1328.65	264720	0	0	0	1.282e-06	High	3.32024					0
	ALTVPELTQQMFDAK	9	3	3	Q13509;P04350;P68371		1691.87	571083	547604	586536	0	1.591e-05	High	3.00379	High	3.45493	High	3.44948	0
	YLTVAAVFR	3	3	3	P04350;P68371;P07437		1039.59	431561	469820	214758	0	2.517e-12	High	2.96695	High	3.27278	High	2.90847	0
	NMMAACDPR	3	7	6	Q13885;Q13509;P04350;P68371;P07437;Q9BUF5	C6(Carbamidomethyl)	1065.43	390755	452770	0	0	5.499e-05	High	2.67684	High	2.34859	High	3.03632	0
	IREEYPDRIMNTFSVVPSPK	4	2	2	P68371;P07437		2378.23	1.49496e+06	1.50677e+06	1.50639e+06	0	2.054e-05	High	2.17935	High	2.5301	High	2.1962	2
	ISEQFTAMFR	2	5	5	Q13885;Q13509;P04350;P68371;P07437		1229.6	0	126330	111100	0	4.267e-15			High	3.77832	High	3.43914	0
	MSMKEVDEQMLNVQNKNSSYFVEWIPNNVK	2	3	3	Q13885;P68371;P07437		3601.72	0	0	316909	0	0.002805			High	2.88884	High	2.81923	2
	LTTPTYGDLNHLVSATMSGVTTCLR	1	4	4	Q13885;P04350;P68371;P07437	C23(Carbamidomethyl)	2708.34	0	53403.5	0	0	0.0002598			High	2.54686			0
	MSATFIGNSTAIQELFKR	2	2	2	Q13885;P68371		2014.05	0	395950	364928	0	0.003051			High	2.36037	High	2.39867	1
	MREIVHLQAGQCGNQIGAK	2	5	5	Q13885;Q13509;P07437;P04350;P68371	M1(Oxidation); C12(Carbamidomethyl)	2126.06	0	24955.3	23413	0.001	0.02094			High	1.95656	High	2.29865	1
P00738	Haptoglobin OS=Homo sapiens OX=9606 GN=HP PE=1 SV=1 - [HPT_HUMAN]	70.44	1	31	31	301	2.95478e+07	3.03764e+07	3.06392e+07	309.765	70.44	30	99	313.761	68.72	30	105	301.944	68.72	29	97	406	45.1766	6.58057
	Sequence	# PSMs	# Proteins	# Protein Groups	Protein Group Accessions	Modifications	MH+ [Da]	A5: Area	B5: Area	C5: Area	q-Value	PEP	A2	XCorr A2	B2	XCorr B2	C2	XCorr C2	# Missed Cleavages
	LRTEGDGVYTLNNEKQWINK	15	1	1	P00738		2378.22	7.41153e+06	7.81044e+06	4.19332e+06	0	2.885e-10	High	5.87011	High	5.49485	High	5.34362	2
	SPVGVQPILNEHTFCAGMSK	17	1	1	P00738	C15(Carbamidomethyl)	2172.06	2.23835e+07	2.21605e+07	2.21288e+07	0	4.73e-16	High	5.20424	High	5.72084	High	5.48493	0
	YVMLPVADQDQCIR	19	1	1	P00738	C12(Carbamidomethyl)	1707.82	9.3293e+06	9.24909e+06	8.85998e+06	0	1.151e-12	High	4.99498	High	4.81861	High	5.18755	0
	TPKSPVGVQPILNEHTFCAGMSK	6	1	1	P00738	C18(Carbamidomethyl)	2498.26	3.66243e+06	3.91444e+06	3.50975e+06	0	4.73e-16	High	4.98313	High	5.13024	High	4.60947	1
	SCAVAEYGVYVK	11	1	1	P00738	C2(Carbamidomethyl)	1345.65	3.56306e+06	3.11344e+06	3.45467e+06	0	1.799e-09	High	4.78822	High	4.51723	High	4.54814	0
	AVGDKLPECEAVCGKPKNPANPVQR	12	1	1	P00738	C9(Carbamidomethyl); C13(Carbamidomethyl)	2734.39	2.93725e+06	2.76643e+06	2.8623e+06	0	4.73e-16	High	4.41919	High	4.87465	High	4.86729	2
	LRTEGDGVYTLNNEK	17	1	1	P00738		1708.86	2.14474e+06	2.21026e+06	2.22988e+06	0	4.73e-16	High	4.40936	High	5.35488	High	4.54965	1
	AVGDKLPECEADDGCPKPPEIAHGYVEHSVR	19	1	1	P00738	C9(Carbamidomethyl); C15(Carbamidomethyl)	3432.6	1.66482e+07	1.71194e+07	1.31783e+07	0	1.425e-10	High	4.36883	High	4.33534	High	5.11933	1
	AVGDKLPECEAVCGKPK	9	1	1	P00738	C9(Carbamidomethyl); C13(Carbamidomethyl)	1857.92	5.09328e+06	4.92881e+06	5.16329e+06	0	1.018e-10	High	4.36679	High	3.7061	High	3.43753	1
	FTDHLKYVMLPVADQDQCIR	6	1	1	P00738	C18(Carbamidomethyl)	2449.2	1.28754e+06	1.2902e+06	1.20795e+06	0	7.877e-09	High	4.33578	High	3.97398	High	3.93115	1
	VTSIQDWVQK	20	1	1	P00738		1203.64	1.66783e+07	1.48236e+07	1.52985e+07	0	9.798e-06	High	4.08739	High	3.91055	High	3.86848	0
	NANFKFTDHLK	6	1	1	P00738		1334.69	2.26203e+06	2.23324e+06	2.33071e+06	0	1.751e-11	High	3.9988	High	4.08348	High	3.64936	1
	VMPICLPSKDYAEVGR	13	1	1	P00738	C5(Carbamidomethyl)	1834.92	4.9571e+07	5.03067e+07	4.92382e+07	0	4.794e-09	High	3.95274	High	4.03235	High	4.12058	1
	DIAPTLTLYVGKK	5	1	1	P00738		1418.83	7.10962e+06	6.88793e+06	2.2184e+06	0	1.088e-06	High	3.92302	High	3.49021	High	3.43758	1
	TEGDGVYTLNNEK	8	1	1	P00738		1439.67	961739	931769	1.07178e+06	0	4.592e-13	High	3.87882	High	4.45114	High	4.16918	0
	ILGGHLDAK	16	1	1	P00738		923.532	7.36996e+06	6.1544e+06	3.76721e+06	0	1.295e-06	High	3.82387	High	3.54145	High	3.59897	0
	TEGDGVYTLNNEKQWINK	15	1	1	P00738		2109.03	1.0547e+07	1.02897e+07	1.03602e+07	0	4.363e-06	High	3.76289	High	4.01788	High	4.81754	1
	HYEGSTVPEKKTPK	8	1	1	P00738		1600.83	1.5632e+06	2.61408e+06	1.18408e+06	0	1.232e-07	High	3.66348	High	3.47215	High	3.78224	2
	VTSIQDWVQKTIAEN	9	1	1	P00738		1731.9	564399	460274	507232	0	6.511e-08	High	3.56616	High	4.08559	High	4.16562	1
	VGYVSGWGR	12	1	1	P00738		980.497	1.30767e+07	1.2768e+07	1.22557e+07	0	2.762e-05	High	3.52641	High	3.48823	High	3.50966	0
	VVLHPNYSQVDIGLIK	4	1	1	P00738		1795.02	726132	827477	778538	0	1.125e-09	High	3.51015	High	4.54019	High	4.64489	0
	NANFKFTDHLKYVMLPVADQDQCIR	5	1	1	P00738	C23(Carbamidomethyl)	3023.5	268078	630490	239383	0	1.519e-05	High	3.42077	High	2.47419	High	3.2042	2
	LRTEGDGVYTLNDKK	6	1	1	P00738		1708.89	894482	883672	886371	0	6.354e-07	High	3.16481	High	3.76665	High	3.882	2
	TEGDGVYTLNDKKQWINK	12	1	1	P00738		2109.06	6.11328e+06	6.47139e+06	6.57926e+06	0	1.183e-11	High	3.13754	High	3.35061	High	2.90242	2
	YVMLPVADQDQCIRHYEGSTVPEKK	14	1	1	P00738	C12(Carbamidomethyl)	2963.45	1.66889e+07	1.8662e+07	2.05505e+07	0	6.988e-05	High	3.03696	High	2.48303	High	3.62152	2
	QWINKAVGDKLPECEAVCGKPK	3	1	1	P00738	C14(Carbamidomethyl); C18(Carbamidomethyl)	2527.28	517777	582483	506091	0	1.089e-05	High	2.69991	High	3.35686	High	1.62167	2
	YQEDTCYGDAGSAFAVHDLEEDTWYATGILSFDK	6	1	1	P00738	C6(Carbamidomethyl)	3874.68	499642	456947	456444	0	2.895e-08	High	2.36341	High	3.16209	High	4.42966	0
	VMPICLPSKDYAEVGRVGYVSGWGR	3	1	1	P00738	C5(Carbamidomethyl)	2796.4	4.05291e+06	4.06974e+06	4.08145e+06	0	1.832e-09	High	2.19035	High	2.74621	High	2.10663	2
	YVMLPVADQDQCIRHYEGSTVPEK	2	1	1	P00738	C12(Carbamidomethyl)	2835.35	2.21718e+06	2.19649e+06	0	0	0.001863	High	1.19437	High	1.45528			1
	DIAPTLTLYVGK	2	1	1	P00738		1290.73	0	457188	567384	0	0.0004313			High	2.36515	High	2.61827	0
	QLVEIEKVVLHPNYSQVDIGLIK	1	1	1	P00738		2634.5	356408	0	0	0.009	0.1472	High	1.78598					1
Q13885	Tubulin beta-2A chain OS=Homo sapiens OX=9606 GN=TUBB2A PE=1 SV=1 - [TBB2A_HUMAN]	68.54	1	8	23	145	6.84079e+06	7.18412e+06	6.91943e+06	178.726	53.03	18	49	167.752	66.74	20	47	176.41	59.55	20	49	445	49.875	4.89404
	Sequence	# PSMs	# Proteins	# Protein Groups	Protein Group Accessions	Modifications	MH+ [Da]	A5: Area	B5: Area	C5: Area	q-Value	PEP	A2	XCorr A2	B2	XCorr B2	C2	XCorr C2	# Missed Cleavages
	SGPFGQIFRPDNFVFGQSGAGNNWAK	19	4	4	Q13885;P04350;P68371;P07437		2798.36	9.45285e+06	1.02454e+07	9.85259e+06	0	1.398e-17	High	7.68058	High	7.28873	High	7.14133	0
	FWEVISDEHGIDPTGSYHGDSDLQLER	9	1	1	Q13885		3102.42	6.22873e+06	5.9984e+06	6.26598e+06	0	4.216e-13	High	5.65543	High	5.66029	High	5.42787	0
	GHYTEGAELVDSVLDVVRK	15	4	4	Q13885;Q13509;P68371;P07437		2087.08	4.20579e+06	3.81219e+06	4.02604e+06	0	1.36e-15	High	5.42443	High	5.37397	High	5.50713	1
	MREIVHIQAGQCGNQIGAK	18	5	5	Q13885;Q13509;P07437;P04350;P68371	C12(Carbamidomethyl)	2110.07	2.01747e+06	1.89545e+06	1.77726e+06	0	3.806e-16	High	5.10326	High	5.6489	High	6.02337	1
	ESESCDCLQGFQLTHSLGGGTGSGMGTLLISK	6	1	1	Q13885	C5(Carbamidomethyl); C7(Carbamidomethyl)	3327.54	948666	1.08919e+06	979615	0	2.949e-10	High	4.53658	High	4.02923	High	5.3349	0
	INVYYNEAAGNKYVPR	9	1	1	Q13885		1870.95	3.44993e+06	3.55577e+06	3.53855e+06	0	9.908e-09	High	4.25359	High	4.14994	High	4.24835	1
	LHFFMPGFAPLTSR	9	6	5	Q13885;P04350;P68371;P07437;Q9BUF5		1620.84	2.28223e+06	2.2982e+06	2.35205e+06	0	3.227e-10	High	4.23762	High	3.55893	High	3.63121	0
	GHYTEGAELVDSVLDVVR	6	4	4	Q13885;Q13509;P68371;P07437		1958.99	3.94192e+06	3.78492e+06	3.84574e+06	0	4.73e-16	High	4.17451	High	4.81042	High	4.44867	0
	IMNTFSVMPSPK	6	2	2	Q13885;Q9BUF5		1351.68	955837	911435	870692	0	6.933e-14	High	4.12649	High	4.45959	High	4.23196	0
	EIVHIQAGQCGNQIGAK	9	5	5	Q13885;Q13509;P07437;P04350;P68371	C10(Carbamidomethyl)	1822.93	798815	679085	569716	0	4.73e-16	High	3.99254	High	4.21056	High	3.95655	0
	NSSYFVEWIPNNVK	3	6	6	Q13885;Q13509;P04350;P68371;P07437;Q9BUF5		1696.83	234954	279832	272657	0	4.73e-16	High	3.85288	High	4.18535	High	3.69579	0
	LAVNMVPFPR	3	7	6	Q13885;Q13509;P04350;P68371;P07437;Q9BUF5		1143.64	1.7084e+06	1.77216e+06	1.74248e+06	0	1.516e-14	High	3.82339	High	3.8755	High	3.7109	0
	KESESCDCLQGFQLTHSLGGGTGSGMGTLLISK	5	1	1	Q13885	C6(Carbamidomethyl); C8(Carbamidomethyl)	3455.64	1.99647e+06	2.11756e+06	2.1457e+06	0	6.023e-15	High	3.46408	High	4.72409	High	3.68091	1
	AILVDLEPGTMDSVR	10	3	3	Q13885;Q13509;P07437		1615.84	4.84078e+06	5.30853e+06	4.63973e+06	0	4.73e-16	High	3.46039	High	3.96547	High	3.75181	0
	EEYPDRIMNTFSVMPSPK	1	1	1	Q13885		2141.01	132694	0	0	0	0.0002123	High	2.88061					1
	IREEYPDRIMNTFSVMPSPK	2	1	1	Q13885		2410.19	1.47352e+06	0	1.52218e+06	0	2.046e-07	High	2.78335			High	3.09141	2
	ALTVPELTQQMFDSK	2	1	1	Q13885		1707.87	322713	325640	0	0	2.011e-11	High	2.68975	High	3.03619			0
	NMMAACDPR	3	7	6	Q13885;Q13509;P04350;P68371;P07437;Q9BUF5	C6(Carbamidomethyl)	1065.43	390755	452770	0	0	5.499e-05	High	2.67684	High	2.34859	High	3.03632	0
	ISEQFTAMFR	2	5	5	Q13885;Q13509;P04350;P68371;P07437		1229.6	0	126330	111100	0	4.267e-15			High	3.77832	High	3.43914	0
	MSMKEVDEQMLNVQNKNSSYFVEWIPNNVK	2	3	3	Q13885;P68371;P07437		3601.72	0	0	316909	0	0.002805			High	2.88884	High	2.81923	2
	LTTPTYGDLNHLVSATMSGVTTCLR	1	4	4	Q13885;P04350;P68371;P07437	C23(Carbamidomethyl)	2708.34	0	53403.5	0	0	0.0002598			High	2.54686			0
	MSATFIGNSTAIQELFKR	2	2	2	Q13885;P68371		2014.05	0	395950	364928	0	0.003051			High	2.36037	High	2.39867	1
	MREIVHIQAGQCGNQIGAK	2	5	5	Q13885;Q13509;P07437;P04350;P68371	M1(Oxidation); C12(Carbamidomethyl)	2126.06	0	24955.3	23413	0.001	0.02094			High	1.95656	High	2.29865	1
	GHYTEGAELVDSVLDVVRKESESCDCLQGFQLTHSLGGGTGSGMGTLLISK	1	1	1	Q13885	C24(Carbamidomethyl); C26(Carbamidomethyl)	5395.62	0	0	433584	0.003	0.04802					High	1.69652	2
P61604	10 kDa heat shock protein, mitochondrial OS=Homo sapiens OX=9606 GN=HSPE1 PE=1 SV=2 - [CH10_HUMAN]	66.67	1	9	9	26	988877	796691	774386	19.841	66.67	8	9	24.9652	56.86	7	8	26.9906	56.86	8	9	102	10.9249	8.92432
	Sequence	# PSMs	# Proteins	# Protein Groups	Protein Group Accessions	Modifications	MH+ [Da]	A5: Area	B5: Area	C5: Area	q-Value	PEP	A2	XCorr A2	B2	XCorr B2	C2	XCorr C2	# Missed Cleavages
	VLQATVVAVGSGSK	4	1	1	P61604		1315.76	1.38795e+06	1.32728e+06	1.33132e+06	0	4.73e-16	High	4.69256	High	5.06484	High	5.03401	0
	VLQATVVAVGSGSKGK	3	1	1	P61604		1500.88	126344	120661	107161	0	6.602e-08	High	3.99304	High	3.39541	High	3.02634	1
	SAAETVTKGGIMLPEKSQGK	3	1	1	P61604		2032.08	629349	591424	574571	0	4.037e-08	High	3.3909	High	4.49884	High	4.85928	2
	VVLDDKDYFLFR	3	1	1	P61604		1529.8	479444	471364	417269	0	6.662e-05	High	2.6506	High	2.66959	High	2.74809	1
	VLQATVVAVGSGSKGKGGEIQPVSVK	3	1	1	P61604		2495.42	147334	124032	137545	0	3.475e-07	High	1.9302	High	2.34286	High	3.40116	2
	SAAETVTKGGIMLPEK	4	1	1	P61604		1631.87	0	187818	191765	0	1.82e-05			High	2.39616	High	3.10506	1
	GGIMLPEKSQGK	3	1	1	P61604		1244.67	151370	181369	0	0.001	0.01487	High	2.54177	High	2.19322	High	2.19924	1
	VLLPEYGGTKVVLDDKDYFLFR	1	1	1	P61604		2587.39	949327	0	0	0.001	0.004928	High	1.79095					2
	GGIMLPEKSQGKVLQATVVAVGSGSK	2	1	1	P61604		2541.41	143622	0	129149	0.001	0.007325	High	1.44233			High	1.56468	2
P17677	Neuromodulin OS=Homo sapiens OX=9606 GN=GAP43 PE=1 SV=1 - [NEUM_HUMAN]	66.39	1	10	10	36	809730	795777	870790	19.8958	50	7	11	10.1333	61.76	7	12	16.6368	57.14	7	13	238	24.7879	4.71631
	Sequence	# PSMs	# Proteins	# Protein Groups	Protein Group Accessions	Modifications	MH+ [Da]	A5: Area	B5: Area	C5: Area	q-Value	PEP	A2	XCorr A2	B2	XCorr B2	C2	XCorr C2	# Missed Cleavages
	AGSAETESATKASTDNSPSSK	5	1	1	P17677		2025.92	306133	277304	394706	0	2.588e-06	High	3.67327	High	2.99631	High	2.19734	1
	ESARQDEGKEEEPEADQEHA	11	1	1	P17677		2283.96	1.41663e+06	1.33372e+06	1.65872e+06	0	0.0003429	High	3.44742	High	2.25279	High	2.83508	2
	KGEGDAATEQAAPQAPASSEEK	4	1	1	P17677		2172.01	449422	473139	0	0	0.0005961	High	2.63818	High	2.1225			1
	QADVPAAVTAAAATTPAAEDAAAK	5	1	1	P17677		2182.1	563136	526576	558947	0	1.652e-09	High	2.4599	High	2.20784	High	4.48778	0
	KGEGTTTAEAAPATGSKPDEPGKAGETPSEEK	3	1	1	P17677		3128.5	81730.3	80413.8	77387.1	0	0.0007715	High	1.65628	High	1.44949	High	2.11292	2
	QDEGKEEEPEADQEHA	2	1	1	P17677		1840.75	49593.3	0	69991.1	0	9.834e-05	High	0.982077			High	2.00395	1
	ATAQPPTETGESSQAEENIEAVDETKPK	3	1	1	P17677		2957.4	0	527037	0	0	5.943e-07			High	2.80669	High	2.25115	0
	AGETPSEEKKGEGDAATEQAAPQAPASSEEK	1	1	1	P17677		3100.43	91277.1	0	0	0.001	0.008085	High	1.75839					2
	GEGDAATEQAAPQAPASSEEK	1	1	1	P17677		2043.92	0	58053.8	0	0.001	0.02811			High	1.66849			0
	ASTDNSPSSKAEDAPAKEEPK	1	1	1	P17677		2159.01	0	0	65933	0.001	0.01518					High	1.86072	2
P00568	Adenylate kinase isoenzyme 1 OS=Homo sapiens OX=9606 GN=AK1 PE=1 SV=3 - [KAD1_HUMAN]	65.98	1	9	9	32	679920	693341	494114	32.5656	65.98	9	11	31.6778	62.37	8	11	30.1988	65.98	9	10	194	21.6213	8.63135
	Sequence	# PSMs	# Proteins	# Protein Groups	Protein Group Accessions	Modifications	MH+ [Da]	A5: Area	B5: Area	C5: Area	q-Value	PEP	A2	XCorr A2	B2	XCorr B2	C2	XCorr C2	# Missed Cleavages
	IGQPTLLLYVDAGPETMTQR	3	1	1	P00568		2203.15	481974	431880	400977	0	3.135e-06	High	5.06209	High	4.55531	High	4.65613	0
	KVNAEGSVDSVFSQVCTHLDALK	5	1	1	P00568	C16(Carbamidomethyl)	2504.25	1.03516e+06	1.0141e+06	438730	0	8.132e-14	High	4.8569	High	5.18672	High	6.1539	1
	RIGQPTLLLYVDAGPETMTQR	3	1	1	P00568		2359.25	355640	368953	335492	0	2.421e-15	High	3.50714	High	3.7771	High	2.41539	1
	LETYYKATEPVIAFYEKR	3	1	1	P00568		2221.16	257761	281287	237403	0	4.419e-05	High	3.33246	High	2.49498	High	2.67767	2
	GQLVPLETVLDMLR	4	1	1	P00568		1583.89	463620	519100	481711	0	4.929e-12	High	3.16945	High	3.1377	High	4.03822	0
	EVQQGEEFER	6	1	1	P00568		1250.57	228570	245594	282368	0	0.004892	High	2.63404	High	2.42047	High	2.71683	0
	IIFVVGGPGSGKGTQCEK	3	1	1	P00568	C16(Carbamidomethyl)	1833.97	522630	546821	561900	0	9.268e-06	High	2.1001	High	2.66953	High	2.64756	1
	IVQKYGYTHLSTGDLLR	3	1	1	P00568		1964.06	407248	379134	389283	0	0.0001956	High	1.58272	High	2.30005	High	2.45169	1
	LSEIMEKGQLVPLETVLDMLR	2	1	1	P00568		2414.31	128254	0	68007.3	0.001	0.003857	High	2.21173			High	1.94953	1
P04350	Tubulin beta-4A chain OS=Homo sapiens OX=9606 GN=TUBB4A PE=1 SV=2 - [TBB4A_HUMAN]	65.32	2	2	20	123	5.68891e+06	6.02071e+06	5.87315e+06	153.723	57.43	18	40	147.002	61.26	19	40	166.195	55.63	18	43	444	49.5539	4.88135
	Sequence	# PSMs	# Proteins	# Protein Groups	Protein Group Accessions	Modifications	MH+ [Da]	A5: Area	B5: Area	C5: Area	q-Value	PEP	A2	XCorr A2	B2	XCorr B2	C2	XCorr C2	# Missed Cleavages
	SGPFGQIFRPDNFVFGQSGAGNNWAK	19	4	4	Q13885;P04350;P68371;P07437		2798.36	9.45285e+06	1.02454e+07	9.85259e+06	0	1.398e-17	High	7.68058	High	7.28873	High	7.14133	0
	INVYYNEATGGNYVPR	3	1	1	P04350		1829.89	517434	486033	436905	0	4.73e-16	High	5.62878	High	5.81889	High	5.52294	0
	EAESCDCLQGFQLTHSLGGGTGSGMGTLLISK	6	4	3	P04350;P68371;P07437	C5(Carbamidomethyl); C7(Carbamidomethyl)	3311.55	1.2097e+06	1.33104e+06	1.28917e+06	0	4.73e-16	High	5.59688	High	6.29631	High	5.98184	0
	MREIVHLQAGQCGNQIGAK	18	5	5	Q13885;Q13509;P07437;P04350;P68371	C12(Carbamidomethyl)	2110.07	2.01747e+06	1.89545e+06	1.77726e+06	0	3.806e-16	High	5.10326	High	5.6489	High	6.02337	1
	GHYTEGAELVDAVLDVVRK	8	2	2	P04350;Q9BUF5		2071.09	783622	825252	805621	0	1.568e-12	High	4.98962	High	4.36471	High	4.84726	1
	FWEVISDEHGIDPTGTYHGDSDLQLER	10	2	2	P04350;P68371		3116.44	5.33164e+06	5.51851e+06	5.41481e+06	0	3.689e-09	High	4.87615	High	5.01501	High	4.66154	0
	IMNTFSVVPSPK	3	4	4	Q13509;P04350;P68371;P07437		1319.71	927611	952697	880835	0	2.959e-09	High	4.42767	High	4.28707	High	4.44342	0
	LHFFMPGFAPLTSR	9	6	5	Q13885;P04350;P68371;P07437;Q9BUF5		1620.84	2.28223e+06	2.2982e+06	2.35205e+06	0	3.227e-10	High	4.23762	High	3.55893	High	3.63121	0
	KEAESCDCLQGFQLTHSLGGGTGSGMGTLLISK	5	4	3	P04350;P68371;P07437	C6(Carbamidomethyl); C8(Carbamidomethyl)	3439.64	1.57386e+06	1.6764e+06	1.69091e+06	0	1.407e-08	High	4.15037	High	3.68713	High	2.4851	1
	EIVHLQAGQCGNQIGAK	9	5	5	Q13885;Q13509;P07437;P04350;P68371	C10(Carbamidomethyl)	1822.93	798815	679085	569716	0	4.73e-16	High	3.99254	High	4.21056	High	3.95655	0
	AVLVDLEPGTMDSVR	3	3	2	P04350;P68371		1601.83	2.19021e+06	2.17739e+06	2.17503e+06	0	6.986e-12	High	3.91983	High	3.67802	High	3.31757	0
	NSSYFVEWIPNNVK	3	6	6	Q13885;Q13509;P04350;P68371;P07437;Q9BUF5		1696.83	234954	279832	272657	0	4.73e-16	High	3.85288	High	4.18535	High	3.69579	0
	LAVNMVPFPR	3	7	6	Q13885;Q13509;P04350;P68371;P07437;Q9BUF5		1143.64	1.7084e+06	1.77216e+06	1.74248e+06	0	1.516e-14	High	3.82339	High	3.8755	High	3.7109	0
	GHYTEGAELVDAVLDVVR	3	2	2	P04350;Q9BUF5		1942.99	691001	653230	606784	0	4.73e-16	High	3.064	High	4.35178	High	3.31374	0
	ALTVPELTQQMFDAK	9	3	3	Q13509;P04350;P68371		1691.87	571083	547604	586536	0	1.591e-05	High	3.00379	High	3.45493	High	3.44948	0
	YLTVAAVFR	3	3	3	P04350;P68371;P07437		1039.59	431561	469820	214758	0	2.517e-12	High	2.96695	High	3.27278	High	2.90847	0
	NMMAACDPR	3	7	6	Q13885;Q13509;P04350;P68371;P07437;Q9BUF5	C6(Carbamidomethyl)	1065.43	390755	452770	0	0	5.499e-05	High	2.67684	High	2.34859	High	3.03632	0
	MAATFIGNSTAIQELFKR	1	1	1	P04350		1998.05	123527	0	0	0	0.001198	High	2.12835					1
	ISEQFTAMFR	2	5	5	Q13885;Q13509;P04350;P68371;P07437		1229.6	0	126330	111100	0	4.267e-15			High	3.77832	High	3.43914	0
	LTTPTYGDLNHLVSATMSGVTTCLR	1	4	4	Q13885;P04350;P68371;P07437	C23(Carbamidomethyl)	2708.34	0	53403.5	0	0	0.0002598			High	2.54686			0
	MREIVHLQAGQCGNQIGAK	2	5	5	Q13885;Q13509;P07437;P04350;P68371	M1(Oxidation); C12(Carbamidomethyl)	2126.06	0	24955.3	23413	0.001	0.02094			High	1.95656	High	2.29865	1
P32119	Peroxiredoxin-2 OS=Homo sapiens OX=9606 GN=PRDX2 PE=1 SV=5 - [PRDX2_HUMAN]	65.15	1	13	14	78	1.04694e+07	1.01578e+07	9.96239e+06	81.9032	64.14	13	26	71.5218	65.15	13	27	75.9924	64.14	13	25	198	21.8782	5.97314
	Sequence	# PSMs	# Proteins	# Protein Groups	Protein Group Accessions	Modifications	MH+ [Da]	A5: Area	B5: Area	C5: Area	q-Value	PEP	A2	XCorr A2	B2	XCorr B2	C2	XCorr C2	# Missed Cleavages
	RLSEDYGVLKTDEGIAYR	10	1	1	P32119		2085.07	3.3443e+06	3.13477e+06	3.0671e+06	0	2.292e-11	High	5.21889	High	5.15798	High	5.24723	2
	SVDEALRLVQAFQYTDEHGEVCPAGWKPGSDTIKPNVDDSKEYFSK	10	1	1	P32119	C22(Carbamidomethyl)	5213.49	5.80699e+06	5.71348e+06	5.27383e+06	0	6.979e-09	High	4.70849	High	4.53787	High	5.26052	2
	LVQAFQYTDEHGEVCPAGWKPGSDTIKPNVDDSKEYFSK	11	1	1	P32119	C15(Carbamidomethyl)	4443.1	1.79732e+07	1.69231e+07	1.71869e+07	0	0.0008501	High	4.65439	High	3.78967	High	3.75011	1
	LSEDYGVLKTDEGIAYR	3	1	1	P32119		1928.98	78483.6	88038.9	62054.8	0	2.984e-07	High	4.18691	High	4.17282	High	4.30572	1
	LVQAFQYTDEHGEVCPAGWKPGSDTIKPNVDDSK	3	1	1	P32119	C15(Carbamidomethyl)	3788.79	1.25916e+06	1.13556e+06	1.15314e+06	0	0.0002086	High	3.71627	High	2.83949	High	3.27696	0
	IGKPAPDFKATAVVDGAFKEVK	4	1	1	P32119		2288.27	1.25093e+06	1.2749e+06	1.24297e+06	0	5.533e-11	High	3.67265	High	3.46537	High	3.80775	2
	QITVNDLPVGR	8	2	2	Q06830;P32119		1211.68	7.62784e+06	7.83677e+06	7.42648e+06	0	3.669e-11	High	3.37706	High	3.90656	High	3.28682	0
	EGGLGPLNIPLLADVTR	4	1	1	P32119		1734.98	255217	264407	232242	0	1.87e-13	High	3.1827	High	3.29267	High	2.51686	0
	GLFIIDGKGVLRQITVNDLPVGR	6	1	1	P32119		2480.44	585876	608162	575060	0	7.487e-07	High	3.1362	High	2.84093	High	2.939	2
	KEGGLGPLNIPLLADVTR	6	1	1	P32119		1863.07	1.67167e+06	1.68127e+06	1.65749e+06	0	7.473e-05	High	3.01672	High	3.09665	High	3.42061	1
	RLSEDYGVLK	2	1	1	P32119		1179.65	112181	0	129559	0	0.0009756	High	2.54556			High	2.33438	1
	KEGGLGPLNIPLLADVTRR	7	1	1	P32119		2019.17	1.10779e+06	1.06622e+06	1.03343e+06	0	0.000267	High	2.53522	High	2.18225	High	2.32729	2
	GLFIIDGKGVLR	3	1	1	P32119		1287.78	2.65636e+06	2.6059e+06	2.6431e+06	0	5.218e-08	High	2.32598	High	2.58639	High	2.39672	1
	LVQAFQYTDEHGEVCPAGWKPGSDTIKPNVDDSKEYFSKHN	1	1	1	P32119	C15(Carbamidomethyl)	4694.21	0	848645	0	0	0.0008399			High	3.70408			2
P02749	Beta-2-glycoprotein 1 OS=Homo sapiens OX=9606 GN=APOH PE=1 SV=3 - [APOH_HUMAN]	63.48	1	16	16	91	1.31914e+06	1.41847e+06	1.29069e+06	95.3707	49.86	14	29	102.58	57.39	15	34	91.6689	63.48	16	28	345	38.2727	7.97217
	Sequence	# PSMs	# Proteins	# Protein Groups	Protein Group Accessions	Modifications	MH+ [Da]	A5: Area	B5: Area	C5: Area	q-Value	PEP	A2	XCorr A2	B2	XCorr B2	C2	XCorr C2	# Missed Cleavages
	CPFPSRPDNGFVNYPAKPTLYYK	5	1	1	P02749	C1(Carbamidomethyl)	2731.34	1.32241e+06	1.35711e+06	1.2733e+06	0	7.679e-07	High	4.98565	High	2.46684	High	3.78813	0
	VCPFAGILENGAVR	11	1	1	P02749	C2(Carbamidomethyl)	1502.78	1.11204e+06	1.12237e+06	861358	0	4.73e-16	High	4.37373	High	4.79084	High	4.1396	0
	ATFGCHDGYSLDGPEEIECTK	3	1	1	P02749	C5(Carbamidomethyl); C19(Carbamidomethyl)	2386.01	455035	468046	467258	0	4.73e-16	High	4.27428	High	4.55139	High	4.21546	0
	CTEEGKWSPELPVCAPIICPPPSIPTFATLR	9	1	1	P02749	C1(Carbamidomethyl); C14(Carbamidomethyl); C19(Carbamidomethyl)	3523.75	996332	955736	661788	0	1.938e-06	High	4.1204	High	3.66136	High	3.79442	1
	FICPLTGLWPINTLK	11	1	1	P02749	C3(Carbamidomethyl)	1772.98	1.36937e+06	1.25586e+06	1.36197e+06	0	5.136e-08	High	4.101	High	4.2089	High	4.23398	0
	CSYTEDAQCIDGTIEVPK	6	1	1	P02749	C1(Carbamidomethyl); C9(Carbamidomethyl)	2085.92	339994	357315	321532	0	4.73e-16	High	4.08603	High	4.78348	High	4.32916	0
	CPFPSRPDNGFVNYPAKPTLYYKDK	5	1	1	P02749	C1(Carbamidomethyl)	2974.46	1.01501e+06	865919	948033	0	3.606e-06	High	3.79482	High	3.66894	High	3.01745	1
	KCSYTEDAQCIDGTIEVPK	3	1	1	P02749	C2(Carbamidomethyl); C10(Carbamidomethyl)	2214.01	875930	841655	871384	0	3.043e-08	High	3.65973	High	3.08132	High	4.13533	1
	FKNGMLHGDKVSFFCK	6	1	1	P02749	C15(Carbamidomethyl)	1914.94	1.05349e+06	1.02158e+06	1.08314e+06	0	1.505e-07	High	3.64164	High	3.46303	High	3.1253	2
	ATVVYQGER	12	1	1	P02749		1022.53	0	1.46209e+06	1.2368e+06	0	4.691e-06	High	3.28108	High	3.08584	High	3.08662	0
	WSPELPVCAPIICPPPSIPTFATLR	5	1	1	P02749	C8(Carbamidomethyl); C13(Carbamidomethyl)	2819.47	543968	579263	573374	0	0.003544	High	3.13786	High	3.35794	High	2.61442	0
	CFKEHSSLAFWKTDASDVKPC	2	1	1	P02749	C1(Carbamidomethyl); C21(Carbamidomethyl)	2513.16	724765	0	773635	0	8.361e-07	High	2.81459			High	3.85175	2
	KFICPLTGLWPINTLK	4	1	1	P02749	C4(Carbamidomethyl)	1901.07	1.26564e+06	1.43622e+06	1.18268e+06	0	0.005491	High	2.76523	High	2.82961	High	3.02847	1
	DKATFGCHDGYSLDGPEEIECTK	5	1	1	P02749	C7(Carbamidomethyl); C21(Carbamidomethyl)	2629.13	77507	74887	90699.5	0	1.084e-05	High	2.71369	High	2.03743	High	2.75532	1
	YTTFEYPNTISFSCNTGFYLNGADSAK	2	1	1	P02749	C14(Carbamidomethyl)	3068.37	0	131636	52019	0	3.895e-06			High	3.31535	High	3.42379	0
	TFYEPGEEITYSCKPGYVSR	2	1	1	P02749	C13(Carbamidomethyl)	2383.11	0	307272	302816	0	5.561e-05			High	2.71512	High	2.70249	0
P07437	Tubulin beta chain OS=Homo sapiens OX=9606 GN=TUBB PE=1 SV=2 - [TBB5_HUMAN]	63.29	1	3	21	140	6.16647e+06	6.45538e+06	6.17278e+06	166.506	51.8	18	46	165.534	63.29	21	46	176.049	57.66	20	48	444	49.639	4.89404
	Sequence	# PSMs	# Proteins	# Protein Groups	Protein Group Accessions	Modifications	MH+ [Da]	A5: Area	B5: Area	C5: Area	q-Value	PEP	A2	XCorr A2	B2	XCorr B2	C2	XCorr C2	# Missed Cleavages
	SGPFGQIFRPDNFVFGQSGAGNNWAK	19	4	4	Q13885;P04350;P68371;P07437		2798.36	9.45285e+06	1.02454e+07	9.85259e+06	0	1.398e-17	High	7.68058	High	7.28873	High	7.14133	0
	EAESCDCLQGFQLTHSLGGGTGSGMGTLLISK	6	4	3	P04350;P68371;P07437	C5(Carbamidomethyl); C7(Carbamidomethyl)	3311.55	1.2097e+06	1.33104e+06	1.28917e+06	0	4.73e-16	High	5.59688	High	6.29631	High	5.98184	0
	GHYTEGAELVDSVLDVVRK	15	4	4	Q13885;Q13509;P68371;P07437		2087.08	4.20579e+06	3.81219e+06	4.02604e+06	0	1.36e-15	High	5.42443	High	5.37397	High	5.50713	1
	MREIVHIQAGQCGNQIGAK	18	5	5	Q13885;Q13509;P07437;P04350;P68371	C12(Carbamidomethyl)	2110.07	2.01747e+06	1.89545e+06	1.77726e+06	0	3.806e-16	High	5.10326	High	5.6489	High	6.02337	1
	IMNTFSVVPSPK	3	4	4	Q13509;P04350;P68371;P07437		1319.71	927611	952697	880835	0	2.959e-09	High	4.42767	High	4.28707	High	4.44342	0
	FWEVISDEHGIDPTGTYHGDSDLQLDR	6	1	1	P07437		3102.42	3.1692e+06	3.32013e+06	3.32344e+06	0	8.721e-07	High	4.26473	High	4.95406	High	4.77996	0
	LHFFMPGFAPLTSR	9	6	5	Q13885;P04350;P68371;P07437;Q9BUF5		1620.84	2.28223e+06	2.2982e+06	2.35205e+06	0	3.227e-10	High	4.23762	High	3.55893	High	3.63121	0
	GHYTEGAELVDSVLDVVR	6	4	4	Q13885;Q13509;P68371;P07437		1958.99	3.94192e+06	3.78492e+06	3.84574e+06	0	4.73e-16	High	4.17451	High	4.81042	High	4.44867	0
	KEAESCDCLQGFQLTHSLGGGTGSGMGTLLISK	5	4	3	P04350;P68371;P07437	C6(Carbamidomethyl); C8(Carbamidomethyl)	3439.64	1.57386e+06	1.6764e+06	1.69091e+06	0	1.407e-08	High	4.15037	High	3.68713	High	2.4851	1
	ISVYYNEATGGKYVPR	6	1	1	P07437		1816.92	2.14494e+06	2.03388e+06	1.87824e+06	0	5.75e-16	High	4.14959	High	4.25465	High	3.54798	1
	EIVHIQAGQCGNQIGAK	9	5	5	Q13885;Q13509;P07437;P04350;P68371	C10(Carbamidomethyl)	1822.93	798815	679085	569716	0	4.73e-16	High	3.99254	High	4.21056	High	3.95655	0
	NSSYFVEWIPNNVK	3	6	6	Q13885;Q13509;P04350;P68371;P07437;Q9BUF5		1696.83	234954	279832	272657	0	4.73e-16	High	3.85288	High	4.18535	High	3.69579	0
	LAVNMVPFPR	3	7	6	Q13885;Q13509;P04350;P68371;P07437;Q9BUF5		1143.64	1.7084e+06	1.77216e+06	1.74248e+06	0	1.516e-14	High	3.82339	High	3.8755	High	3.7109	0
	AILVDLEPGTMDSVR	10	3	3	Q13885;Q13509;P07437		1615.84	4.84078e+06	5.30853e+06	4.63973e+06	0	4.73e-16	High	3.46039	High	3.96547	High	3.75181	0
	YLTVAAVFR	3	3	3	P04350;P68371;P07437		1039.59	431561	469820	214758	0	2.517e-12	High	2.96695	High	3.27278	High	2.90847	0
	ISVYYNEATGGK	5	1	1	P07437		1301.64	137117	123334	116561	0	3.267e-06	High	2.72594	High	2.65747	High	2.50327	0
	NMMAACDPR	3	7	6	Q13885;Q13509;P04350;P68371;P07437;Q9BUF5	C6(Carbamidomethyl)	1065.43	390755	452770	0	0	5.499e-05	High	2.67684	High	2.34859	High	3.03632	0
	IREEYPDRIMNTFSVVPSPK	4	2	2	P68371;P07437		2378.23	1.49496e+06	1.50677e+06	1.50639e+06	0	2.054e-05	High	2.17935	High	2.5301	High	2.1962	2
	ISEQFTAMFR	2	5	5	Q13885;Q13509;P04350;P68371;P07437		1229.6	0	126330	111100	0	4.267e-15			High	3.77832	High	3.43914	0
	MSMKEVDEQMLNVQNKNSSYFVEWIPNNVK	2	3	3	Q13885;P68371;P07437		3601.72	0	0	316909	0	0.002805			High	2.88884	High	2.81923	2
	LTTPTYGDLNHLVSATMSGVTTCLR	1	4	4	Q13885;P04350;P68371;P07437	C23(Carbamidomethyl)	2708.34	0	53403.5	0	0	0.0002598			High	2.54686			0
	MREIVHIQAGQCGNQIGAK	2	5	5	Q13885;Q13509;P07437;P04350;P68371	M1(Oxidation); C12(Carbamidomethyl)	2126.06	0	24955.3	23413	0.001	0.02094			High	1.95656	High	2.29865	1
P08670	Vimentin OS=Homo sapiens OX=9606 GN=VIM PE=1 SV=4 - [VIME_HUMAN]	62.45	1	24	24	107	3.17112e+06	3.16257e+06	3.31633e+06	103.129	50.86	19	33	100.245	51.29	19	35	117.362	56.87	20	39	466	53.6191	5.12256
	Sequence	# PSMs	# Proteins	# Protein Groups	Protein Group Accessions	Modifications	MH+ [Da]	A5: Area	B5: Area	C5: Area	q-Value	PEP	A2	XCorr A2	B2	XCorr B2	C2	XCorr C2	# Missed Cleavages
	FLEQQNKILLAELEQLKGQGK	9	1	1	P08670		2427.37	3.03588e+06	2.81634e+06	2.96759e+06	0	4.73e-16	High	4.58495	High	5.47442	High	4.46634	2
	ILLAELEQLKGQGK	7	1	1	P08670		1539.91	2.40257e+06	2.39963e+06	2.41894e+06	0	4.73e-16	High	4.52265	High	4.75316	High	4.2506	1
	DGQVINETSQHHDDLE	8	1	1	P08670		1836.81	4.0749e+06	4.27175e+06	4.56246e+06	0	1.095e-10	High	4.1272	High	3.69501	High	4.45642	0
	EEAENTLQSFRQDVDNASLAR	6	1	1	P08670		2393.14	1.66041e+06	1.73227e+06	1.71295e+06	0	1.01e-15	High	4.0238	High	5.0544	High	4.46617	1
	KVESLQEEIAFLKK	4	1	1	P08670		1661.95	819694	816772	624475	0	4.73e-16	High	3.87057	High	4.87509	High	4.72035	2
	LGDLYEEEMR	5	1	1	P08670		1254.57	1.10016e+06	1.11923e+06	1.09461e+06	0	1.909e-06	High	3.84328	High	3.65676	High	3.60278	0
	RQVDQLTNDKAR	3	1	1	P08670		1443.77	99239.2	127609	97058.9	0	3.612e-06	High	3.83786	High	3.24431	High	2.15947	2
	SLYASSPGGVYATR	1	1	1	P08670		1428.72	123214	0	0	0	6.86e-09	High	3.83587					0
	TVETRDGQVINETSQHHDDLE	13	1	1	P08670		2423.11	1.48249e+06	1.48733e+06	1.4098e+06	0	1.48e-05	High	3.76265	High	2.64581	High	4.18732	1
	NLQEAEEWYK	3	1	1	P08670		1309.61	864273	867017	839866	0	2.282e-05	High	3.63458	High	3.7785	High	3.81016	0
	QVQSLTCEVDALKGTNESLER	6	1	1	P08670	C7(Carbamidomethyl)	2377.17	1.56823e+06	1.59207e+06	1.60245e+06	0	1.614e-11	High	3.50045	High	3.63875	High	4.18344	1
	VEVERDNLAEDIMR	5	1	1	P08670		1688.83	1.30946e+06	1.27725e+06	1.30559e+06	0	1.654e-07	High	3.48462	High	3.60422	High	3.71327	1
	FADLSEAANRNNDALR	5	1	1	P08670		1776.86	890518	950415	964643	0	4.73e-16	High	3.28245	High	3.84652	High	3.41424	1
	EKLQEEMLQR	6	1	1	P08670		1303.67	571118	426618	615849	0	0.0003168	High	3.2137	High	3.36284	High	3.21976	1
	LLQDSVDFSLADAINTEFKNTR	6	1	1	P08670		2497.27	1.61054e+06	1.45169e+06	1.34585e+06	0	4.73e-16	High	3.10343	High	3.79378	High	3.55112	1
	TNEKVELQELNDR	6	1	1	P08670		1587.8	700329	744307	687421	0	2.55e-05	High	2.7827	High	3.24351	High	3.06379	1
	EEAENTLQSFR	1	1	1	P08670		1323.62	78731.2	0	0	0	0.0002784	High	2.73338					0
	ETNLDSLPLVDTHSK	4	1	1	P08670		1668.85	70406.2	79649.3	679490	0	0.005711	High	2.67017	High	1.69618	High	2.54112	0
	FADLSEAANRNNDALRQAK	2	1	1	P08670		2104.06	136540	0	137658	0	0.002182	High	2.32754			High	2.66444	2
	LLQDSVDFSLADAINTEFK	3	1	1	P08670		2126.08	0	55958.1	91108.9	0	0.001753			High	2.58548	High	3.18193	0
	EMEENFAVEAANYQDTIGRLQDEIQNMKEEMAR	1	1	1	P08670		3902.77	0	0	445788	0	2.841e-06					High	3.10417	2
	FANYIDKVR	1	1	1	P08670		1125.6	0	0	251845	0	0.00483					High	2.58768	1
	DVRQQYESVAAK	1	1	1	P08670		1393.71	0	41293.9	0	0.005	0.08921			High	2.78616			1
	TNEKVELQELNDRFANYIDK	1	1	1	P08670		2439.22	0	274208	0	0.009	0.1333			High	1.71713			2
P10599	Thioredoxin OS=Homo sapiens OX=9606 GN=TXN PE=1 SV=3 - [THIO_HUMAN]	58.1	1	5	5	14	430079	402144	582630	11.555	47.62	4	6	6.65613	35.24	2	2	15.5097	58.1	5	6	105	11.7297	4.91943
	Sequence	# PSMs	# Proteins	# Protein Groups	Protein Group Accessions	Modifications	MH+ [Da]	A5: Area	B5: Area	C5: Area	q-Value	PEP	A2	XCorr A2	B2	XCorr B2	C2	XCorr C2	# Missed Cleavages
	TAFQEALDAAGDKLVVVDFSATWCGPCK	6	1	1	P10599	C24(Carbamidomethyl); C27(Carbamidomethyl)	3056.46	341343	444779	332399	0	4.011e-07	High	4.15235	High	4.1628	High	4.18801	1
	LEATINELV	3	1	1	P10599		1001.55	326392	359508	328953	0	0.001265	High	2.66783	High	2.49334	High	2.78737	0
	CMPTFQFFK	2	1	1	P10599	C1(Carbamidomethyl)	1205.55	622504	0	677150	0	0.0009989	High	2.40638			High	2.20096	0
	CMPTFQFFKKGQK	2	1	1	P10599	C1(Carbamidomethyl)	1646.82	248778	0	265781	0	0.002042	High	2.17191			High	2.38309	2
	VGEFSGANKEKLEATINELV	1	1	1	P10599		2148.12	0	0	738343	0.001	0.02587					High	2.7533	2
P05386	60S acidic ribosomal protein P1 OS=Homo sapiens OX=9606 GN=RPLP1 PE=1 SV=1 - [RLA1_HUMAN]	56.14	1	3	3	5	329332	306564	276148		0			6.57901	56.14	3	3	4.19513	51.75	2	2	114	11.5067	4.32275
	Sequence	# PSMs	# Proteins	# Protein Groups	Protein Group Accessions	Modifications	MH+ [Da]	A5: Area	B5: Area	C5: Area	q-Value	PEP	A2	XCorr A2	B2	XCorr B2	C2	XCorr C2	# Missed Cleavages
	AAGVNVEPFWPGLFAK	2	1	1	P05386		1702.91	0	409776	331373	0	3.737e-06			High	3.80448	High	4.19513	0
	ALANVNIGSLICNVGAGGPAPAAGAAPAGGPAPSTAAAPAEEK	2	1	1	P05386	C12(Carbamidomethyl)	3808.94	0	229066	220924	0	0.0004848			High	1.88366	High	2.38104	0
	ALANVNIGSLICNVGAGGPAPAAGAAPAGGPAPSTAAAPAEEKKVEAK	1	1	1	P05386	C12(Carbamidomethyl)	4364.27	0	280851	0	0.001	0.02805			High	2.77453			2
P60880	Synaptosomal-associated protein 25 OS=Homo sapiens OX=9606 GN=SNAP25 PE=1 SV=1 - [SNP25_HUMAN]	55.34	1	9	9	32	637412	812975	801163	32.3433	52.43	8	11	27.1539	35.44	6	10	38.0334	55.34	9	11	206	23.3002	4.76709
	Sequence	# PSMs	# Proteins	# Protein Groups	Protein Group Accessions	Modifications	MH+ [Da]	A5: Area	B5: Area	C5: Area	q-Value	PEP	A2	XCorr A2	B2	XCorr B2	C2	XCorr C2	# Missed Cleavages
	TLVMLDEQGEQLER	5	1	1	P60880		1660.83	258068	273311	246290	0	3.43e-12	High	4.88903	High	4.33989	High	5.22712	0
	ENEMDENLEQVSGIIGNLR	2	1	1	P60880		2160.03	249734	0	197643	0	5.857e-10	High	4.54951			High	5.01469	0
	RADQLADESLESTRR	6	1	1	P60880		1746.88	1.32321e+06	1.28459e+06	1.25216e+06	0	1.321e-12	High	3.94418	High	4.04588	High	3.66383	2
	MLQLVEESKDAGIR	6	1	1	P60880		1588.84	119515	809048	810315	0	3.932e-09	High	3.80979	High	3.5051	High	4.09639	1
	AWGNNQDGVVASQPAR	2	1	1	P60880		1669.82	59820.2	0	0	0	1.691e-06	High	3.46931			High	4.02063	0
	HMALDMGNEIDTQNR	3	1	1	P60880		1744.78	203154	161790	233019	0	2.237e-07	High	3.08273	High	3.09217	High	2.9272	0
	EQMAISGGFIR	3	1	1	P60880		1208.61	330954	345289	341018	0	5.062e-11	High	2.67763	High	3.07396	High	3.02683	0
	HMALDMGNEIDTQNRQIDR	4	1	1	P60880		2257.05	128286	158080	193090	0	0.00398	High	1.84777	High	2.29608	High	2.33016	1
	VTNDARENEMDENLEQVSGIIGNLR	1	1	1	P60880		2816.37	0	0	71680.8	0	0.0003681					High	3.39125	1
P02511	Alpha-crystallin B chain OS=Homo sapiens OX=9606 GN=CRYAB PE=1 SV=2 - [CRYAB_HUMAN]	54.86	1	10	10	31	1.13109e+06	1.13029e+06	932283	29.0687	54.86	10	12	27.5421	50.29	9	10	21.6533	50.29	8	9	175	20.1464	7.32764
	Sequence	# PSMs	# Proteins	# Protein Groups	Protein Group Accessions	Modifications	MH+ [Da]	A5: Area	B5: Area	C5: Area	q-Value	PEP	A2	XCorr A2	B2	XCorr B2	C2	XCorr C2	# Missed Cleavages
	YRIPADVDPLTITSSLSSDGVLTVNGPR	3	1	1	P02511		2943.55	428946	440270	320251	0	1.317e-10	High	5.90404	High	4.6802	High	4.75076	1
	APSWFDTGLSEMR	3	1	1	P02511		1496.69	943297	904796	942323	0	4.73e-16	High	4.26626	High	4.28225	High	4.00102	0
	IPADVDPLTITSSLSSDGVLTVNGPR	3	1	1	P02511		2624.39	497878	164807	0	0	1.245e-09	High	4.22176	High	4.01407			0
	FSVNLDVKHFSPEELKVK	3	1	1	P02511		2116.15	374485	322995	219545	0	2.758e-06	High	3.47321	High	2.67902	High	3.1164	2
	DRFSVNLDVKHFSPEELK	3	1	1	P02511		2160.11	305735	263760	266296	0	1.113e-14	High	2.711	High	3.76861	High	2.53886	2
	KYRIPADVDPLTITSSLSSDGVLTVNGPR	4	1	1	P02511		3071.65	1.16874e+06	1.19977e+06	1.21161e+06	0	0.000142	High	2.53661	High	1.84959	High	2.52635	2
	RPFFPFHSPSR	3	1	1	P02511		1374.71	731758	685807	642917	0	4.098e-08	High	2.3996	High	3.07165	High	3.06627	0
	FSVNLDVKHFSPEELK	3	1	1	P02511		1888.99	210330	186939	186788	0	0.0009152	High	2.1589	High	2.55024	High	2.00309	1
	VLGDVIEVHGKHEER	5	1	1	P02511		1716.91	1.28124e+06	1.28629e+06	0	0	9.135e-08	High	1.51137	High	2.49606	High	1.65368	1
	IPADVDPLTITSSLSSDGVLTVNGPRKQVSGPER	1	1	1	P02511		3505.85	80209.8	0	0	0.002	0.02591	High	1.997					2
P62328	Thymosin beta-4 OS=Homo sapiens OX=9606 GN=TMSB4X PE=1 SV=2 - [TYB4_HUMAN]	54.55	1	4	4	16	9.33807e+06	3.11955e+06	3.22852e+06		0			15.0129	54.55	3	7	20.3607	54.55	4	9	44	5.04952	5.05908
	Sequence	# PSMs	# Proteins	# Protein Groups	Protein Group Accessions	Modifications	MH+ [Da]	A5: Area	B5: Area	C5: Area	q-Value	PEP	A2	XCorr A2	B2	XCorr B2	C2	XCorr C2	# Missed Cleavages
	TETQEKNPLPSKETIEQEK	8	1	1	P62328		2229.13	0	8.9456e+06	9.21211e+06	0	6.38e-16			High	4.37518	High	4.24715	2
	NPLPSKETIEQEKQAGES	4	1	1	P62328		1984.99	0	389377	390310	0	5.4e-05			High	2.79033	High	2.97458	2
	ETIEQEKQAGES	2	1	1	P62328		1348.62	0	23658.7	0	0	0.0001714			High	1.70164	High	1.63135	1
	TETQEKNPLPSK	2	1	1	P62328		1371.72	0	0	83137.6	0.001	0.02068					High	2.55151	1
O94811	Tubulin polymerization-promoting protein OS=Homo sapiens OX=9606 GN=TPPP PE=1 SV=1 - [TPPP_HUMAN]	54.34	1	10	10	37	939051	976295	921405	42.7627	47.95	9	13	36.0591	40.18	8	11	38.4985	46.58	9	13	219	23.6792	9.43701
	Sequence	# PSMs	# Proteins	# Protein Groups	Protein Group Accessions	Modifications	MH+ [Da]	A5: Area	B5: Area	C5: Area	q-Value	PEP	A2	XCorr A2	B2	XCorr B2	C2	XCorr C2	# Missed Cleavages
	TITFEQFQEALEELAK	9	1	1	O94811		1896.97	755389	750804	772729	0	2.767e-11	High	6.00385	High	4.0695	High	4.91829	0
	NVTVTDVDIVFSK	4	1	1	O94811		1436.77	808569	881487	790226	0	4.73e-16	High	4.44342	High	4.49881	High	4.19863	0
	RLSLESEGAGEGAAASPELSALEEAFRR	3	1	1	O94811		2903.46	1.17261e+06	1.19532e+06	1.19314e+06	0	6.72e-08	High	4.15037	High	4.05362	High	4.24978	2
	LIEGKAPIISGVTK	4	1	1	O94811		1425.87	729061	690148	693262	0	1.322e-08	High	3.6268	High	2.92471	High	3.27547	1
	EVHRLIEGKAPIISGVTK	6	1	1	O94811		1947.14	835975	852082	780848	0	2.504e-06	High	3.45621	High	3.90188	High	4.09328	2
	LSLESEGAGEGAAASPELSALEEAFRR	3	1	1	O94811		2747.35	486767	502694	460557	0	4.937e-16	High	3.00455	High	4.92781	High	4.50086	1
	LCKDCQVIDGR	3	1	1	O94811	C2(Carbamidomethyl); C5(Carbamidomethyl)	1363.65	0	0	243522	0	0.001521	High	2.32811	High	2.15294	High	1.74507	1
	TITFEQFQEALEELAKKR	3	1	1	O94811		2181.15	126619	127355	194903	0	0.005944	High	1.78283	High	2.22807	High	2.16464	2
	AGRVDLVDESGYVSGYK	1	1	1	O94811		1814.9	0	0	0	0.001	0.01256	High	2.42977					1
	LTDTTKFTGSHKER	1	1	1	O94811		1620.84	0	0	654956	0.001	0.007557					High	2.3814	2
Q16143	Beta-synuclein OS=Homo sapiens OX=9606 GN=SNCB PE=1 SV=1 - [SYUB_HUMAN]	53.73	1	6	8	27	798584	746292	748539	21.0691	38.81	6	8	16.5894	45.52	5	7	24.9483	53.73	8	12	134	14.279	4.41162
	Sequence	# PSMs	# Proteins	# Protein Groups	Protein Group Accessions	Modifications	MH+ [Da]	A5: Area	B5: Area	C5: Area	q-Value	PEP	A2	XCorr A2	B2	XCorr B2	C2	XCorr C2	# Missed Cleavages
	EGVVQGVASVAEK	3	1	1	Q16143		1272.68	505715	498859	488803	0	3.537e-11	High	4.11576	High	3.9428	High	4.50084	0
	TKEQASHLGGAVFSGAGNIAAATGLVKR	4	1	1	Q16143		2711.47	880141	832460	755702	0	2.419e-15	High	3.72658	High	5.05586	High	4.0325	2
	EQASHLGGAVFSGAGNIAAATGLVKR	3	1	1	Q16143		2482.34	0	0	653351	0	0.00131	High	3.72555			High	3.09746	1
	TKEQASHLGGAVFSGAGNIAAATGLVK	3	1	1	Q16143		2555.36	605007	441939	560066	0	5.369e-10	High	2.22882	High	2.91359	High	1.76841	1
	QGVTEAAEKTKEGVLYVGSK	2	1	1	Q16143		2094.11	0	64109.8	75201.3	0	9.172e-07			High	1.91992	High	2.92172	2
	TKEGVLYVGSK	6	2	2	P37840;Q16143		1180.66	910604	907556	836564	0.001	0.01981	High	2.67694	High	2.44278	High	2.45093	1
	EGVLYVGSK	5	2	2	P37840;Q16143		951.513	0	0	525619	0.003	0.04053	High	2.31635			High	2.07623	0
	EGVVAAAEKTKQGVTEAAEK	1	1	1	Q16143		2016.07	0	0	0	0.008	0.126					High	1.98585	2
P25713	Metallothionein-3 OS=Homo sapiens OX=9606 GN=MT3 PE=1 SV=1 - [MT3_HUMAN]	52.94	1	5	5	22	1.03662e+06	1.08921e+06	1.10303e+06	20.1486	35.29	3	6	23.4894	52.94	4	8	31.0877	52.94	5	8	68	6.92149	4.84326
	Sequence	# PSMs	# Proteins	# Protein Groups	Protein Group Accessions	Modifications	MH+ [Da]	A5: Area	B5: Area	C5: Area	q-Value	PEP	A2	XCorr A2	B2	XCorr B2	C2	XCorr C2	# Missed Cleavages
	DCVCKGGEAAEAEAEKCSCCQ	7	1	1	P25713	C2(Carbamidomethyl); C4(Carbamidomethyl); C17(Carbamidomethyl); C19(Carbamidomethyl); C20(Carbamidomethyl)	2418.92	423373	426575	431821	0	9.72e-12	High	5.18884	High	4.45867	High	3.73139	2
	CAKDCVCKGGEAAEAEAEK	6	1	1	P25713	C1(Carbamidomethyl); C5(Carbamidomethyl); C7(Carbamidomethyl)	2082.89	880551	845913	831053	0	7.106e-10	High	4.72325	High	4.49325	High	4.57749	2
	DCVCKGGEAAEAEAEK	6	1	1	P25713	C2(Carbamidomethyl); C4(Carbamidomethyl)	1723.73	1.80592e+06	1.99513e+06	2.04621e+06	0	1.661e-11	High	4.21016	High	4.82687	High	5.23468	1
	GGEAAEAEAEKCSCCQ	1	1	1	P25713	C12(Carbamidomethyl); C14(Carbamidomethyl); C15(Carbamidomethyl)	1756.66	0	0	193427	0	7.381e-14					High	5.31113	1
	SCCSCCPAECEK	2	1	1	P25713	C2(Carbamidomethyl); C3(Carbamidomethyl); C5(Carbamidomethyl); C6(Carbamidomethyl); C10(Carbamidomethyl)	1547.51	0	25771.3	24175.5	0.003	0.05842			High	0.836614	High	0.892307	0
Q9NRX4	14 kDa phosphohistidine phosphatase OS=Homo sapiens OX=9606 GN=PHPT1 PE=1 SV=1 - [PHP14_HUMAN]	52.8	1	4	4	19	461020	353423	438725	22.0451	52.8	4	8	19.1072	43.2	3	5	20.585	52.8	4	6	125	13.8237	6.07471
	Sequence	# PSMs	# Proteins	# Protein Groups	Protein Group Accessions	Modifications	MH+ [Da]	A5: Area	B5: Area	C5: Area	q-Value	PEP	A2	XCorr A2	B2	XCorr B2	C2	XCorr C2	# Missed Cleavages
	AKYPDYEVTWANDGY	4	1	1	Q9NRX4		1791.79	427266	459434	389400	0	1.943e-09	High	4.3816	High	4.44824	High	4.7869	1
	WAEYHADIYDKVSGDMQK	6	1	1	Q9NRX4		2155.98	474701	114110	463458	0	7.979e-16	High	4.28557	High	4.42868	High	4.03232	1
	IHVYGYSMAYGPAQHAISTEK	5	1	1	Q9NRX4		2323.13	481093	486724	463315	0	1.397e-07	High	4.26221	High	3.21493	High	4.57584	0
	QGCDCECLGGGR	4	1	1	Q9NRX4	C3(Carbamidomethyl); C5(Carbamidomethyl); C7(Carbamidomethyl)	1368.51	61471.1	0	87579.9	0.001	0.004269	High	1.67758			High	1.40673	0
P18669	Phosphoglycerate mutase 1 OS=Homo sapiens OX=9606 GN=PGAM1 PE=1 SV=2 - [PGAM1_HUMAN]	52.76	1	6	9	38	2.24314e+06	2.33986e+06	2.19643e+06	29.2475	35.04	6	12	36.2783	45.28	8	15	35.1508	33.86	6	11	254	28.7858	7.18115
	Sequence	# PSMs	# Proteins	# Protein Groups	Protein Group Accessions	Modifications	MH+ [Da]	A5: Area	B5: Area	C5: Area	q-Value	PEP	A2	XCorr A2	B2	XCorr B2	C2	XCorr C2	# Missed Cleavages
	YADLTEDQLPSCESLKDTIAR	7	1	1	P18669	C12(Carbamidomethyl)	2425.16	2.52409e+06	2.50286e+06	2.57744e+06	0	1.847e-12	High	4.55112	High	4.95767	High	5.09405	1
	ALPFWNEEIVPQIK	12	2	2	P18669;P15259		1683.92	2.71301e+06	2.95622e+06	3.0274e+06	0	4.73e-16	High	4.03165	High	4.07206	High	4.04567	0
	VLIAAHGNSLR	6	2	2	P18669;P15259		1150.67	1.49233e+06	1.56051e+06	382817	0	0.0001302	High	3.08659	High	3.00761	High	3.08953	0
	SYDVPPPPMEPDHPFYSNISK	5	1	1	P18669		2417.12	1.0566e+06	984039	984451	0	0.009503	High	2.14731	High	2.54671	High	2.33206	0
	SYDVPPPPMEPDHPFYSNISKDRR	3	1	1	P18669		2844.35	530782	1.26353e+06	520226	0	0.000341	High	1.63088	High	2.4536	High	1.74301	2
	HYGGLTGLNKAETAAK	2	2	2	P18669;P15259		1630.86	0	619595	644962	0	0.0002961			High	3.3375	High	3.18959	1
	HGESAWNLENRFSGWYDADLSPAGHEEAK	1	1	1	P18669		3273.48	0	65490.3	0	0	0.001333			High	1.95929			1
	NLKPIKPMQFLGDEETVRK	1	1	1	P18669		2243.23	206700	0	0	0.004	0.05864	High	1.51007					1
	YADLTEDQLPSCESLK	1	1	1	P18669	C12(Carbamidomethyl)	1868.87	0	48402.4	0	0.004	0.0571			High	2.72553			0
Q13509	Tubulin beta-3 chain OS=Homo sapiens OX=9606 GN=TUBB3 PE=1 SV=2 - [TBB3_HUMAN]	51.56	1	5	16	97	4.3295e+06	4.30188e+06	4.1705e+06	116.298	47.56	14	33	103.017	51.56	16	33	108.043	49.78	15	31	450	50.4003	4.93213
	Sequence	# PSMs	# Proteins	# Protein Groups	Protein Group Accessions	Modifications	MH+ [Da]	A5: Area	B5: Area	C5: Area	q-Value	PEP	A2	XCorr A2	B2	XCorr B2	C2	XCorr C2	# Missed Cleavages
	FWEVISDEHGIDPSGNYVGDSDLQLER	4	1	1	Q13509		3077.42	179909	201975	0	0	4.73e-16	High	5.61439	High	5.87185	High	5.58997	0
	GHYTEGAELVDSVLDVVRK	15	4	4	Q13885;Q13509;P68371;P07437		2087.08	4.20579e+06	3.81219e+06	4.02604e+06	0	1.36e-15	High	5.42443	High	5.37397	High	5.50713	1
	MREIVHIQAGQCGNQIGAK	18	5	5	Q13885;Q13509;P07437;P04350;P68371	C12(Carbamidomethyl)	2110.07	2.01747e+06	1.89545e+06	1.77726e+06	0	3.806e-16	High	5.10326	High	5.6489	High	6.02337	1
	IMNTFSVVPSPK	3	4	4	Q13509;P04350;P68371;P07437		1319.71	927611	952697	880835	0	2.959e-09	High	4.42767	High	4.28707	High	4.44342	0
	GHYTEGAELVDSVLDVVR	6	4	4	Q13885;Q13509;P68371;P07437		1958.99	3.94192e+06	3.78492e+06	3.84574e+06	0	4.73e-16	High	4.17451	High	4.81042	High	4.44867	0
	EIVHIQAGQCGNQIGAK	9	5	5	Q13885;Q13509;P07437;P04350;P68371	C10(Carbamidomethyl)	1822.93	798815	679085	569716	0	4.73e-16	High	3.99254	High	4.21056	High	3.95655	0
	NSSYFVEWIPNNVK	3	6	6	Q13885;Q13509;P04350;P68371;P07437;Q9BUF5		1696.83	234954	279832	272657	0	4.73e-16	High	3.85288	High	4.18535	High	3.69579	0
	LAVNMVPFPR	3	7	6	Q13885;Q13509;P04350;P68371;P07437;Q9BUF5		1143.64	1.7084e+06	1.77216e+06	1.74248e+06	0	1.516e-14	High	3.82339	High	3.8755	High	3.7109	0
	AILVDLEPGTMDSVR	10	3	3	Q13885;Q13509;P07437		1615.84	4.84078e+06	5.30853e+06	4.63973e+06	0	4.73e-16	High	3.46039	High	3.96547	High	3.75181	0
	ALTVPELTQQMFDAK	9	3	3	Q13509;P04350;P68371		1691.87	571083	547604	586536	0	1.591e-05	High	3.00379	High	3.45493	High	3.44948	0
	ISVYYNEASSHKYVPR	3	1	1	Q13509		1912.96	713429	686799	764571	0	6.636e-05	High	2.93494	High	2.34903	High	2.94872	1
	SGAFGHLFRPDNFIFGQSGAGNNWAK	3	1	1	Q13509		2795.35	876987	917694	899061	0	4.5e-05	High	2.87779	High	2.16367	High	2.04192	0
	NMMAACDPR	3	7	6	Q13885;Q13509;P04350;P68371;P07437;Q9BUF5	C6(Carbamidomethyl)	1065.43	390755	452770	0	0	5.499e-05	High	2.67684	High	2.34859	High	3.03632	0
	KECENCDCLQGFQLTHSLGGGTGSGMGTLLISK	3	1	1	Q13509	C3(Carbamidomethyl); C6(Carbamidomethyl); C8(Carbamidomethyl)	3555.63	246135	207520	177067	0	1.11e-05	High	2.31273	High	2.09604	High	3.53026	1
	ISEQFTAMFR	2	5	5	Q13885;Q13509;P04350;P68371;P07437		1229.6	0	126330	111100	0	4.267e-15			High	3.77832	High	3.43914	0
	MREIVHIQAGQCGNQIGAK	2	5	5	Q13885;Q13509;P07437;P04350;P68371	M1(Oxidation); C12(Carbamidomethyl)	2126.06	0	24955.3	23413	0.001	0.02094			High	1.95656	High	2.29865	1
	VREEYPDRIMNTFSVVPSPK	1	1	1	Q13509		2364.2	0	332174	0	0.006	0.0999			High	1.82548			2
P01857	Immunoglobulin heavy constant gamma 1 OS=Homo sapiens OX=9606 GN=IGHG1 PE=1 SV=1 - [IGHG1_HUMAN]	50.91	2	6	11	73	5.44815e+06	5.37187e+06	5.16743e+06	75.048	44.24	9	24	70.0243	50.91	10	24	81.1759	50.91	11	25	330	36.0832	8.19189
	Sequence	# PSMs	# Proteins	# Protein Groups	Protein Group Accessions	Modifications	MH+ [Da]	A5: Area	B5: Area	C5: Area	q-Value	PEP	A2	XCorr A2	B2	XCorr B2	C2	XCorr C2	# Missed Cleavages
	SCDKTHTCPPCPAPELLGGPSVFLFPPKPK	27	2	1	P01857	C2(Carbamidomethyl); C8(Carbamidomethyl); C11(Carbamidomethyl)	3334.65	9.46072e+06	9.26948e+06	9.61946e+06	0	5.17e-12	High	5.25555	High	5.11561	High	5.40103	1
	TPEVTCVVVDVSHEDPEVK	7	2	1	P01857	C6(Carbamidomethyl)	2139.03	2.80004e+06	2.78076e+06	2.65088e+06	0	4.73e-16	High	5.17936	High	6.18944	High	5.77152	0
	FNWYVDGVEVHNAK	3	2	1	P01857		1677.81	2.32077e+06	2.21687e+06	2.36457e+06	0	2.419e-08	High	4.64282	High	4.11391	High	4.30125	0
	STSGGTAALGCLVK	6	3	2	P01857;P01860	C11(Carbamidomethyl)	1321.68	3.17352e+06	3.17624e+06	3.23195e+06	0	1.286e-10	High	4.641	High	4.71186	High	4.87975	0
	TTPPVLDSDGSFFLYSK	3	2	1	P01857		1873.93	440307	446816	413853	0	8.968e-09	High	3.55117	High	3.70769	High	4.14136	0
	WQQGNVFSCSVMHEALHNHYTQK	5	3	2	P01857;P01859	C9(Carbamidomethyl)	2801.27	3.71021e+06	3.6699e+06	1.87625e+06	0	2.791e-05	High	3.28395	High	2.69406	High	2.82658	0
	NQVSLTCLVK	6	5	4	P01857;P01859;P01860;P01861	C7(Carbamidomethyl)	1161.63	1.31054e+06	1.3963e+06	1.25233e+06	0	0.0004562	High	3.20401	High	3.11523	High	2.8864	0
	DTLMISRTPEVTCVVVDVSHEDPEVK	4	2	1	P01857	C13(Carbamidomethyl)	2955.45	376244	0	304312	0	0.000654	High	3.07611	High	2.28534	High	3.57235	1
	VSNKALPAPIEK	9	3	2	P01857;P01860		1266.74	1.34495e+06	1.23616e+06	1.3002e+06	0	7.794e-10	High	3.03594	High	3.26582	High	2.99991	1
	GFYPSDIAVEWESNGQPENNYK	2	3	2	P01857;P01861		2544.14	0	566911	602883	0	1.405e-07			High	3.31873	High	2.59229	0
	SCDKTHTCPPCPAPELLGGPSVFLFPPKPKDTLMISR	1	2	1	P01857	C2(Carbamidomethyl); C8(Carbamidomethyl); C11(Carbamidomethyl)	4151.06	0	0	1.58736e+06	0	9.474e-06					High	2.99939	2
P80723	Brain acid soluble protein 1 OS=Homo sapiens OX=9606 GN=BASP1 PE=1 SV=2 - [BASP1_HUMAN]	50.66	1	6	6	44	1.05765e+06	1.05497e+06	1.05781e+06	37.8221	50.66	6	15	30.5489	50.66	6	15	41.3781	50.66	6	14	227	22.68	4.62744
	Sequence	# PSMs	# Proteins	# Protein Groups	Protein Group Accessions	Modifications	MH+ [Da]	A5: Area	B5: Area	C5: Area	q-Value	PEP	A2	XCorr A2	B2	XCorr B2	C2	XCorr C2	# Missed Cleavages
	AQGPAASAEEPKPVEAPAANSDQTVTVKE	9	1	1	P80723		2892.43	544889	524134	505994	0	1.902e-14	High	4.86347	High	5.27178	High	6.2025	1
	AEPPKAPEQEQAAPGPAAGGEAPK	12	1	1	P80723		2298.14	2.14969e+06	2.15141e+06	2.21368e+06	0	1.059e-08	High	4.86126	High	4.12622	High	4.20472	1
	AEGAATEEEGTPKESEPQAAAEPAEAK	4	1	1	P80723		2698.24	248731	227997	242991	0	2.291e-08	High	3.58697	High	2.12856	High	4.403	1
	ETPAATEAPSSTPK	6	1	1	P80723		1386.68	478362	489371	453762	0	0.005784	High	2.71299	High	3.03264	High	2.86956	0
	ESEPQAAAEPAEAK	8	1	1	P80723		1427.67	336645	0	326546	0	0.0002847	High	2.6549	High	2.05873	High	2.72692	0
	SDGAPASDSKPGSSEAAPSSKETPAATEAPSSTPK	5	1	1	P80723		3300.54	387368	388035	408330	0	0.00117	High	2.03592	High	2.14998	High	1.91887	1
P30086	Phosphatidylethanolamine-binding protein 1 OS=Homo sapiens OX=9606 GN=PEBP1 PE=1 SV=3 - [PEBP1_HUMAN]	49.73	1	8	8	31	987553	955952	942849	38.4546	49.2	7	11	25.2498	44.92	5	8	38.7486	49.73	7	12	187	21.0437	7.53271
	Sequence	# PSMs	# Proteins	# Protein Groups	Protein Group Accessions	Modifications	MH+ [Da]	A5: Area	B5: Area	C5: Area	q-Value	PEP	A2	XCorr A2	B2	XCorr B2	C2	XCorr C2	# Missed Cleavages
	APVAGTCYQAEWDDYVPK	5	1	1	P30086	C7(Carbamidomethyl)	2069.94	161515	213417	166124	0	1.1e-13	High	5.67919	High	4.61202	High	5.58108	0
	APVAGTCYQAEWDDYVPKLYEQLSGK	5	1	1	P30086	C7(Carbamidomethyl)	2988.42	648217	569597	597817	0	8.296e-09	High	5.0507	High	5.30513	High	5.43299	1
	WSGPLSLQEVDEQPQHPLHVTYAGAAVDELGK	4	1	1	P30086		3471.72	674583	668277	651601	0	2.114e-09	High	4.60973	High	3.8937	High	5.35631	0
	WSGPLSLQEVDEQPQHPLHVTYAGAAVDELGKVLTPTQVK	4	1	1	P30086		4338.26	80882.1	0	0	0	0.001889	High	3.90092			High	2.70253	1
	YVWLVYEQDRPLKCDEPILSNR	6	1	1	P30086	C14(Carbamidomethyl)	2793.41	1.63986e+06	1.62998e+06	1.57913e+06	0	2.492e-08	High	3.61802	High	3.02223	High	2.90497	1
	YELRAPVAGTCYQAEWDDYVPKLYEQLSGK	5	1	1	P30086	C11(Carbamidomethyl)	3549.71	354522	357082	349850	0	1.301e-06	High	2.70714	High	2.53648	High	3.96026	2
	YELRAPVAGTCYQAEWDDYVPK	1	1	1	P30086	C11(Carbamidomethyl)	2631.23	0	0	0	0.001	0.01531	High	2.83378					1
	KYELRAPVAGTCYQAEWDDYVPK	1	1	1	P30086	C12(Carbamidomethyl)	2759.32	0	0	365026	0.001	0.006524					High	2.62362	2
P12277	Creatine kinase B-type OS=Homo sapiens OX=9606 GN=CKB PE=1 SV=1 - [KCRB_HUMAN]	49.61	1	9	9	68	8.24455e+06	8.15535e+06	8.51504e+06	68.4141	49.61	8	22	67.0417	49.61	9	24	75.5399	49.61	8	22	381	42.6173	5.59229
	Sequence	# PSMs	# Proteins	# Protein Groups	Protein Group Accessions	Modifications	MH+ [Da]	A5: Area	B5: Area	C5: Area	q-Value	PEP	A2	XCorr A2	B2	XCorr B2	C2	XCorr C2	# Missed Cleavages
	LRFPAEDEFPDLSAHNNHMAK	20	1	1	P12277		2439.16	6.84452e+06	6.67896e+06	7.01075e+06	0	3.62e-09	High	4.94755	High	4.5023	High	5.1841	1
	SMTEAEQQQLIDDHFLFDKPVSPLLLASGMAR	9	1	1	P12277		3587.8	2.78018e+06	2.84645e+06	2.71786e+06	0	4.73e-16	High	4.36458	High	5.82059	High	4.49343	0
	FPAEDEFPDLSAHNNHMAK	10	1	1	P12277		2169.97	2.98746e+06	2.91612e+06	3.06589e+06	0	1.945e-07	High	3.4622	High	3.02345	High	4.00308	0
	LEQGQAIDDLMPAQK	3	1	1	P12277		1656.83	86195.6	69316.2	77641.6	0	0.00013	High	3.21847	High	2.69177	High	3.15956	0
	VLTPELYAELR	7	1	1	P12277		1303.73	9.32502e+06	9.37863e+06	9.85599e+06	0	1.206e-10	High	3.19862	High	3.2581	High	3.11221	0
	HGGYKPSDEHKTDLNPDNLQGGDDLDPNYVLSSR	8	1	1	P12277		3753.75	8.5641e+06	8.40845e+06	8.67836e+06	0	0.01173	High	3.12547	High	3.47566	High	3.40813	1
	AIEKLAVEALSSLDGDLAGRYYALK	6	1	1	P12277		2666.45	401978	157053	152809	0	3.15e-13	High	3.09008	High	4.10783	High	3.69987	2
	STPSGFTLDDVIQTGVDNPGHPYIMTVGCVAGDEESYEVFKDLFDPIIEDR	4	1	1	P12277	C29(Carbamidomethyl)	5645.64	0	271005	296828	0	0.002719	High	2.51342	High	3.61583	High	2.87803	1
	DLFDPIIEDR	1	1	1	P12277		1232.62	0	304848	0	0	3.816e-09			High	2.59737			0
P01876	Immunoglobulin heavy constant alpha 1 OS=Homo sapiens OX=9606 GN=IGHA1 PE=1 SV=2 - [IGHA1_HUMAN]	49.29	1	12	16	112	6.49726e+06	6.61998e+06	6.52943e+06	124.365	49.29	15	39	102.272	46.74	13	34	126.987	49.29	15	39	353	37.6306	6.50732
	Sequence	# PSMs	# Proteins	# Protein Groups	Protein Group Accessions	Modifications	MH+ [Da]	A5: Area	B5: Area	C5: Area	q-Value	PEP	A2	XCorr A2	B2	XCorr B2	C2	XCorr C2	# Missed Cleavages
	SAVQGPPERDLCGCYSVSSVLPGCAEPWNHGK	6	1	1	P01876	C12(Carbamidomethyl); C14(Carbamidomethyl); C24(Carbamidomethyl)	3514.6	2.3067e+06	2.16744e+06	2.4062e+06	0	6.103e-07	High	5.31315	High	4.88388	High	4.45334	1
	KGDTFSCMVGHEALPLAFTQK	13	1	1	P01876	C7(Carbamidomethyl)	2337.14	4.26218e+06	4.11882e+06	4.45093e+06	0	1.879e-10	High	5.13082	High	5.07874	High	5.26572	1
	DLCGCYSVSSVLPGCAEPWNHGK	4	1	1	P01876	C3(Carbamidomethyl); C5(Carbamidomethyl); C15(Carbamidomethyl)	2593.13	1.49098e+06	1.63209e+06	1.58755e+06	0	1.816e-10	High	4.60297	High	4.67582	High	4.0322	0
	QEPSQGTTTFAVTSILR	13	1	1	P01876		1835.96	1.72114e+06	1.64102e+06	1.57216e+06	0	3.454e-11	High	4.55628	High	4.87009	High	4.94979	0
	TFTCTAAYPESKTPLTATLSK	10	1	1	P01876	C4(Carbamidomethyl)	2288.15	4.96059e+06	4.92099e+06	4.90138e+06	0	4.73e-16	High	4.40704	High	5.47899	High	4.72446	1
	TFTCTAAYPESK	12	1	1	P01876	C4(Carbamidomethyl)	1375.62	1.58509e+06	1.50018e+06	1.40192e+06	0	2.696e-10	High	4.13758	High	4.17513	High	4.1254	0
	DASGVTFTWTPSSGK	9	1	1	P01876		1540.73	2.82676e+06	2.70427e+06	2.73192e+06	0	1.149e-08	High	4.00948	High	4.27933	High	4.39779	0
	WLQGSQELPR	7	3	2	P01876;P01877		1213.64	3.16717e+06	3.0969e+06	3.16836e+06	0	1.619e-08	High	3.77873	High	3.94068	High	3.99595	0
	SGNTFRPEVHLLPPPSEELALNELVTLTCLAR	15	3	2	P01876;P01877	C29(Carbamidomethyl)	3573.88	1.00414e+07	1.03631e+07	1.0206e+07	0	1.267e-08	High	3.74491	High	2.77176	High	4.01362	0
	GFSPKDVLVR	5	3	2	P01876;P01877		1117.64	692384	971045	991078	0	9.914e-05	High	3.28044	High	3.20647	High	3.50831	1
	DASGVTFTWTPSSGKSAVQGPPER	3	1	1	P01876		2462.21	265655	227805	276805	0	0.000271	High	3.15185	High	3.09852	High	3.29136	1
	TPLTATLSK	6	1	1	P01876		931.548	4.48978e+06	4.57584e+06	4.48094e+06	0	2.603e-09	High	2.97487	High	3.04736	High	2.9588	0
	VAAEDWKKGDTFSCMVGHEALPLAFTQK	5	1	1	P01876	C14(Carbamidomethyl)	3136.53	368752	837683	786906	0	2.801e-06	High	2.81462	High	2.23187	High	3.35449	2
	EKYLTWASR	2	3	2	P01876;P01877		1153.6	104641	0	84685	0	0.0003354	High	2.4757			High	2.61435	1
	DLCGCYSVSSVLPGCAEPWNHGKTFTCTAAYPESK	1	1	1	P01876	C3(Carbamidomethyl); C5(Carbamidomethyl); C15(Carbamidomethyl); C27(Carbamidomethyl)	3949.74	236830	0	0	0.001	0.02217	High	2.28463					1
	DLCGCYSVSSVLPGCAEPWNHGKTFTCTAAYPESKTPLTATLSK	1	1	1	P01876	C3(Carbamidomethyl); C5(Carbamidomethyl); C15(Carbamidomethyl); C27(Carbamidomethyl)	4862.27	0	0	549452	0.002	0.02834					High	2.80342	2
Q06830	Peroxiredoxin-1 OS=Homo sapiens OX=9606 GN=PRDX1 PE=1 SV=1 - [PRDX1_HUMAN]	49.25	1	9	10	59	5.34404e+06	4.98004e+06	4.73847e+06	59.0596	49.25	10	22	50.044	49.25	10	18	59.5168	49.25	10	19	199	22.0963	8.1333
	Sequence	# PSMs	# Proteins	# Protein Groups	Protein Group Accessions	Modifications	MH+ [Da]	A5: Area	B5: Area	C5: Area	q-Value	PEP	A2	XCorr A2	B2	XCorr B2	C2	XCorr C2	# Missed Cleavages
	HGEVCPAGWKPGSDTIKPDVQK	4	1	1	Q06830	C5(Carbamidomethyl)	2406.19	1.2238e+06	1.22874e+06	1.10073e+06	0	2.704e-08	High	4.40197	High	3.52411	High	3.63732	0
	GLFIIDDKGILRQITVNDLPVGR	4	1	1	Q06830		2552.47	137209	152210	128504	0	7.921e-15	High	4.12689	High	4.14766	High	3.2285	2
	TIAQDYGVLKADEGISFR	8	1	1	Q06830		1983.02	2.82399e+06	2.79364e+06	2.63502e+06	0	2.357e-10	High	3.97692	High	3.69241	High	3.60194	1
	LVQAFQFTDK	3	1	1	Q06830		1196.63	651607	637459	668104	0	9.841e-06	High	3.90944	High	3.54694	High	3.60613	0
	LVQAFQFTDKHGEVCPAGWKPGSDTIKPDVQK	7	1	1	Q06830	C15(Carbamidomethyl)	3583.81	5.58029e+06	4.30971e+06	4.1539e+06	0	6.622e-13	High	3.83632	High	4.50339	High	4.22119	1
	GLFIIDDKGILR	6	1	1	Q06830		1359.81	1.11222e+06	1.06136e+06	1.04871e+06	0	3.844e-06	High	3.75727	High	3.38731	High	3.51745	1
	QITVNDLPVGR	8	2	2	Q06830;P32119		1211.68	7.62784e+06	7.83677e+06	7.42648e+06	0	3.669e-11	High	3.37706	High	3.90656	High	3.28682	0
	SVDETLRLVQAFQFTDKHGEVCPAGWKPGSDTIKPDVQK	4	1	1	Q06830	C22(Carbamidomethyl)	4384.21	561239	108696	842940	0	0.0008385	High	3.23243	High	2.69628	High	4.42063	2
	KQGGLGPMNIPLVSDPKR	12	1	1	Q06830		1907.05	1.5408e+06	1.51033e+06	1.56302e+06	0	1.841e-08	High	3.13587	High	3.56567	High	3.28165	2
	QGGLGPMNIPLVSDPKR	3	1	1	Q06830		1778.96	400678	384791	392117	0	0.002425	High	2.63434	High	3.06218	High	2.56899	1
P02795	Metallothionein-2 OS=Homo sapiens OX=9606 GN=MT2A PE=1 SV=1 - [MT2_HUMAN]	49.18	1	2	2	27	84538.2	213954	122212	25.588	49.18	2	9	27.1994	49.18	2	9	24.947	49.18	2	9	61	6.0372	7.82568
	Sequence	# PSMs	# Proteins	# Protein Groups	Protein Group Accessions	Modifications	MH+ [Da]	A5: Area	B5: Area	C5: Area	q-Value	PEP	A2	XCorr A2	B2	XCorr B2	C2	XCorr C2	# Missed Cleavages
	SCCSCCPVGCAK	24	1	1	P02795	C2(Carbamidomethyl); C3(Carbamidomethyl); C5(Carbamidomethyl); C6(Carbamidomethyl); C10(Carbamidomethyl)	1445.51	142405	385620	203077	0	5.298e-09	High	3.64102	High	3.57206	High	3.85064	0
	CAQGCICKGASDKCSCCA	3	1	1	P02795	C1(Carbamidomethyl); C5(Carbamidomethyl); C7(Carbamidomethyl); C14(Carbamidomethyl); C16(Carbamidomethyl); C17(Carbamidomethyl)	2092.78	26671.9	42288.4	41348	0	1.017e-05	High	2.56895	High	2.8394	High	3.28176	2
P06727	Apolipoprotein A-IV OS=Homo sapiens OX=9606 GN=APOA4 PE=1 SV=3 - [APOA4_HUMAN]	48.48	1	15	15	37	562054	523748	505717	31.7493	45.45	13	13	35.7861	38.64	10	12	38.303	32.32	10	12	396	45.3715	5.37646
	Sequence	# PSMs	# Proteins	# Protein Groups	Protein Group Accessions	Modifications	MH+ [Da]	A5: Area	B5: Area	C5: Area	q-Value	PEP	A2	XCorr A2	B2	XCorr B2	C2	XCorr C2	# Missed Cleavages
	LGPHAGDVEGHLSFLEK	3	1	1	P06727		1805.92	243765	288721	218555	0	3.748e-08	High	4.76022	High	3.19948	High	4.49097	0
	SLAELGGHLDQQVEEFR	3	1	1	P06727		1927.95	577209	643641	583052	0	4.73e-16	High	4.50985	High	5.57591	High	4.75585	0
	SELTQQLNALFQDKLGEVNTYAGDLQK	2	1	1	P06727		3023.55	202715	169820	0	0	2.079e-05	High	4.24942	High	3.61639			1
	KLVPFATELHER	3	1	1	P06727		1439.8	290524	228085	261266	0	2.141e-05	High	3.82714	High	3.32883	High	3.02123	1
	ALVQQMEQLR	3	1	1	P06727		1215.65	207446	216492	245669	0	8.773e-07	High	3.51453	High	3.31264	High	3.4664	0
	AKIDQNVEELKGR	3	1	1	P06727		1499.82	226871	215285	233389	0	2.89e-06	High	3.1449	High	3.38283	High	3.56463	2
	VLRENADSLQASLRPHADELK	5	1	1	P06727		2362.25	579069	638883	642689	0	8.22e-14	High	3.10783	High	3.22457	High	3.02882	1
	DKVNSFFSTFKEK	3	1	1	P06727		1576.8	210017	207190	196183	0	4.077e-05	High	2.18536	High	2.56573	High	3.3865	2
	LKEEIGKELEELR	5	1	1	P06727		1585.88	131071	219319	225698	0	2.236e-08	High	1.78086	High	2.64433	High	3.95182	2
	VEPYGENFNKALVQQMEQLR	2	1	1	P06727		2393.19	0	120198	114493	0	0.0003046			High	2.45013	High	2.82114	1
	SLAPYAQDTQEKLNHQLEGLTFQMK	1	1	1	P06727		2890.44	245372	0	0	0.001	0.01116	High	2.04502					1
	LLPHANEVSQK	1	1	1	P06727		1235.67	83020.1	0	0	0.001	0.004194	High	1.35548					0
	SELTQQLNALFQDKLGEVNTYAGDLQKK	1	1	1	P06727		3151.63	191075	0	0	0.004	0.05913	High	1.59544					2
	SLAELGGHLDQQVEEFRR	1	1	1	P06727		2084.05	529884	0	0	0.005	0.09613	High	2.45005					1
	QKLGPHAGDVEGHLSFLEK	1	1	1	P06727		2062.07	0	0	291409	0.009	0.1483					High	2.87384	1
P25311	Zinc-alpha-2-glycoprotein OS=Homo sapiens OX=9606 GN=AZGP1 PE=1 SV=2 - [ZA2G_HUMAN]	48.32	1	14	14	51	1.43005e+06	1.46904e+06	1.54809e+06	51.6158	48.32	14	18	46.324	45.3	13	17	50.9999	45.3	13	16	298	34.2371	6.04932
	Sequence	# PSMs	# Proteins	# Protein Groups	Protein Group Accessions	Modifications	MH+ [Da]	A5: Area	B5: Area	C5: Area	q-Value	PEP	A2	XCorr A2	B2	XCorr B2	C2	XCorr C2	# Missed Cleavages
	HVEDVPAFQALGSLNDLQFFR	8	1	1	P25311		2403.22	2.57838e+06	2.75715e+06	2.81873e+06	0	3.612e-10	High	4.46272	High	3.84726	High	3.77486	0
	AKAYLEEECPATLRK	3	1	1	P25311	C9(Carbamidomethyl)	1778.91	313599	294441	304582	0	1.106e-06	High	4.35297	High	2.39054	High	3.59413	2
	YSLTYIYTGLSK	3	1	1	P25311		1408.74	213012	232625	200258	0	5.966e-05	High	3.94349	High	3.80134	High	3.8509	0
	NILDRQDPPSVVVTSHQAPGEK	3	1	1	P25311		2387.24	123249	144658	118737	0	2.935e-10	High	3.74053	High	3.95823	High	4.51548	1
	AKAYLEEECPATLR	3	1	1	P25311	C9(Carbamidomethyl)	1650.82	189288	205408	201116	0	2.941e-05	High	3.37365	High	2.71937	High	2.9183	1
	CLAYDFYPGKIDVHWTR	3	1	1	P25311	C1(Carbamidomethyl)	2141.03	158603	146894	150555	0	1.488e-10	High	3.317	High	3.67562	High	2.8323	1
	EIPAWVPFDPAAQITK	3	1	1	P25311		1782.95	448086	573740	462839	0	5.983e-05	High	3.14203	High	2.61794	High	3.15696	0
	YYYDGKDYIEFNK	3	1	1	P25311		1717.78	472969	532039	468434	0	7.492e-06	High	3.09964	High	2.56304	High	2.49178	1
	CLAYDFYPGK	3	1	1	P25311	C1(Carbamidomethyl)	1233.57	378070	368611	363420	0	0.0001567	High	3.04253	High	2.70953	High	2.90108	0
	QVEGMEDWKQDSQLQK	6	1	1	P25311		1948.91	894997	975630	1.06334e+06	0	3.026e-05	High	3.00568	High	2.30217	High	2.42088	1
	AYLEEECPATLRK	3	1	1	P25311	C7(Carbamidomethyl)	1579.79	31549.8	52316.2	37970	0	5.606e-08	High	2.72595	High	3.4921	High	3.21591	1
	YSKNILDRQDPPSVVVTSHQAPGEK	3	1	1	P25311		2765.43	203338	189333	201827	0	2.321e-05	High	2.72051	High	2.45878	High	3.02095	2
	YYYDGKDYIEFNKEIPAWVPFDPAAQITK	6	1	1	P25311		3481.71	816771	674341	762214	0	0.0003232	High	2.6369	High	2.61505	High	3.01937	2
	KSQPMGLWR	1	1	1	P25311		1102.59	64538.9	0	0	0.001	0.003367	High	2.47364					1
P60709	Actin, cytoplasmic 1 OS=Homo sapiens OX=9606 GN=ACTB PE=1 SV=1 - [ACTB_HUMAN]	48.27	2	7	16	153	9.98303e+06	9.85222e+06	9.66304e+06	159.046	48.27	16	51	177.928	48.27	16	53	169.971	48.27	16	49	375	41.7097	5.47803
	Sequence	# PSMs	# Proteins	# Protein Groups	Protein Group Accessions	Modifications	MH+ [Da]	A5: Area	B5: Area	C5: Area	q-Value	PEP	A2	XCorr A2	B2	XCorr B2	C2	XCorr C2	# Missed Cleavages
	HQGVMVGMGQKDSYVGDEAQSKR	8	4	2	P60709;P68032		2507.18	3.22154e+06	4.81826e+06	3.71117e+06	0	4.098e-14	High	6.47784	High	5.52077	High	6.18064	2
	LCYVALDFEQEMATAASSSSLEK	3	2	1	P60709	C2(Carbamidomethyl)	2550.18	500703	312484	245070	0	4.124e-14	High	5.72042	High	5.07491	High	4.44984	0
	HQGVMVGMGQKDSYVGDEAQSK	7	4	2	P60709;P68032		2351.09	1.01276e+06	1.36144e+06	1.22439e+06	0	2.043e-10	High	5.17415	High	5.0717	High	4.56781	1
	SYELPDGQVITIGNER	10	4	2	P60709;P68032		1790.9	472654	435801	393293	0	4.462e-10	High	5.1176	High	4.77871	High	4.10331	0
	DLYANTVLSGGTTMYPGIADR	6	2	1	P60709		2215.08	766262	694406	722571	0	6.616e-08	High	4.74778	High	4.27251	High	4.95478	0
	IWHHTFYNELR	6	4	2	P60709;P68032		1515.75	2.10057e+06	1.99257e+06	1.899e+06	0	9.651e-10	High	4.73714	High	4.37262	High	4.82561	0
	MQKEITALAPSTMK	6	4	2	P60709;P68032		1548.82	2.95324e+06	3.1405e+06	352466	0	1.151e-06	High	4.55039	High	4.18668	High	3.75203	1
	VAPEEHPVLLTEAPLNPK	11	2	1	P60709		1954.07	1.06094e+07	1.10402e+07	1.09706e+07	0	1.468e-09	High	4.39866	High	4.55695	High	4.71456	0
	AVFPSIVGRPR	6	4	2	P60709;P68032		1198.71	4.71907e+06	4.61752e+06	4.41038e+06	0	1.69e-06	High	3.95092	High	3.78739	High	3.80094	0
	CPEALFQPSFLGMESCGIHETTFNSIMK	3	2	1	P60709	C1(Carbamidomethyl); C16(Carbamidomethyl)	3231.48	250976	249806	241506	0	6.333e-06	High	3.82253	High	3.89338	High	4.14015	0
	AGFAGDDAPR	23	4	2	P60709;P68032		976.45	1.46206e+07	1.36982e+07	1.36081e+07	0	5.195e-12	High	3.72947	High	3.83332	High	3.824	0
	DSYVGDEAQSK	12	4	2	P60709;P68032		1198.52	1.33017e+06	1.23414e+06	1.34049e+06	0	1.539e-05	High	3.50105	High	3.26031	High	3.23445	0
	DSYVGDEAQSKR	33	4	2	P60709;P68032		1354.63	1.74305e+06	1.49258e+06	1.6724e+06	0	8.295e-07	High	3.11869	High	3.01381	High	3.254	1
	KDLYANTVLSGGTTMYPGIADR	3	2	1	P60709		2343.17	1.19347e+06	1.26677e+06	1.17192e+06	0	1.949e-05	High	2.83647	High	3.02835	High	2.67628	1
	FRCPEALFQPSFLGMESCGIHETTFNSIMK	7	2	1	P60709	C3(Carbamidomethyl); C18(Carbamidomethyl)	3534.64	1.74601e+06	1.91723e+06	1.74337e+06	0	2.335e-06	High	2.58408	High	3.11118	High	3.52557	1
	VAPEEHPVLLTEAPLNPKANR	5	2	1	P60709		2295.26	2.90741e+06	3.02694e+06	338363	0	0.0002792	High	2.53924	High	2.40741	High	2.73496	1
	HQGVMVGMGQKDSYVGDEAQSKR	4	4	2	P60709;P68032	M5(Oxidation)	2523.18	155872	182026	172295	0	1.52e-10	High	1.95778	High	3.01286	High	2.95899	2
P05387	60S acidic ribosomal protein P2 OS=Homo sapiens OX=9606 GN=RPLP2 PE=1 SV=1 - [RLA2_HUMAN]	47.83	1	3	3	9	113930	126826	154354	11.8133	47.83	3	4	8.89349	47.83	3	3	5.0646	47.83	2	2	115	11.6578	4.53857
	Sequence	# PSMs	# Proteins	# Protein Groups	Protein Group Accessions	Modifications	MH+ [Da]	A5: Area	B5: Area	C5: Area	q-Value	PEP	A2	XCorr A2	B2	XCorr B2	C2	XCorr C2	# Missed Cleavages
	MRYVASYLLAALGGNSSPSAK	3	1	1	P05387		2156.13	166464	194998	211120	0	2.396e-05	High	3.55602	High	2.88852	High	2.78215	1
	LASVPAGGAVAVSAAPGSAAPAAGSAPAAAEEKK	3	1	1	P05387		2902.53	97290.5	98241.6	97587.3	0	1.473e-08	High	2.2312	High	2.82108	High	2.28246	1
	LASVPAGGAVAVSAAPGSAAPAAGSAPAAAEEK	3	1	1	P05387		2774.44	78036.5	87237.2	0	0.001	0.004282	High	3.719	High	3.18389			0
P00558	Phosphoglycerate kinase 1 OS=Homo sapiens OX=9606 GN=PGK1 PE=1 SV=3 - [PGK1_HUMAN]	47.72	1	12	12	38	1.02403e+06	870453	883885	32.7109	34.77	8	11	45.383	41.49	10	13	41.7296	43.65	11	14	417	44.5861	8.104
	Sequence	# PSMs	# Proteins	# Protein Groups	Protein Group Accessions	Modifications	MH+ [Da]	A5: Area	B5: Area	C5: Area	q-Value	PEP	A2	XCorr A2	B2	XCorr B2	C2	XCorr C2	# Missed Cleavages
	ACANPAAGSVILLENLR	6	1	1	P00558	C2(Carbamidomethyl)	1768.94	430038	482716	439933	0	3.896e-13	High	5.41302	High	4.5856	High	4.45205	0
	GCITIIGGGDTATCCAK	2	1	1	P00558	C2(Carbamidomethyl); C14(Carbamidomethyl); C15(Carbamidomethyl)	1754.79	200923	228468	0	0	4.73e-16	High	4.73272	High	5.42253			0
	SLLGKDVLFLKDCVGPEVEK	6	1	1	P00558	C13(Carbamidomethyl)	2246.23	471595	460397	393337	0	2.275e-07	High	4.08768	High	3.63234	High	3.80406	2
	SVVLMSHLGRPDGVPMPDKYSLEPVAVELK	4	1	1	P00558		3263.72	1.04024e+06	557026	513627	0	1.562e-08	High	3.684	High	3.31813	High	2.30361	1
	VLPGVDALSNI	3	1	1	P00558		1097.62	843700	840091	845075	0	6.497e-11	High	2.957	High	3.16149	High	2.94069	0
	SLLGKDVLFLK	3	1	1	P00558		1232.76	95684.5	81616.7	80778.2	0	0.002458	High	2.54246	High	2.15363	High	2.05075	1
	TGQATVASGIPAGWMGLDCGPESSKK	2	1	1	P00558	C19(Carbamidomethyl)	2605.25	128346	0	158300	0	0.0001526	High	2.39544			High	3.15623	1
	WNTEDKVSHVSTGGGASLELLEGK	5	1	1	P00558		2514.26	1.18815e+06	1.206e+06	1.17814e+06	0	1.781e-11	High	1.7112	High	3.84517	High	3.53721	1
	QIVWNGPVGVFEWEAFAR	2	1	1	P00558		2105.06	0	147927	170984	0	4.627e-06			High	3.70607	High	3.91066	0
	LGDVYVNDAFGTAHR	2	1	1	P00558		1634.79	0	515730	495276	0	4.504e-05			High	3.08641	High	3.60214	0
	VVMRVDFNVPMKNNQITNNQR	2	1	1	P00558		2517.29	0	565266	628439	0	0.01674			High	2.79067	High	2.89478	2
	DCVGPEVEKACANPAAGSVILLENLR	1	1	1	P00558	C2(Carbamidomethyl); C11(Carbamidomethyl)	2782.4	0	0	66164.1	0	0.0005771					High	2.43238	1
P14854	Cytochrome c oxidase subunit 6B1 OS=Homo sapiens OX=9606 GN=COX6B1 PE=1 SV=2 - [CX6B1_HUMAN]	47.67	1	3	3	15	396708	422632	400646	18.7751	47.67	3	5	18.5896	47.67	3	5	17.4363	47.67	3	5	86	10.1857	7.04932
	Sequence	# PSMs	# Proteins	# Protein Groups	Protein Group Accessions	Modifications	MH+ [Da]	A5: Area	B5: Area	C5: Area	q-Value	PEP	A2	XCorr A2	B2	XCorr B2	C2	XCorr C2	# Missed Cleavages
	VYQSLCPTSWVTDWDEQR	6	1	1	P14854	C6(Carbamidomethyl)	2270.03	531681	522105	582497	0	7.402e-09	High	4.79127	High	4.52114	High	3.95539	0
	NCWQNYLDFHR	3	1	1	P14854	C2(Carbamidomethyl)	1552.68	309757	356182	363599	0	1.606e-05	High	3.82917	High	3.81709	High	3.34552	0
	GGDISVCEWYQR	6	1	1	P14854	C7(Carbamidomethyl)	1469.65	348684	389607	255841	0	3.561e-10	High	3.77382	High	3.76577	High	3.57644	0
P09382	Galectin-1 OS=Homo sapiens OX=9606 GN=LGALS1 PE=1 SV=2 - [LEG1_HUMAN]	46.67	1	6	6	24	575650	1.91762e+06	1.7779e+06	28.2933	46.67	6	8	26.7426	46.67	5	9	23.7293	33.33	4	7	135	14.7062	5.50342
	Sequence	# PSMs	# Proteins	# Protein Groups	Protein Group Accessions	Modifications	MH+ [Da]	A5: Area	B5: Area	C5: Area	q-Value	PEP	A2	XCorr A2	B2	XCorr B2	C2	XCorr C2	# Missed Cleavages
	FNAHGDANTIVCNSKDGGAWGTEQR	7	1	1	P09382	C12(Carbamidomethyl)	2705.22	316822	2.26977e+06	2.25492e+06	0	4.73e-16	High	4.9986	High	5.75998	High	4.72127	1
	SFVLNLGKDSNNLCLHFNPR	5	1	1	P09382	C14(Carbamidomethyl)	2345.19	0	2.55214e+06	2.1172e+06	0	4.73e-16	High	4.5257	High	4.68655	High	3.29615	1
	FNAHGDANTIVCNSK	6	1	1	P09382	C12(Carbamidomethyl)	1647.76	1.01585e+06	930936	961590	0	2.959e-06	High	4.23253	High	3.80632	High	4.68873	0
	DSNNLCLHFNPR	3	1	1	P09382	C6(Carbamidomethyl)	1486.69	394279	282383	324242	0	1.181e-05	High	3.26222	High	2.73073	High	2.95607	0
	DGGAWGTEQR	1	1	1	P09382		1076.48	258121	0	0	0	0.002823	High	3.26173					0
	LNLEAINYMAADGDFKIK	2	1	1	P09382		2026.04	162664	202139	0	0	0.0001672	High	2.49796	High	2.73965			1
Q16555	Dihydropyrimidinase-related protein 2 OS=Homo sapiens OX=9606 GN=DPYSL2 PE=1 SV=1 - [DPYL2_HUMAN]	46.5	1	20	21	79	1.64651e+06	1.59153e+06	1.58489e+06	76.5411	45.98	19	26	69.2669	37.76	19	28	69.3658	42.13	18	25	572	62.2546	6.37939
	Sequence	# PSMs	# Proteins	# Protein Groups	Protein Group Accessions	Modifications	MH+ [Da]	A5: Area	B5: Area	C5: Area	q-Value	PEP	A2	XCorr A2	B2	XCorr B2	C2	XCorr C2	# Missed Cleavages
	NLHQSGFSLSGAQIDDNIPR	6	1	1	Q16555		2169.07	2.20635e+06	2.13357e+06	2.01385e+06	0	7.17e-14	High	5.63118	High	4.87274	High	5.15087	0
	AITIANQTNCPLYITK	6	1	1	Q16555	C10(Carbamidomethyl)	1820.96	407660	379243	401968	0	8.85e-07	High	4.95959	High	4.75043	High	4.7766	0
	GLYDGPVCEVSVTPK	8	1	1	Q16555	C8(Carbamidomethyl)	1620.8	1.3023e+06	1.27973e+06	1.2804e+06	0	5.446e-13	High	4.63486	High	4.605	High	5.44338	0
	NLHQSGFSLSGAQIDDNIPRR	5	1	1	Q16555		2325.17	1.43089e+06	1.3613e+06	1.46043e+06	0	1.521e-08	High	4.56041	High	1.98233	High	2.55456	1
	MDENQFVAVTSTNAAK	3	2	2	Q16555;Q14195		1725.82	173683	191854	179466	0	1.219e-06	High	4.1145	High	4.10405	High	4.58461	0
	IVNDDQSFYADIYMEDGLIKQIGENLIVPGGVKTIEAHSR	2	1	1	Q16555		4448.28	689229	0	0	0	0.000652	High	3.97162	High	1.70901			2
	AVGKDNFTLIPEGTNGTEER	3	1	1	Q16555		2148.06	707902	661812	600485	0	4.892e-06	High	3.91257	High	3.13433	High	4.08907	1
	GVPRGLYDGPVCEVSVTPK	4	1	1	Q16555	C12(Carbamidomethyl)	2030.04	135890	154333	131046	0	1.512e-06	High	3.74311	High	3.22664	High	3.28185	1
	AVVTGKMDENQFVAVTSTNAAK	3	1	1	Q16555		2281.16	166759	132380	138602	0	2.229e-06	High	3.72434	High	3.36828	High	2.56002	1
	IVNDDQSFYADIYMEDGLIKQIGENLIVPGGVK	6	1	1	Q16555		3653.86	456570	514955	337809	0	0.0003725	High	3.69893	High	3.46237	High	4.03318	1
	QIGENLIVPGGVK	3	1	1	Q16555		1323.77	549848	548912	572967	0	2.399e-05	High	3.04137	High	2.59737	High	3.15529	0
	IVAPPGGRANITSLG	2	1	1	Q16555		1422.81	195806	190643	0	0	0.0001905	High	3.02505	High	3.3884			1
	TSPAKQQAPPVRNLHQSGFSLSGAQIDDNIPR	7	1	1	Q16555		3429.77	1.07022e+06	1.06863e+06	941299	0	2.164e-10	High	2.6324	High	2.82555	High	2.10337	2
	ILDLGITGPEGHVLSRPEEVEAEAVNR	3	1	1	Q16555		2900.52	1.2821e+06	0	846428	0	0.0003307	High	2.48649			High	2.94707	0
	IAVGSDADLVIWDPDSVKTISAK	2	1	1	Q16555		2400.27	259395	0	252770	0	6.98e-05	High	2.34685			High	2.92885	1
	MVIPGGIDVHTR	4	1	1	Q16555		1294.69	662022	690521	659998	0	0.008163	High	2.34487	High	2.85946	High	2.65223	0
	THNSSLEYNIFEGMECR	3	1	1	Q16555	C16(Carbamidomethyl)	2086.9	99875.1	97797.4	106752	0	3.062e-08	High	2.11108	High	2.87647	High	2.79013	0
	QQAPPVRNLHQSGFSLSGAQIDDNIPR	3	1	1	Q16555		2945.51	471688	475855	473223	0	0.0003146	High	2.00255	High	1.99335	High	1.46663	1
	MVIPGGIDVHTRFQMPDQGMTSADDFFQGTK	3	1	1	Q16555		3426.59	309728	333772	341866	0	1.495e-06	High	1.71766	High	3.02841	High	3.05705	1
	FQMPDQGMTSADDFFQGTK	2	1	1	Q16555		2150.93	0	100513	154095	0	4.73e-16			High	4.95763	High	4.3378	0
	GGKIVNDDQSFYADIYMEDGLIKQIGENLIVPGGVK	1	1	1	Q16555		3895.99	0	229967	0	0.001	0.02924			High	1.97872			2
P37840	Alpha-synuclein OS=Homo sapiens OX=9606 GN=SNCA PE=1 SV=1 - [SYUA_HUMAN]	46.43	1	6	8	30	763270	728098	716878	25.14	46.43	8	11	25.7192	45.71	5	9	22.7023	32.86	5	10	140	14.4512	4.70361
	Sequence	# PSMs	# Proteins	# Protein Groups	Protein Group Accessions	Modifications	MH+ [Da]	A5: Area	B5: Area	C5: Area	q-Value	PEP	A2	XCorr A2	B2	XCorr B2	C2	XCorr C2	# Missed Cleavages
	TVEGAGSIAAATGFVK	2	1	1	P37840		1478.79	88695.6	101535	0	0	7.027e-08	High	4.41358	High	3.9742			0
	TKEQVTNVGGAVVTGVTAVAQK	8	1	1	P37840		2157.2	785947	798619	788452	0	7.375e-13	High	3.71281	High	4.86616	High	4.20863	1
	TKEGVVHGVATVAEK	2	1	1	P37840		1524.85	36039.1	41544.6	0	0	1.552e-05	High	2.37496	High	2.61604			1
	EGVVHGVATVAEK	4	1	1	P37840		1295.7	165162	478119	159916	0	1.283e-07	High	1.965	High	2.85592	High	2.47343	0
	EGVVHGVATVAEKTKEQVTNVGGAVVTGVTAVAQK	2	1	1	P37840		3433.88	0	0	0	0	0.001344	High	1.34255			High	2.20027	2
	TKEGVLYVGSK	6	2	2	P37840;Q16143		1180.66	910604	907556	836564	0.001	0.01981	High	2.67694	High	2.44278	High	2.45093	1
	TVEGAGSIAAATGFVKK	1	1	1	P37840		1606.88	593260	0	0	0.001	0.01944	High	1.99671					1
	EGVLYVGSK	5	2	2	P37840;Q16143		951.513	0	0	525619	0.003	0.04053	High	2.31635			High	2.07623	0
P04217	Alpha-1B-glycoprotein OS=Homo sapiens OX=9606 GN=A1BG PE=1 SV=4 - [A1BG_HUMAN]	46.26	1	15	15	49	1.72636e+06	1.82616e+06	1.91296e+06	44.6675	35.15	11	15	56.8338	38.79	12	17	58.1981	34.75	11	17	495	54.2195	5.85889
	Sequence	# PSMs	# Proteins	# Protein Groups	Protein Group Accessions	Modifications	MH+ [Da]	A5: Area	B5: Area	C5: Area	q-Value	PEP	A2	XCorr A2	B2	XCorr B2	C2	XCorr C2	# Missed Cleavages
	TPGAAANLELIFVGPQHAGNYR	6	1	1	P04217		2296.19	2.21408e+06	2.37466e+06	2.23255e+06	0	5.176e-14	High	5.69673	High	5.15494	High	6.05485	0
	CEGPIPDVTFELLR	3	1	1	P04217	C1(Carbamidomethyl)	1645.83	593728	777919	572379	0	1.65e-10	High	5.15148	High	4.27505	High	4.3702	0
	SLPAPWLSMAPVSWITPGLK	11	1	1	P04217		2151.18	822439	901275	825087	0	6.998e-08	High	4.78419	High	3.22749	High	4.32488	0
	SSTSPDRIFFHLNAVALGDGGHYTCR	6	1	1	P04217	C25(Carbamidomethyl)	2878.38	1.85232e+06	1.86585e+06	1.90308e+06	0	4.73e-16	High	4.72247	High	4.93987	High	4.7918	1
	SGLSTGWTQLSK	3	1	1	P04217		1264.66	794344	793782	782638	0	6.943e-15	High	4.0007	High	4.14203	High	3.98239	0
	ATWSGAVLAGR	3	1	1	P04217		1088.59	1.11269e+06	1.03234e+06	1.07363e+06	0	4.431e-08	High	3.86589	High	4.04726	High	4.18439	0
	CLAPLEGAR	2	1	1	P04217	C1(Carbamidomethyl)	986.508	500418	0	592168	0	0.000593	High	2.64694			High	2.50465	0
	ATWSGAVLAGRDAVLR	3	1	1	P04217		1642.9	239489	265987	247227	0	7.013e-09	High	2.11512	High	2.57499	High	2.2251	1
	NGVAQEPVHLDSPAIKHQFLLTGDTQGR	3	1	1	P04217		3028.57	624804	0	1.60326e+06	0	0.0002695	High	2.03993			High	2.42649	1
	TVRTPGAAANLELIFVGPQHAGNYR	3	1	1	P04217		2652.41	292606	308980	294061	0	5.418e-12	High	1.83477	High	3.47804	High	2.36041	1
	LHDNQNGWSGDSAPVELILSDETLPAPEFSPEPESGR	1	1	1	P04217		3990.87	0	337789	0	0	1.298e-07			High	3.36262			0
	VTLTCVAPLSGVDFQLR	1	1	1	P04217	C5(Carbamidomethyl)	1876.01	0	66752.3	0	0	0.0002293			High	3.08005			0
	SWVPHTFESELSDPVELLVAES	1	1	1	P04217		2471.21	0	0	998200	0	0.002554					High	2.7151	0
	YRSWVPHTFESELSDPVELLVAES	2	1	1	P04217		2790.37	1.10248e+06	1.23797e+06	0	0.003	0.04336	High	1.87572	High	2.29218			1
	VTLTCVAPLSGVDFQLRR	1	1	1	P04217	C5(Carbamidomethyl)	2032.1	0	113921	0	0.003	0.04384			High	2.74347			1
P04080	Cystatin-B OS=Homo sapiens OX=9606 GN=CSTB PE=1 SV=2 - [CYTB_HUMAN]	45.92	1	3	3	7	292636	286948	249419	3.97323	45.92	2	3	4.18432	24.49	2	2	4.10397	45.92	2	2	98	11.1326	7.56201
	Sequence	# PSMs	# Proteins	# Protein Groups	Protein Group Accessions	Modifications	MH+ [Da]	A5: Area	B5: Area	C5: Area	q-Value	PEP	A2	XCorr A2	B2	XCorr B2	C2	XCorr C2	# Missed Cleavages
	SQVVAGTNYFIK	3	1	1	P04080		1326.71	308742	334011	315431	0	4.73e-16	High	3.97323	High	4.18432	High	4.10397	0
	VHVGDEDFVHLR	1	1	1	P04080		1422.71	0	239885	0	0	0.01097			High	1.82671			0
	VHVGDEDFVHLRVFQSLPHENKPLTLSNYQTNK	3	1	1	P04080		3861.97	276530	0	183407	0.001	0.01302	High	3.1393			High	2.19933	1
P63027	Vesicle-associated membrane protein 2 OS=Homo sapiens OX=9606 GN=VAMP2 PE=1 SV=3 - [VAMP2_HUMAN]	45.69	1	4	4	14	489084	518119	523080	16.9053	22.41	3	4	17.8726	22.41	3	4	18.7382	45.69	4	6	116	12.6547	8.1333
	Sequence	# PSMs	# Proteins	# Protein Groups	Protein Group Accessions	Modifications	MH+ [Da]	A5: Area	B5: Area	C5: Area	q-Value	PEP	A2	XCorr A2	B2	XCorr B2	C2	XCorr C2	# Missed Cleavages
	LQQTQAQVDEVVDIMR	7	1	1	P63027		1872.96	664780	712141	669204	0	7.168e-13	High	6.28941	High	6.00092	High	5.67135	0
	RLQQTQAQVDEVVDIMR	3	1	1	P63027		2029.06	333012	383935	356126	0	2.735e-14	High	3.40083	High	4.63168	High	3.53337	1
	VNVDKVLER	3	1	1	P63027		1071.62	469460	458280	543910	0	0.001632	High	2.16332	High	2.51824	High	2.36975	1
	DQKLSELDDRADALQAGASQFETSAAK	1	1	1	P63027		2865.39	0	0	33098.1	0.001	0.01486					High	1.78354	2
P18859	ATP synthase-coupling factor 6, mitochondrial OS=Homo sapiens OX=9606 GN=ATP5J PE=1 SV=1 - [ATP5J_HUMAN]	45.37	1	5	5	15	71209.9	57869	183742	18.7278	32.41	3	5	14.0347	45.37	4	5	16.4853	44.44	4	5	108	12.5796	9.5249
	Sequence	# PSMs	# Proteins	# Protein Groups	Protein Group Accessions	Modifications	MH+ [Da]	A5: Area	B5: Area	C5: Area	q-Value	PEP	A2	XCorr A2	B2	XCorr B2	C2	XCorr C2	# Missed Cleavages
	QTSGGPVDASSEYQQELER	6	1	1	P18859		2080.95	93870.1	41936.2	105685	0	1.114e-05	High	4.09163	High	3.99677	High	4.15074	0
	RQTSGGPVDASSEYQQELER	3	1	1	P18859		2237.06	42406.2	33043.4	0	0	1.042e-05	High	4.05042	High	3.58732			1
	QMFGNADMNTFPTFK	3	1	1	P18859		1748.78	77353.3	98627.4	81126.5	0	4.069e-06	High	3.77667	High	3.05114	High	3.30388	0
	QMFGNADMNTFPTFKFEDPKFEVIEKPQA	2	1	1	P18859		3406.64	0	0	0	0	0.003129			High	2.22504	High	2.82521	2
	FEDPKFEVIEKPQA	1	1	1	P18859		1676.86	0	0	364415	0.002	0.03516					High	2.58591	1
O75347	Tubulin-specific chaperone A OS=Homo sapiens OX=9606 GN=TBCA PE=1 SV=3 - [TBCA_HUMAN]	45.37	1	5	5	18	956233	931503	923353	18.9147	26.85	4	6	17.7031	26.85	4	5	20.9918	45.37	5	7	108	12.8467	5.2876
	Sequence	# PSMs	# Proteins	# Protein Groups	Protein Group Accessions	Modifications	MH+ [Da]	A5: Area	B5: Area	C5: Area	q-Value	PEP	A2	XCorr A2	B2	XCorr B2	C2	XCorr C2	# Missed Cleavages
	ILENEKDLEEAEEYKEAR	6	1	1	O75347		2208.07	1.87549e+06	1.88007e+06	1.77858e+06	0	3.252e-11	High	4.60518	High	4.21909	High	4.69523	2
	LEAAYLDLQR	3	1	1	O75347		1191.64	416983	358282	423649	0	3.347e-07	High	3.84775	High	3.79086	High	3.82763	0
	ILENEKDLEEAEEYK	4	1	1	O75347		1851.89	258276	230744	265384	0	1.079e-13	High	2.70833	High	4.00607	High	3.56121	1
	RLEAAYLDLQR	4	1	1	O75347		1347.74	576229	556159	567829	0	4.206e-07	High	2.18112	High	2.93991	High	2.85048	1
	AEDGENYDIKKQAEILQESR	1	1	1	O75347		2336.14	0	0	189530	0.003	0.05709					High	2.32127	2
Q9BW30	Tubulin polymerization-promoting protein family member 3 OS=Homo sapiens OX=9606 GN=TPPP3 PE=1 SV=1 - [TPPP3_HUMAN]	44.32	1	5	5	19	331943	371958	659985	20.2449	44.32	5	6	17.6372	44.32	5	6	24.2614	44.32	5	7	176	18.9736	9.12939
	Sequence	# PSMs	# Proteins	# Protein Groups	Protein Group Accessions	Modifications	MH+ [Da]	A5: Area	B5: Area	C5: Area	q-Value	PEP	A2	XCorr A2	B2	XCorr B2	C2	XCorr C2	# Missed Cleavages
	SVTGTDVDIVFSK	4	1	1	Q9BW30		1367.71	282198	292626	297462	0	1.332e-09	High	4.46401	High	4.13431	High	3.84459	0
	SKEEAFDAICQLVAGKEPANVGVTK	4	1	1	Q9BW30	C10(Carbamidomethyl)	2661.36	151710	143681	1.29725e+06	0	1.36e-05	High	4.29644	High	3.9859	High	5.29098	2
	GIAGRQDILDDSGYVSAYK	3	1	1	Q9BW30		2028.01	255027	260320	283407	0	7.113e-11	High	4.12856	High	4.18766	High	4.33049	1
	GIAGRQDILDDSGYVSAYKNAGTYDAK	4	1	1	Q9BW30		2848.38	369558	507741	356865	0	1.163e-07	High	3.06519	High	2.65941	High	2.05104	2
	TGGAVDRLTDTSR	4	1	1	Q9BW30		1348.68	344075	315508	325844	0	0.01117	High	2.3456	High	2.66987	High	2.60133	1
P09429	High mobility group protein B1 OS=Homo sapiens OX=9606 GN=HMGB1 PE=1 SV=3 - [HMGB1_HUMAN]	44.19	1	9	9	24	320877	773195	730193	19.5069	33.02	5	7	23.9075	37.67	8	9	22.696	44.19	6	8	215	24.8782	5.74463
	Sequence	# PSMs	# Proteins	# Protein Groups	Protein Group Accessions	Modifications	MH+ [Da]	A5: Area	B5: Area	C5: Area	q-Value	PEP	A2	XCorr A2	B2	XCorr B2	C2	XCorr C2	# Missed Cleavages
	KLGEMWNNTAADDKQPYEK	3	1	1	P09429		2238.06	192209	193337	182033	0	4.73e-16	High	5.11046	High	5.5261	High	4.81597	2
	GKMSSYAFFVQTCR	5	1	1	P09429	C13(Carbamidomethyl)	1681.78	173050	249511	202052	0	6.437e-09	High	3.68078	High	2.98864	High	4.06248	1
	IKGEHPGLSIGDVAKK	6	1	1	P09429		1648.94	501789	495234	588028	0	2.538e-06	High	3.14878	High	2.79106	High	3.3299	2
	KHPDASVNFSEFSK	2	1	1	P09429		1592.77	111686	0	119714	0	0.004412	High	2.2588			High	2.2972	1
	MSSYAFFVQTCR	1	1	1	P09429	C11(Carbamidomethyl)	1496.67	0	120911	0	0	2.499e-11			High	4.31042			0
	IKGEHPGLSIGDVAK	1	1	1	P09429		1520.85	0	525706	0	0	1.932e-09			High	3.75767			1
	FKDPNAPKRPPSAFFLFCSEYRPK	2	1	1	P09429	C18(Carbamidomethyl)	2899.48	0	1.29865e+06	1.32294e+06	0	0.000435			High	2.40449	High	2.08394	2
	YEKDIAAYR	3	1	1	P09429		1128.57	268632	261725	279614	0.004	0.06453	High	2.05319	High	2.22702	High	2.02692	1
	RPPSAFFLFCSEYRPK	1	1	1	P09429	C10(Carbamidomethyl)	2002.01	0	289146	0	0.009	0.1302			High	1.88867			0
P58546	Myotrophin OS=Homo sapiens OX=9606 GN=MTPN PE=1 SV=2 - [MTPN_HUMAN]	44.07	1	3	3	13	810733	579818	572586	9.16672	44.07	2	5	12.3606	44.07	3	4	11.0465	44.07	3	4	118	12.8866	5.51611
	Sequence	# PSMs	# Proteins	# Protein Groups	Protein Group Accessions	Modifications	MH+ [Da]	A5: Area	B5: Area	C5: Area	q-Value	PEP	A2	XCorr A2	B2	XCorr B2	C2	XCorr C2	# Missed Cleavages
	GADINAPDKHHITPLLSAVYEGHVSCVK	3	1	1	P58546	C26(Carbamidomethyl)	3028.55	321688	294337	285940	0	4.897e-05	High	3.36282	High	3.77446	High	4.09637	1
	GADKTVKGPDGLTAFEATDNQAIK	8	1	1	P58546		2447.25	1.29978e+06	1.30432e+06	1.2875e+06	0	5.007e-12	High	3.29147	High	3.97424	High	2.75796	2
	GPDGLTAFEATDNQAIK	2	1	1	P58546		1747.86	0	140793	144317	0	4.73e-16			High	4.61195	High	4.19216	0
P04075	Fructose-bisphosphate aldolase A OS=Homo sapiens OX=9606 GN=ALDOA PE=1 SV=2 - [ALDOA_HUMAN]	43.96	1	12	13	53	1.71694e+06	1.68784e+06	1.68151e+06	65.806	42.58	10	19	62.0947	40.11	10	18	55.3712	24.18	9	16	364	39.3953	8.08936
	Sequence	# PSMs	# Proteins	# Protein Groups	Protein Group Accessions	Modifications	MH+ [Da]	A5: Area	B5: Area	C5: Area	q-Value	PEP	A2	XCorr A2	B2	XCorr B2	C2	XCorr C2	# Missed Cleavages
	ALANSLACQGKYTPSGQAGAAASESLFVSNHAY	8	1	1	P04075	C8(Carbamidomethyl)	3341.59	752728	847618	824429	0	1.932e-12	High	5.90134	High	5.34991	High	5.68655	1
	YTPSGQAGAAASESLFVSNHAY	6	1	1	P04075		2228.03	465689	484943	384473	0	1.9e-14	High	4.97261	High	4.64863	High	5.97318	0
	IGEHTPSALAIMENANVLAR	5	1	1	P04075		2107.1	1.65776e+06	1.84724e+06	1.61463e+06	0	1.071e-07	High	4.12707	High	4.12891	High	4.1811	0
	ALANSLACQGK	12	1	1	P04075	C8(Carbamidomethyl)	1132.58	1.77433e+06	1.82862e+06	1.71766e+06	0	0.001475	High	4.04685	High	3.56448	High	3.8465	0
	IVAPGKGILAADESTGSIAK	6	1	1	P04075		1898.07	1.32705e+06	1.38766e+06	1.46644e+06	0	4.73e-16	High	3.80962	High	4.37223	High	4.02464	1
	IVAPGKGILAADESTGSIAKR	4	1	1	P04075		2054.17	1.71874e+06	597562	573342	0	4.578e-14	High	3.61051	High	4.10772	High	3.50167	2
	ENLKAAQEEYVKR	2	1	1	P04075		1577.83	169408	174925	0	0	1.769e-06	High	2.91564	High	3.26442			2
	YASICQQNGIVPIVEPEILPDGDHDLKR	2	2	2	P04075;P09972	C5(Carbamidomethyl)	3176.61	941778	1.04377e+06	0	0	0.001619	High	2.66572	High	2.51437			1
	LQSIGTENTEENR	2	1	1	P04075		1490.71	25913.1	0	24377.1	0	0.001399	High	2.37136			High	2.13006	0
	QLLLTADDRVNPCIGGVILFHETLYQK	3	1	1	P04075	C13(Carbamidomethyl)	3113.65	237793	79877.8	0	0	4.797e-06	High	2.20953	High	2.94394			1
	CVLKIGEHTPSALAIMENANVLAR	1	1	1	P04075	C1(Carbamidomethyl)	2607.39	0	102728	0	0	0.01052			High	2.14664			1
	GILAADESTGSIAKR	1	1	1	P04075		1488.8	0	0	554535	0.001	0.02349					High	2.66485	1
	LQSIGTENTEENRR	1	1	1	P04075		1646.81	0	0	1.71225e+06	0.003	0.05222					High	1.616	1
P68363	Tubulin alpha-1B chain OS=Homo sapiens OX=9606 GN=TUBA1B PE=1 SV=1 - [TBA1B_HUMAN]	43.9	2	15	15	56	2.48115e+06	2.39864e+06	2.32022e+06	46.5463	38.58	13	20	48.7565	36.59	9	16	59.2122	36.59	11	20	451	50.1196	5.05908
	Sequence	# PSMs	# Proteins	# Protein Groups	Protein Group Accessions	Modifications	MH+ [Da]	A5: Area	B5: Area	C5: Area	q-Value	PEP	A2	XCorr A2	B2	XCorr B2	C2	XCorr C2	# Missed Cleavages
	AYHEQLSVAEITNACFEPANQMVK	4	2	1	P68363	C15(Carbamidomethyl)	2750.3	1.25095e+06	1.01326e+06	974226	0	2.713e-08	High	5.28496	High	4.29014	High	4.58941	0
	AVFVDLEPTVIDEVR	12	2	1	P68363		1701.91	4.27235e+06	3.98461e+06	3.99196e+06	0	4.73e-16	High	4.60532	High	4.98683	High	4.82282	0
	VGINYQPPTVVPGGDLAK	3	2	1	P68363		1824.99	175826	123975	161334	0	1.477e-06	High	3.91431	High	3.77024	High	4.1788	0
	IHFPLATYAPVISAEK	9	2	1	P68363		1756.96	1.45697e+06	1.46998e+06	1.18936e+06	0	4.73e-16	High	3.43827	High	4.27561	High	3.61465	0
	TGTYRQLFHPEQLITGKEDAANNYAR	9	2	1	P68363		2993.49	846604	1.0341e+06	1.21398e+06	0	3.507e-06	High	3.28633	High	3.69642	High	4.23429	2
	YMACCLLYRGDVVPK	2	2	1	P68363	C4(Carbamidomethyl); C5(Carbamidomethyl)	1844.89	1.20014e+06	0	664223	0	0.0004968	High	2.45798			High	2.55634	1
	IHFPLATYAPVISAEKAYHEQLSVAEITNACFEPANQMVK	2	2	1	P68363	C31(Carbamidomethyl)	4488.24	0	0	0	0	0.002999	High	2.45445					1
	HGKYMACCLLYRGDVVPK	3	2	1	P68363	C7(Carbamidomethyl); C8(Carbamidomethyl)	2167.06	1.71415e+06	1.74132e+06	1.75473e+06	0	0.001004	High	2.33809	High	2.38913	High	2.17777	2
	TIGGGDDSFNTFFSETGAGKHVPR	3	2	1	P68363		2497.18	1.26688e+06	1.27149e+06	1.13793e+06	0	9.785e-09	High	2.12329	High	3.00689	High	2.83623	1
	LDHKFDLMYAK	2	2	1	P68363		1380.7	0	128184	108876	0	0.0004642			High	2.91394	High	2.43595	1
	AFVHWYVGEGMEEGEFSEAR	1	2	1	P68363		2330.02	41862.8	0	0	0.001	0.02164	High	2.66495					0
	DVNAAIATIKTKR	2	2	1	P68363		1400.82	138067	137432	0	0.001	0.00727	High	2.07253	High	1.80332			2
	TGTYRQLFHPEQLITGK	2	2	1	P68363		1989.06	90793	0	94168.5	0.001	0.01448	High	1.93749			High	2.15552	1
	TIGGGDDSFNTFFSETGAGK	1	2	1	P68363		2007.9	29176.1	0	0	0.002	0.0268	High	2.50037					0
	SIQFVDWCPTGFKVGINYQPPTVVPGGDLAK	1	1	1	P68363	C8(Carbamidomethyl)	3390.73	0	0	0	0.008	0.1181					High	2.26118	1
Q13526	Peptidyl-prolyl cis-trans isomerase NIMA-interacting 1 OS=Homo sapiens OX=9606 GN=PIN1 PE=1 SV=1 - [PIN1_HUMAN]	43.56	1	4	4	10	521172	526989	428960	14.0886	30.06	3	4	15.493	43.56	4	4	7.81272	18.4	2	2	163	18.232	8.82178
	Sequence	# PSMs	# Proteins	# Protein Groups	Protein Group Accessions	Modifications	MH+ [Da]	A5: Area	B5: Area	C5: Area	q-Value	PEP	A2	XCorr A2	B2	XCorr B2	C2	XCorr C2	# Missed Cleavages
	TGEMSGPVFTDSGIHIILR	2	1	1	Q13526		2030.05	670755	728028	0	0	4.73e-16	High	3.99757	High	4.2002			0
	TKEEALELINGYIQK	3	1	1	Q13526		1748.94	499428	434152	439539	0	4.135e-07	High	3.82008	High	3.66503	High	3.42897	1
	GQMQKPFEDASFALR	4	1	1	Q13526		1724.84	393332	418786	418382	0	1.11e-08	High	3.69754	High	3.85824	High	4.38376	0
	IKSGEEDFESLASQFSDCSSAK	1	1	1	Q13526	C18(Carbamidomethyl)	2422.08	0	396183	0	0	2.001e-15			High	3.76954			1
P19652	Alpha-1-acid glycoprotein 2 OS=Homo sapiens OX=9606 GN=ORM2 PE=1 SV=2 - [A1AG2_HUMAN]	43.28	1	8	9	41	1.98459e+06	1.93258e+06	2.00197e+06	35.2881	29.85	8	14	32.846	29.85	8	13	37.0179	41.79	8	14	201	23.5876	5.10986
	Sequence	# PSMs	# Proteins	# Protein Groups	Protein Group Accessions	Modifications	MH+ [Da]	A5: Area	B5: Area	C5: Area	q-Value	PEP	A2	XCorr A2	B2	XCorr B2	C2	XCorr C2	# Missed Cleavages
	SDVMYTDWKK	11	1	1	P19652		1272.6	779070	762748	861216	0	1.134e-09	High	3.4503	High	3.51742	High	3.44267	1
	ITGKWFYIASAFR	3	1	1	P19652		1559.84	475311	491079	523278	0	6.282e-08	High	3.35786	High	3.05976	High	3.70202	1
	WFYIASAFR	3	2	2	P02763;P19652		1160.59	3.1624e+06	3.24669e+06	3.14157e+06	0	2.563e-12	High	3.338	High	3.40467	High	3.33685	0
	EQLGEFYEALDCLCIPR	3	1	1	P19652	C12(Carbamidomethyl); C14(Carbamidomethyl)	2112.98	125862	142883	136213	0	2.059e-15	High	3.30127	High	3.94532	High	3.88115	0
	YEGGREHVAHLLFLRDTK	2	1	1	P19652		2141.13	781991	835278	0	0	0.0008464	High	3.14089	High	1.82269			2
	YEGGREHVAHLLFLR	10	1	1	P19652		1796.96	1.73928e+06	1.71576e+06	1.71134e+06	0	1.455e-06	High	3.09543	High	3.01589	High	3.38447	1
	EHVAHLLFLR	3	1	1	P19652		1234.71	378734	390302	357056	0	2.386e-06	High	2.58652	High	2.66141	High	2.647	0
	SDVMYTDWKKDK	5	1	1	P19652		1515.72	1.05209e+06	529850	889278	0	0.005711	High	2.06629	High	2.10316	High	2.52365	2
	TLMFGSYLDDEKNWGLSFYADKPETTK	1	1	1	P19652		3156.5	0	0	1.15301e+06	0.001	0.0188					High	2.52548	1
P02790	Hemopexin OS=Homo sapiens OX=9606 GN=HPX PE=1 SV=2 - [HEMO_HUMAN]	42.86	1	14	14	63	6.98541e+06	7.06821e+06	7.11711e+06	74.3869	38.1	12	20	81.4711	42.86	14	24	68.9739	31.82	10	19	462	51.6433	7.02002
	Sequence	# PSMs	# Proteins	# Protein Groups	Protein Group Accessions	Modifications	MH+ [Da]	A5: Area	B5: Area	C5: Area	q-Value	PEP	A2	XCorr A2	B2	XCorr B2	C2	XCorr C2	# Missed Cleavages
	CSPHLVLSALTSDNHGATYAFSGTHYWR	6	1	1	P02790	C1(Carbamidomethyl)	3148.48	3.43038e+06	3.23909e+06	3.33928e+06	0	3.266e-16	High	6.55365	High	6.00985	High	4.78119	0
	SLGPNSCSANGPGLYLIHGPNLYCYSDVEKLNAAK	10	1	1	P02790	C7(Carbamidomethyl); C24(Carbamidomethyl)	3779.83	1.49977e+07	1.52407e+07	1.54228e+07	0	6.955e-12	High	5.99476	High	4.57713	High	5.86303	1
	WKNFPSPVDAAFR	7	1	1	P02790		1534.78	2.52816e+06	2.72488e+06	2.58926e+06	0	4.73e-16	High	4.25151	High	4.63744	High	4.2839	1
	EVGTPHGIILDSVDAAFICPGSSR	2	1	1	P02790	C19(Carbamidomethyl)	2498.24	783022	752859	0	0	6.715e-11	High	4.22442	High	4.14983			0
	WLGRYYCFQGNQFLR	3	1	1	P02790	C7(Carbamidomethyl)	2007.96	501666	425313	430965	0	7.548e-06	High	3.9476	High	2.96959	High	2.79817	1
	YYCFQGNQFLR	9	1	1	P02790	C3(Carbamidomethyl)	1495.68	2.31432e+06	2.56553e+06	2.43415e+06	0	1.201e-11	High	3.89087	High	4.04511	High	3.9776	0
	SLGPNSCSANGPGLYLIHGPNLYCYSDVEK	9	1	1	P02790	C7(Carbamidomethyl); C24(Carbamidomethyl)	3282.52	1.66848e+06	1.85067e+06	1.75429e+06	0	9.026e-14	High	3.40049	High	4.8953	High	3.94874	0
	SGAQATWTELPWPHEKVDGALCMEK	4	1	1	P02790	C22(Carbamidomethyl)	2841.34	803419	886377	828737	0	5.427e-06	High	3.37423	High	2.59996	High	2.58423	1
	LLQDEFPGIPSPLDAAVECHRGECQAEGVLFFQGDR	2	1	1	P02790	C19(Carbamidomethyl); C24(Carbamidomethyl)	4057.94	0	267861	0	0	0.003182	High	2.92289	High	2.13263			1
	VDGALCMEK	2	1	1	P02790	C6(Carbamidomethyl)	1022.47	0	0	0	0	0.001401	High	2.56082	High	2.39468			0
	LLQDEFPGIPSPLDAAVECHR	3	1	1	P02790	C19(Carbamidomethyl)	2364.17	253207	218190	218672	0	1.743e-12	High	2.52223	High	3.81757	High	3.34492	0
	NFPSPVDAAFR	3	1	1	P02790		1220.61	997877	1.02492e+06	915091	0	0.0003195	High	2.2046	High	2.49271	High	2.55062	0
	QGHNSVFLIK	2	1	1	P02790		1142.63	0	158158	156391	0	0.0001142			High	2.15743	High	2.88477	0
	GDKVWVYPPEKK	1	1	1	P02790		1445.78	0	0	0	0.007	0.1083			High	2.01983			2
P63241	Eukaryotic translation initiation factor 5A-1 OS=Homo sapiens OX=9606 GN=EIF5A PE=1 SV=2 - [IF5A1_HUMAN]	42.86	3	5	5	8	176469	79701.6	80225.4	4.97299	34.42	3	3	5.20981	27.27	3	3	2.34964	16.23	2	2	154	16.8214	5.23682
	Sequence	# PSMs	# Proteins	# Protein Groups	Protein Group Accessions	Modifications	MH+ [Da]	A5: Area	B5: Area	C5: Area	q-Value	PEP	A2	XCorr A2	B2	XCorr B2	C2	XCorr C2	# Missed Cleavages
	VHLVGIDIFTGK	3	3	1	P63241		1298.75	128357	103583	118742	0	2.288e-05	High	2.75624	High	2.46356	High	2.34964	0
	YEDICPSTHNMDVPNIKR	1	3	1	P63241	C5(Carbamidomethyl)	2189.01	341604	0	0	0.001	0.01025	High	1.89692					1
	YEDICPSTHNMDVPNIK	1	3	1	P63241	C5(Carbamidomethyl)	2032.91	0	83928.3	0	0.001	0.02869			High	2.74625			0
	NDFQLIGIQDGYLSLLQDSGEVR	1	1	1	P63241		2580.31	59444.6	0	0	0.002	0.02993	High	2.21676					0
	GRPCKIVEMSTSK	2	2	1	P63241	C4(Carbamidomethyl)	1492.76	0	51593.9	41709.1	0.005	0.08565			High	1.72076	High	1.33997	1
P30085	UMP-CMP kinase OS=Homo sapiens OX=9606 GN=CMPK1 PE=1 SV=3 - [KCY_HUMAN]	42.86	1	6	6	22	356351	353364	363565	12.7536	26.02	4	6	20.2353	34.18	5	7	24.8747	42.86	6	9	196	22.2083	5.56689
	Sequence	# PSMs	# Proteins	# Protein Groups	Protein Group Accessions	Modifications	MH+ [Da]	A5: Area	B5: Area	C5: Area	q-Value	PEP	A2	XCorr A2	B2	XCorr B2	C2	XCorr C2	# Missed Cleavages
	IVEKYGYTHLSAGELLR	6	1	1	P30085		1949.05	341264	356386	350553	0	1.004e-05	High	3.25596	High	3.0035	High	3.28851	1
	YGYTHLSAGELLR	4	1	1	P30085		1479.76	288302	288841	309036	0	8.789e-12	High	2.78401	High	3.71101	High	3.53178	0
	EMDQTMAANAQK	6	1	1	P30085		1337.59	137559	136654	153497	0	1.197e-06	High	2.18555	High	2.56673	High	2.0249	0
	DERKNPDSQYGELIEK	2	1	1	P30085		1920.94	0	107909	116701	0	0.0001701			High	2.93897	High	2.24785	2
	SVDEVFDEVVQIFDKEG	1	1	1	P30085		1954.93	0	0	0	0	1.329e-05					High	3.65076	1
	MKPLVVFVLGGPGAGKGTQCAR	3	1	1	P30085	C20(Carbamidomethyl)	2243.22	439486	414863	431105	0.001	0.01138	High	2.29576	High	2.76175	High	2.68382	1
P09972	Fructose-bisphosphate aldolase C OS=Homo sapiens OX=9606 GN=ALDOC PE=1 SV=2 - [ALDOC_HUMAN]	42.31	1	12	13	34	1.1269e+06	1.13524e+06	1.09105e+06	36.7459	38.46	10	11	28.014	34.07	10	11	28.5441	34.62	11	12	364	39.4312	6.87354
	Sequence	# PSMs	# Proteins	# Protein Groups	Protein Group Accessions	Modifications	MH+ [Da]	A5: Area	B5: Area	C5: Area	q-Value	PEP	A2	XCorr A2	B2	XCorr B2	C2	XCorr C2	# Missed Cleavages
	TPSALAILENANVLAR	2	1	1	P09972		1652.94	133071	0	145491	0	9.85e-10	High	5.16127			High	2.878	0
	CPLPRPWALTFSYGR	3	1	1	P09972	C1(Carbamidomethyl)	1820.93	497304	530220	529429	0	3.567e-07	High	4.50568	High	3.79961	High	3.60833	0
	IVAPGKGILAADESVGSMAK	5	1	1	P09972		1914.04	1.31563e+06	1.34061e+06	1.26174e+06	0	7.345e-09	High	3.84265	High	3.28623	High	2.96941	1
	AEVNGLAAQGKYEGSGEDGGAAAQSLYIANHAY	4	1	1	P09972		3282.54	198674	209887	145933	0	6.849e-08	High	3.76902	High	4.14193	High	0.850019	1
	ALQASALNAWR	2	1	1	P09972		1200.65	530454	513367	0	0	2.716e-14	High	3.50914	High	3.92649			0
	YEGSGEDGGAAAQSLYIANHAY	3	1	1	P09972		2244	0	25008.7	50756	0	7.011e-05	High	3.46653	High	3.20272	High	1.85117	0
	IVAPGKGILAADESVGSMAKR	3	1	1	P09972		2070.14	1.00595e+06	975255	953564	0	7.115e-06	High	2.67269	High	1.88151	High	2.76551	2
	YASICQQNGIVPIVEPEILPDGDHDLKR	2	2	2	P04075;P09972	C5(Carbamidomethyl)	3176.61	941778	1.04377e+06	0	0	0.001619	High	2.66572	High	2.51437			1
	DNAGAATEEFIKR	3	1	1	P09972		1421.7	679344	701849	724714	0	8.638e-05	High	2.54999	High	2.65445	High	2.6594	1
	ALQASALNAWRGQR	3	1	1	P09972		1541.83	1.05913e+06	1.02134e+06	1.05786e+06	0	4.661e-05	High	2.54959	High	2.58656	High	3.29316	1
	RLSQIGVENTEENRR	1	1	1	P09972		1800.93	0	0	302659	0	0.001117					High	3.33962	2
	RAEVNGLAAQGKYEGSGEDGGAAAQSLYIANHAY	1	1	1	P09972		3438.65	0	0	127165	0.001	0.01374					High	1.92831	2
	GILAADESVGSMAKR	2	1	1	P09972		1504.78	0	0	0	0.004	0.07195			High	1.90169	High	2.42672	1
P04040	Catalase OS=Homo sapiens OX=9606 GN=CAT PE=1 SV=3 - [CATA_HUMAN]	41.94	1	15	15	56	2.34666e+06	2.36763e+06	2.37821e+06	65.4942	37.95	12	20	60.0323	26.76	10	19	55.576	28.65	9	17	527	59.7188	7.38623
	Sequence	# PSMs	# Proteins	# Protein Groups	Protein Group Accessions	Modifications	MH+ [Da]	A5: Area	B5: Area	C5: Area	q-Value	PEP	A2	XCorr A2	B2	XCorr B2	C2	XCorr C2	# Missed Cleavages
	AAQKADVLTTGAGNPVGDKLNVITVGPR	12	1	1	P04040		2762.53	3.98352e+06	3.98976e+06	4.0226e+06	0	1.686e-06	High	5.26075	High	3.95074	High	4.99392	2
	NAIHTFVQSGSHLAAR	8	1	1	P04040		1708.89	623817	658217	594220	0	5.605e-09	High	4.83931	High	4.21768	High	5.30318	0
	LGPNYLHIPVNCPYR	6	1	1	P04040	C12(Carbamidomethyl)	1812.93	1.6027e+06	1.72046e+06	1.70566e+06	0	5.055e-11	High	4.34883	High	4.15395	High	4.04888	0
	ADVLTTGAGNPVGDKLNVITVGPR	3	1	1	P04040		2364.29	162819	159501	140026	0	1.242e-06	High	3.99981	High	3.30517	High	3.22285	1
	AFYVNVLNEEQR	8	1	1	P04040		1481.74	1.36678e+06	1.35988e+06	1.31138e+06	0	9.849e-10	High	3.96328	High	4.55043	High	4.73865	0
	DGPMCMQDNQGGAPNYYPNSFGAPEQQPSALEHSIQYSGEVRR	1	1	1	P04040	C5(Carbamidomethyl)	4783.12	668346	0	0	0	0.0001474	High	3.75459					1
	LCENIAGHLKDAQIFIQKK	6	1	1	P04040	C2(Carbamidomethyl)	2226.21	1.45376e+06	1.39265e+06	1.40637e+06	0	1.242e-05	High	3.27942	High	3.02506	High	3.23042	2
	LCENIAGHLKDAQIFIQK	1	1	1	P04040	C2(Carbamidomethyl)	2098.11	809106	0	0	0	1.516e-08	High	3.24989					1
	RFNTANDDNVTQVR	3	1	1	P04040		1649.8	64774.6	52391.9	44324.1	0	6.161e-07	High	3.11962	High	2.45841	High	2.44841	1
	LFAYPDTHR	1	1	1	P04040		1119.56	331889	0	0	0	0.0006823	High	2.37793					0
	FNTANDDNVTQVR	1	1	1	P04040		1493.7	0	360998	0	0	4.73e-16			High	5.29191			0
	FSTVAGESGSADTVRDPR	2	1	1	P04040		1851.89	0	316887	345629	0	2.259e-05			High	2.39874	High	2.29649	1
	NFTEVHPDYGSHIQALLDKYNAEKPK	1	1	1	P04040		3014.52	357913	0	0	0.001	0.00854	High	2.89041					1
	GAGAFGYFEVTHDITKYSK	2	1	1	P04040		2091.02	573885	585903	0	0.003	0.04543	High	2.15767	High	1.34868			1
	AVKNFTEVHPDYGSHIQALLDKYNAEKPK	1	1	1	P04040		3312.71	0	0	0	0.006	0.09175					High	2.26285	2
P01009	Alpha-1-antitrypsin OS=Homo sapiens OX=9606 GN=SERPINA1 PE=1 SV=3 - [A1AT_HUMAN]	41.63	1	19	19	82	3.00404e+06	3.22784e+06	2.91575e+06	85.0141	34.21	16	27	83.3628	33.25	17	28	84.799	38.28	16	27	418	46.707	5.59229
	Sequence	# PSMs	# Proteins	# Protein Groups	Protein Group Accessions	Modifications	MH+ [Da]	A5: Area	B5: Area	C5: Area	q-Value	PEP	A2	XCorr A2	B2	XCorr B2	C2	XCorr C2	# Missed Cleavages
	SVLGQLGITKVFSNGADLSGVTEEAPLKLSK	3	1	1	P01009		3158.74	974735	1.03591e+06	1.07163e+06	0	2.998e-08	High	4.81633	High	3.79212	High	4.63606	2
	FNKPFVFLMIEQNTKSPLFMGK	8	1	1	P01009		2616.38	2.82579e+06	3.30064e+06	2.97941e+06	0	4.26e-08	High	4.74201	High	4.50293	High	3.72278	1
	VFSNGADLSGVTEEAPLKLSK	8	1	1	P01009		2162.14	2.86173e+06	3.13933e+06	2.4361e+06	0	4.73e-16	High	3.82239	High	5.12618	High	3.94598	1
	FNKPFVFLMIEQNTK	7	1	1	P01009		1855.98	1.7714e+06	1.86593e+06	1.74271e+06	0	8.954e-12	High	3.75608	High	3.98096	High	3.40006	0
	KLSSWVLLMK	9	1	1	P01009		1204.71	1.02121e+06	1.06922e+06	1.06721e+06	0	0.002081	High	3.74945	High	3.48632	High	3.65009	1
	LQHLENELTHDIITK	5	1	1	P01009		1803.96	272996	268877	262104	0	2.765e-13	High	3.32551	High	3.61964	High	3.2635	0
	SVLGQLGITK	3	1	1	P01009		1015.62	2.01179e+06	2.0189e+06	2.1718e+06	0	7.789e-12	High	3.31316	High	3.5104	High	3.43875	0
	VFSNGADLSGVTEEAPLK	3	1	1	P01009		1833.92	41225.4	43069.7	62235.1	0	3.762e-06	High	3.31241	High	3.35574	High	3.13508	0
	LGMFNIQHCK	7	1	1	P01009	C9(Carbamidomethyl)	1247.61	2.44868e+06	713518	2.43649e+06	0	4.473e-05	High	3.28814	High	3.36963	High	3.29946	0
	LSITGTYDLK	3	1	1	P01009		1110.61	3.32459e+06	3.24355e+06	3.33135e+06	0	0.0002199	High	3.1511	High	3.14648	High	3.12168	0
	LSSWVLLMK	5	1	1	P01009		1076.62	1.3365e+06	1.4031e+06	1.35506e+06	0	0.0001231	High	2.98339	High	3.16485	High	3.32063	0
	RLGMFNIQHCKK	6	1	1	P01009	C10(Carbamidomethyl)	1531.8	246215	203721	230400	0	1.349e-05	High	2.93515	High	2.66309	High	2.7065	2
	LGMFNIQHCKK	4	1	1	P01009	C9(Carbamidomethyl)	1375.7	571861	596217	542510	0	5.434e-05	High	2.70854	High	2.04087	High	2.86341	1
	ITPNLAEFAFSLYR	1	1	1	P01009		1641.87	55132	0	0	0	0.000285	High	2.55268					0
	GTEAAGAMFLEAIPMSIPPEVK	2	1	1	P01009		2259.15	0	245308	0	0	0.0004949	High	2.46475	High	2.43347			0
	LSITGTYDLKSVLGQLGITK	1	1	1	P01009		2107.21	0	295816	0	0	3.82e-07			High	2.3187			1
	DTEEEDFHVDQVTTVKVPMMK	1	1	1	P01009		2478.16	0	0	303615	0	0.003705					High	2.73171	1
	AVLTIDEKGTEAAGAMFLEAIPMSIPPEVK	4	1	1	P01009		3128.63	384143	380429	452353	0.003	0.05099	High	2.41785	High	2.23786	High	2.52748	1
	GKWERPFEVK	2	1	1	P01009		1275.69	0	224240	196670	0.006	0.09646			High	2.42756	High	2.43497	1
P22061	Protein-L-isoaspartate(D-aspartate) O-methyltransferase OS=Homo sapiens OX=9606 GN=PCMT1 PE=1 SV=4 - [PIMT_HUMAN]	41.41	1	4	4	11	335018	458541	447956	11.507	29.96	3	3	11.2292	41.41	4	4	10.5987	41.41	4	4	227	24.6206	7.21045
	Sequence	# PSMs	# Proteins	# Protein Groups	Protein Group Accessions	Modifications	MH+ [Da]	A5: Area	B5: Area	C5: Area	q-Value	PEP	A2	XCorr A2	B2	XCorr B2	C2	XCorr C2	# Missed Cleavages
	ALDVGSGSGILTACFAR	3	1	1	P22061	C14(Carbamidomethyl)	1694.86	81516.7	94444	88494.8	0	8.431e-10	High	4.99605	High	4.0921	High	5.02307	0
	MGYAEEAPYDAIHVGAAAPVVPQALIDQLKPGGR	3	1	1	P22061		3504.81	686152	746320	746445	0	1.501e-12	High	3.39546	High	3.69546	High	3.00332	0
	MKPLMGVIYVPLTDKEK	3	1	1	P22061		1962.09	237384	225465	215718	0	1.43e-07	High	3.11549	High	3.44168	High	2.57229	1
	LILPVGPAGGNQMLEQYDKLQDGSIK	2	1	1	P22061		2784.47	0	403839	381705	0.009	0.1467			High	1.62671	High	1.77365	1
P00915	Carbonic anhydrase 1 OS=Homo sapiens OX=9606 GN=CA1 PE=1 SV=2 - [CAH1_HUMAN]	41.38	1	9	9	65	8.72965e+06	8.71563e+06	8.96307e+06	50.5494	41.38	9	19	60.4421	41.38	9	22	62.9558	41.38	8	24	261	28.8524	7.12256
	Sequence	# PSMs	# Proteins	# Protein Groups	Protein Group Accessions	Modifications	MH+ [Da]	A5: Area	B5: Area	C5: Area	q-Value	PEP	A2	XCorr A2	B2	XCorr B2	C2	XCorr C2	# Missed Cleavages
	LYPIANGNNQSPVDIK	10	1	1	P00915		1742.91	2.72399e+06	2.68642e+06	2.73589e+06	0	1.776e-13	High	5.29276	High	5.2754	High	5.44578	0
	EIINVGHSFHVNFEDNDNR	6	1	1	P00915		2256.05	1.0061e+06	194073	196560	0	1.244e-07	High	4.79467	High	3.78225	High	3.15936	0
	TSETKHDTSLKPISVSYNPATAK	17	1	1	P00915		2475.29	2.87315e+06	2.96537e+06	3.15604e+06	0	2.36e-07	High	4.11373	High	3.68137	High	4.01979	1
	ESISVSSEQLAQFR	3	1	1	P00915		1580.8	215792	153549	160446	0	3.377e-14	High	3.87759	High	4.42236	High	3.70971	0
	SLLSNVEGDNAVPMQHNNRPTQPLKGR	11	1	1	P00915		2972.52	1.57125e+07	1.589e+07	1.61788e+07	0	2.043e-05	High	3.68882	High	3.39089	High	3.19083	1
	VLDALQAIK	3	1	1	P00915		970.593	1.19578e+06	1.14415e+06	1.18773e+06	0	1.32e-06	High	3.39971	High	3.38959	High	3.41312	0
	LYPIANGNNQSPVDIKTSETK	3	1	1	P00915		2289.18	731510	825730	746183	0	3.367e-13	High	3.23898	High	3.35337	High	2.90169	1
	LYPIANGNNQSPVDIKTSETKHDTSLKPISVSYNPATAK	10	1	1	P00915		4199.18	7.60324e+06	7.29156e+06	7.55433e+06	0	1.427e-07	High	3.03717	High	3.3021	High	4.37551	2
	SLLSNVEGDNAVPMQHNNRPTQPLK	2	1	1	P00915		2759.4	1.02164e+06	1.12841e+06	0	0.001	0.02451	High	2.21156	High	2.17998			0
P02763	Alpha-1-acid glycoprotein 1 OS=Homo sapiens OX=9606 GN=ORM1 PE=1 SV=1 - [A1AG1_HUMAN]	41.29	1	10	11	78	7.37169e+06	7.40226e+06	7.46102e+06	71.7014	41.29	11	28	64.5051	41.29	10	25	71.2525	41.29	11	25	201	23.4968	5.021
	Sequence	# PSMs	# Proteins	# Protein Groups	Protein Group Accessions	Modifications	MH+ [Da]	A5: Area	B5: Area	C5: Area	q-Value	PEP	A2	XCorr A2	B2	XCorr B2	C2	XCorr C2	# Missed Cleavages
	YVGGQEHFAHLLILR	20	1	1	P02763		1752.96	1.47738e+07	1.46302e+07	1.52682e+07	0	3.289e-10	High	4.98937	High	4.87333	High	5.02379	0
	TYMLAFDVNDEKNWGLSVYADKPETTK	5	1	1	P02763		3135.5	1.24456e+06	1.29263e+06	1.16614e+06	0	5.914e-06	High	4.2959	High	2.62256	High	3.46264	1
	IPKSDVVYTDWKK	3	1	1	P02763		1578.85	307343	307129	341871	0	1.82e-06	High	3.9557	High	3.77795	High	3.31778	2
	EQLGEFYEALDCLR	3	1	1	P02763	C12(Carbamidomethyl)	1742.82	208066	169594	180627	0	5.374e-07	High	3.87623	High	3.64316	High	4.32857	0
	SDVVYTDWKK	27	1	1	P02763		1240.62	4.17884e+06	4.32987e+06	3.97328e+06	0	1.136e-10	High	3.86747	High	3.87269	High	3.54603	1
	DTKTYMLAFDVNDEKNWGLSVYADKPETTK	3	1	1	P02763		3479.68	273527	277250	279453	0	7.251e-10	High	3.43196	High	3.65457	High	3.57212	2
	WFYIASAFR	3	2	2	P02763;P19652		1160.59	3.1624e+06	3.24669e+06	3.14157e+06	0	2.563e-12	High	3.338	High	3.40467	High	3.33685	0
	EQLGEFYEALDCLRIPK	3	1	1	P02763	C12(Carbamidomethyl)	2081.05	71213.7	0	63844.9	0	8.349e-06	High	3.25206			High	2.52034	1
	SDVVYTDWKKDK	4	1	1	P02763		1483.75	1.25212e+06	180958	201481	0	4.19e-05	High	2.80326	High	3.47236	High	3.08941	2
	YVGGQEHFAHLLILRDTK	4	1	1	P02763		2097.13	282285	1.36937e+06	241298	0	0.01222	High	2.0871	High	2.60382	High	3.07115	1
	TYMLAFDVNDEKNWGLSVYADKPETTKEQLGEFYEALDCLR	3	1	1	P02763	C39(Carbamidomethyl)	4859.32	1.0017e+06	1.17626e+06	0	0.006	0.09325	High	1.79596	High	2.24808	High	2.93933	2
O76070	Gamma-synuclein OS=Homo sapiens OX=9606 GN=SNCG PE=1 SV=2 - [SYUG_HUMAN]	40.16	1	3	3	6	74598.6	110770	126922	5.10363	40.16	3	3	6.33015	28.35	2	3		0			127	13.3228	4.85596
	Sequence	# PSMs	# Proteins	# Protein Groups	Protein Group Accessions	Modifications	MH+ [Da]	A5: Area	B5: Area	C5: Area	q-Value	PEP	A2	XCorr A2	B2	XCorr B2	C2	XCorr C2	# Missed Cleavages
	TKEQANAVSEAVVSSVNTVATK	2	1	1	O76070		2233.17	127629	110770	0	0	0.0007903	High	2.65533	High	3.04514			1
	EKEEVAEEAQSGGD	3	1	1	O76070		1477.63	0	0	0	0	0.01818	High	1.37401	High	1.65874			1
	TKENVVQSVTSVAEK	1	1	1	O76070		1618.87	21567.8	0	0	0.001	0.005463	High	2.44831					1
P02656	Apolipoprotein C-III OS=Homo sapiens OX=9606 GN=APOC3 PE=1 SV=1 - [APOC3_HUMAN]	39.39	1	4	4	20	1.31103e+06	1.10508e+06	1.41845e+06	23.3091	39.39	4	7	24.2125	39.39	3	6	24.6581	39.39	4	7	99	10.8455	5.41455
	Sequence	# PSMs	# Proteins	# Protein Groups	Protein Group Accessions	Modifications	MH+ [Da]	A5: Area	B5: Area	C5: Area	q-Value	PEP	A2	XCorr A2	B2	XCorr B2	C2	XCorr C2	# Missed Cleavages
	TAKDALSSVQESQVAQQAR	9	1	1	P02656		2017.04	1.83514e+06	1.75055e+06	1.87754e+06	0	4.73e-16	High	4.54092	High	5.22408	High	4.58127	1
	DALSSVQESQVAQQAR	4	1	1	P02656		1716.86	1.54405e+06	1.37797e+06	1.40537e+06	0	1.983e-13	High	4.48297	High	5.01895	High	4.85807	0
	GWVTDGFSSLKDYWSTVK	2	1	1	P02656		2076.02	0	0	972440	0	2.574e-06	High	3.43704			High	2.53256	1
	GWVTDGFSSLKDYWSTVKDK	5	1	1	P02656		2319.14	553916	186724	589228	0	0.002399	High	2.93961	High	2.3128	High	2.83085	2
Q8N6N7	Acyl-CoA-binding domain-containing protein 7 OS=Homo sapiens OX=9606 GN=ACBD7 PE=1 SV=1 - [ACBD7_HUMAN]	38.64	1	2	2	2	78664.3	0	129535		0				0			7.0108	38.64	2	2	88	9.78412	6.7124
	Sequence	# PSMs	# Proteins	# Protein Groups	Protein Group Accessions	Modifications	MH+ [Da]	A5: Area	B5: Area	C5: Area	q-Value	PEP	A2	XCorr A2	B2	XCorr B2	C2	XCorr C2	# Missed Cleavages
	GLSTEDATSAYISK	1	1	1	Q8N6N7		1442.7	0	0	80812	0	9.44e-10					High	4.47014	0
	QAIVGDINIACPGMLDLKGK	1	1	1	Q8N6N7	C11(Carbamidomethyl)	2113.12	0	0	178258	0	8.521e-05					High	2.54066	1
P01859	Immunoglobulin heavy constant gamma 2 OS=Homo sapiens OX=9606 GN=IGHG2 PE=1 SV=2 - [IGHG2_HUMAN]	38.34	1	6	9	60	2.22176e+06	2.29642e+06	1.59887e+06	65.6556	29.45	7	21	62.6596	27.3	7	20	53.4927	34.66	8	19	326	35.8778	7.59131
	Sequence	# PSMs	# Proteins	# Protein Groups	Protein Group Accessions	Modifications	MH+ [Da]	A5: Area	B5: Area	C5: Area	q-Value	PEP	A2	XCorr A2	B2	XCorr B2	C2	XCorr C2	# Missed Cleavages
	CCVECPPCPAPPVAGPSVFLFPPKPK	17	1	1	P01859	C1(Carbamidomethyl); C2(Carbamidomethyl); C5(Carbamidomethyl); C8(Carbamidomethyl)	2908.41	964727	696716	406156	0	1.103e-08	High	5.5874	High	5.02347	High	4.37347	0
	KCCVECPPCPAPPVAGPSVFLFPPKPK	11	1	1	P01859	C2(Carbamidomethyl); C3(Carbamidomethyl); C6(Carbamidomethyl); C9(Carbamidomethyl)	3036.51	151354	1.59802e+06	898883	0	1.805e-10	High	3.47874	High	4.65504	High	4.04636	1
	EEMTKNQVSLTCLVK	5	2	2	P01859;P01860	C12(Carbamidomethyl)	1779.9	793567	93535.9	839469	0	1.111e-07	High	3.4476	High	2.86256	High	3.27291	1
	WQQGNVFSCSVMHEALHNHYTQK	5	3	2	P01857;P01859	C9(Carbamidomethyl)	2801.27	3.71021e+06	3.6699e+06	1.87625e+06	0	2.791e-05	High	3.28395	High	2.69406	High	2.82658	0
	NQVSLTCLVK	6	5	4	P01857;P01859;P01860;P01861	C7(Carbamidomethyl)	1161.63	1.31054e+06	1.3963e+06	1.25233e+06	0	0.0004562	High	3.20401	High	3.11523	High	2.8864	0
	VSNKGLPAPIEK	12	1	1	P01859		1252.73	1.64453e+06	1.62135e+06	1.66803e+06	0	6.484e-14	High	2.66241	High	3.13443	High	2.84403	1
	VVSVLTVVHQDWLNGKEYK	2	1	1	P01859		2214.19	430630	0	457660	0	0.000141	High	2.44598			High	1.77794	1
	GPSVFPLAPCSR	1	1	1	P01859	C10(Carbamidomethyl)	1287.65	0	663453	0	0	0.0003744			High	3.15716			0
	TTPPMLDSDGSFFLYSK	1	1	1	P01859		1905.91	0	0	94878.3	0.004	0.07478					High	2.08722	0
P23527	Histone H2B type 1-O OS=Homo sapiens OX=9606 GN=HIST1H2BO PE=1 SV=3 - [H2B1O_HUMAN]	38.1	11	3	3	21	2.01806e+06	1.52223e+06	2.11555e+06	21.4513	25.4	2	6	29.4657	38.1	3	8	28.2615	25.4	2	7	126	13.8976	10.3159
	Sequence	# PSMs	# Proteins	# Protein Groups	Protein Group Accessions	Modifications	MH+ [Da]	A5: Area	B5: Area	C5: Area	q-Value	PEP	A2	XCorr A2	B2	XCorr B2	C2	XCorr C2	# Missed Cleavages
	AMGIMNSFVNDIFER	11	11	1	P23527		1743.83	1.26989e+06	1.28138e+06	1.37667e+06	0	6.938e-13	High	5.25586	High	5.15943	High	5.28635	0
	HAVSEGTKAVTKYTSSK	9	11	1	P23527		1793.94	2.76623e+06	2.78018e+06	2.85442e+06	0	6.906e-11	High	4.74069	High	4.62535	High	4.39732	2
	EIQTAVRLLLPGELAK	1	10	1	P23527		1751.05	0	505132	0	0	0.006078			High	2.13572			1
P07737	Profilin-1 OS=Homo sapiens OX=9606 GN=PFN1 PE=1 SV=2 - [PROF1_HUMAN]	37.86	1	5	5	15	561326	541448	547516	17.4203	37.86	4	5	14.3524	37.86	5	5	14.9224	37.86	4	5	140	15.0446	8.26514
	Sequence	# PSMs	# Proteins	# Protein Groups	Protein Group Accessions	Modifications	MH+ [Da]	A5: Area	B5: Area	C5: Area	q-Value	PEP	A2	XCorr A2	B2	XCorr B2	C2	XCorr C2	# Missed Cleavages
	SSFYVNGLTLGGQK	5	1	1	P07737		1470.76	586427	561862	583059	0	4.917e-11	High	4.66021	High	4.63334	High	4.98105	0
	DSLLQDGEFSMDLR	3	1	1	P07737		1625.75	284286	246720	265730	0	1.487e-15	High	4.17549	High	4.56922	High	4.42232	0
	STGGAPTFNVTVTK	3	1	1	P07737		1379.71	80072	0	0	0	0.004241	High	2.9013	High	2.99464	High	2.47914	0
	STGGAPTFNVTVTKTDKTLVLLMGK	3	1	1	P07737		2579.41	813264	815761	793758	0.001	0.01267	High	2.52526	High	1.47696	High	1.84154	2
	STGGAPTFNVTVTKTDK	1	1	1	P07737		1723.89	0	209643	0	0.004	0.05777			High	2.15521			1
P60660	Myosin light polypeptide 6 OS=Homo sapiens OX=9606 GN=MYL6 PE=1 SV=2 - [MYL6_HUMAN]	37.09	1	4	4	11	581693	558713	551686	10.4988	26.49	3	3	14.2588	37.09	4	4	14.1196	26.49	3	4	151	16.9191	4.65283
	Sequence	# PSMs	# Proteins	# Protein Groups	Protein Group Accessions	Modifications	MH+ [Da]	A5: Area	B5: Area	C5: Area	q-Value	PEP	A2	XCorr A2	B2	XCorr B2	C2	XCorr C2	# Missed Cleavages
	ALGQNPTNAEVLK	3	1	1	P60660		1354.74	298257	253852	249225	0	3.387e-08	High	3.79829	High	4.61898	High	4.10731	0
	ILYSQCGDVMR	3	1	1	P60660	C6(Carbamidomethyl)	1341.63	187952	209791	209824	0	1.294e-07	High	3.42771	High	3.74485	High	3.83732	0
	VLDFEHFLPMLQTVAK	4	1	1	P60660		1888.01	1.25887e+06	1.2125e+06	1.19601e+06	0	4.73e-16	High	3.27277	High	3.45468	High	3.42801	0
	VFDKEGNGTVMGAEIR	1	1	1	P60660		1722.85	0	121614	0	0	0.01216			High	2.44032			1
P16949	Stathmin OS=Homo sapiens OX=9606 GN=STMN1 PE=1 SV=3 - [STMN1_HUMAN]	36.24	1	5	5	17	661147	575413	688991	17.5085	24.83	3	6	14.6229	27.52	4	6	15.0007	24.83	3	5	149	17.292	5.97314
	Sequence	# PSMs	# Proteins	# Protein Groups	Protein Group Accessions	Modifications	MH+ [Da]	A5: Area	B5: Area	C5: Area	q-Value	PEP	A2	XCorr A2	B2	XCorr B2	C2	XCorr C2	# Missed Cleavages
	AIEENNNFSK	10	1	1	P16949		1165.55	1.3293e+06	979669	1.3709e+06	0	1.145e-05	High	3.08447	High	3.14975	High	3.27713	0
	SHEAEVLKQLAEKR	3	1	1	P16949		1637.9	332334	383052	380186	0	0.0005786	High	2.9751	High	2.96327	High	2.99687	2
	ASGQAFELILSPR	2	1	1	P16949		1388.76	321810	0	315888	0	6.689e-05	High	2.86215			High	2.79278	0
	DLSLEEIQKKLEAAEER	1	1	1	P16949		2001.05	0	363516	0	0	9.053e-05			High	1.70552			2
	DLSLEEIQKK	1	1	1	P16949		1202.67	0	238001	0	0.005	0.08164			High	2.80488			1
Q96KK5	Histone H2A type 1-H OS=Homo sapiens OX=9606 GN=HIST1H2AH PE=1 SV=3 - [H2A1H_HUMAN]	35.94	7	1	3	15	1.67539e+06	1.64798e+06	1.58119e+06	15.6893	35.94	3	5	22.0255	35.94	3	6		0			128	13.8978	10.8872
	Sequence	# PSMs	# Proteins	# Protein Groups	Protein Group Accessions	Modifications	MH+ [Da]	A5: Area	B5: Area	C5: Area	q-Value	PEP	A2	XCorr A2	B2	XCorr B2	C2	XCorr C2	# Missed Cleavages
	VTIAQGGVLPNIQAVLLPK	8	10	2	P04908;Q96KK5		1931.18	1.08683e+06	1.15731e+06	1.08423e+06	0	2.993e-07	High	3.75629	High	4.66343	High	4.72298	0
	AGLQFPVGR	3	10	2	Q96KK5;P04908		944.534	2.47512e+06	2.40659e+06	2.33341e+06	0	7.371e-05	High	3.49462	High	3.26932	High	3.36786	0
	HLQLAIRNDEELNKLLGK	4	7	1	Q96KK5		2104.19	1.46422e+06	1.38004e+06	0	0	1.66e-09	High	3.2726	High	3.37538			2
O95670	V-type proton ATPase subunit G 2 OS=Homo sapiens OX=9606 GN=ATP6V1G2 PE=1 SV=1 - [VATG2_HUMAN]	35.59	1	3	3	8	499116	563328	406111	8.90933	34.75	2	3	7.31677	35.59	3	3	6.64687	34.75	2	2	118	13.596	10.2573
	Sequence	# PSMs	# Proteins	# Protein Groups	Protein Group Accessions	Modifications	MH+ [Da]	A5: Area	B5: Area	C5: Area	q-Value	PEP	A2	XCorr A2	B2	XCorr B2	C2	XCorr C2	# Missed Cleavages
	QQAAMGSQGNLSAEVEQATR	4	1	1	O95670		2075.99	41591.6	32391.8	34055.7	0	1.329e-07	High	3.22681	High	3.56068	High	3.12363	0
	VLAQLLGMVCDVRPQVHPNYR	3	1	1	O95670	C10(Carbamidomethyl)	2465.3	956641	936456	778166	0	4.73e-16	High	3.14471	High	3.75609	High	3.52325	0
	QQAAMGSQGNLSAEVEQATRR	1	1	1	O95670		2232.08	0	721138	0	0.007	0.1125			High	1.79137			1
P15259	Phosphoglycerate mutase 2 OS=Homo sapiens OX=9606 GN=PGAM2 PE=1 SV=3 - [PGAM2_HUMAN]	35.57	1	3	6	28	1.67881e+06	1.71211e+06	1.39704e+06	24.5758	18.58	4	9	29.4342	35.57	6	10	28.3284	24.9	5	9	253	28.7478	8.88037
	Sequence	# PSMs	# Proteins	# Protein Groups	Protein Group Accessions	Modifications	MH+ [Da]	A5: Area	B5: Area	C5: Area	q-Value	PEP	A2	XCorr A2	B2	XCorr B2	C2	XCorr C2	# Missed Cleavages
	ALPFWNEEIVPQIK	12	2	2	P18669;P15259		1683.92	2.71301e+06	2.95622e+06	3.0274e+06	0	4.73e-16	High	4.03165	High	4.07206	High	4.04567	0
	YAGLKPGELPTCESLKDTIAR	4	1	1	P15259	C12(Carbamidomethyl)	2319.21	831083	108484	98017.2	0	0.001781	High	3.41932	High	2.76913	High	2.31063	1
	VLIAAHGNSLR	6	2	2	P18669;P15259		1150.67	1.49233e+06	1.56051e+06	382817	0	0.0001302	High	3.08659	High	3.00761	High	3.08953	0
	RYAGLKPGELPTCESLKDTIAR	3	1	1	P15259	C13(Carbamidomethyl)	2475.31	539401	588172	518751	0	1.423e-15	High	2.39335	High	3.01645	High	2.5789	2
	HLEGMSDQAIMELNLPTGIPIVYELNK	1	1	1	P15259		3025.54	0	133244	0	0	1.486e-06			High	3.758			0
	HYGGLTGLNKAETAAK	2	2	2	P18669;P15259		1630.86	0	619595	644962	0	0.0002961			High	3.3375	High	3.18959	1
P04908	Histone H2A type 1-B/E OS=Homo sapiens OX=9606 GN=HIST1H2AB PE=1 SV=2 - [H2A1B_HUMAN]	35.38	3	1	3	13	1.78098e+06	1.69743e+06	1.6128e+06		0				0			18.5875	35.38	3	6	130	14.127	11.0483
	Sequence	# PSMs	# Proteins	# Protein Groups	Protein Group Accessions	Modifications	MH+ [Da]	A5: Area	B5: Area	C5: Area	q-Value	PEP	A2	XCorr A2	B2	XCorr B2	C2	XCorr C2	# Missed Cleavages
	VTIAQGGVLPNIQAVLLPK	8	10	2	P04908;Q96KK5		1931.18	1.08683e+06	1.15731e+06	1.08423e+06	0	2.993e-07	High	3.75629	High	4.66343	High	4.72298	0
	AGLQFPVGR	3	10	2	Q96KK5;P04908		944.534	2.47512e+06	2.40659e+06	2.33341e+06	0	7.371e-05	High	3.49462	High	3.26932	High	3.36786	0
	HLQLAIRNDEELNKLLGR	2	3	1	P04908		2132.2	0	0	1.42075e+06	0	1.654e-09					High	3.91849	2
P01877	Immunoglobulin heavy constant alpha 2 OS=Homo sapiens OX=9606 GN=IGHA2 PE=1 SV=4 - [IGHA2_HUMAN]	35.29	2	3	7	36	4.63366e+06	4.81035e+06	4.78847e+06	36.2982	32.65	6	13	22.9665	30	5	10	38.7884	35.29	7	13	340	36.568	6.26514
	Sequence	# PSMs	# Proteins	# Protein Groups	Protein Group Accessions	Modifications	MH+ [Da]	A5: Area	B5: Area	C5: Area	q-Value	PEP	A2	XCorr A2	B2	XCorr B2	C2	XCorr C2	# Missed Cleavages
	DASGATFTWTPSSGK	3	2	1	P01877		1512.71	383746	315218	365541	0	2.185e-07	High	4.72776	High	4.6207	High	3.96108	0
	WLQGSQELPR	7	3	2	P01876;P01877		1213.64	3.16717e+06	3.0969e+06	3.16836e+06	0	1.619e-08	High	3.77873	High	3.94068	High	3.99595	0
	SGNTFRPEVHLLPPPSEELALNELVTLTCLAR	15	3	2	P01876;P01877	C29(Carbamidomethyl)	3573.88	1.00414e+07	1.03631e+07	1.0206e+07	0	1.267e-08	High	3.74491	High	2.77176	High	4.01362	0
	GFSPKDVLVR	5	3	2	P01876;P01877		1117.64	692384	971045	991078	0	9.914e-05	High	3.28044	High	3.20647	High	3.50831	1
	DLCGCYSVSSVLPGCAQPWNHGETFTCTAAHPELK	3	2	1	P01877	C3(Carbamidomethyl); C5(Carbamidomethyl); C15(Carbamidomethyl); C27(Carbamidomethyl)	3949.74	211925	170080	214026	0	0.01529	High	2.99305	High	1.71473	High	2.40105	0
	EKYLTWASR	2	3	2	P01876;P01877		1153.6	104641	0	84685	0	0.0003354	High	2.4757			High	2.61435	1
	SAVQGPPERDLCGCYSVSSVLPGCAQPWNHGETFTCTAAHPELK	1	1	1	P01877	C12(Carbamidomethyl); C14(Carbamidomethyl); C24(Carbamidomethyl); C36(Carbamidomethyl)	4871.22	0	0	0	0.003	0.04768					High	3.00909	1
P69891	Hemoglobin subunit gamma-1 OS=Homo sapiens OX=9606 GN=HBG1 PE=1 SV=2 - [HBG1_HUMAN]	34.69	2	2	3	478	4.86686e+08	4.52182e+08	3.08939e+08		0			418.915	34.69	3	164	416.458	34.69	3	163	147	16.1303	7.1958
	Sequence	# PSMs	# Proteins	# Protein Groups	Protein Group Accessions	Modifications	MH+ [Da]	A5: Area	B5: Area	C5: Area	q-Value	PEP	A2	XCorr A2	B2	XCorr B2	C2	XCorr C2	# Missed Cleavages
	LLVVYPWTQR	473	4	3	P68871;P02042;P69891		1274.73	972809464	903870542	926255766	0	0.001154	High	3.29666	High	3.11494	High	3.31391	0
	FFDSFGNLSSASAIMGNPK	3	2	1	P69891		1989.95	0	493135	460929	0	1.31e-13			High	5.22399	High	5.76621	0
	ATITSLWGKVNVEDAGGETLGR	2	2	1	P69891		2274.17	0	0	100026	0	0.0001114			High	2.73013	High	3.66295	1
P10809	60 kDa heat shock protein, mitochondrial OS=Homo sapiens OX=9606 GN=HSPD1 PE=1 SV=2 - [CH60_HUMAN]	34.55	1	12	12	47	853431	839052	814176	48.0841	32.46	10	15	52.3265	29.84	9	14	62.9861	34.55	12	18	573	61.0164	5.87158
	Sequence	# PSMs	# Proteins	# Protein Groups	Protein Group Accessions	Modifications	MH+ [Da]	A5: Area	B5: Area	C5: Area	q-Value	PEP	A2	XCorr A2	B2	XCorr B2	C2	XCorr C2	# Missed Cleavages
	ALMLQGVDLLADAVAVTMGPK	8	1	1	P10809		2113.14	771743	791619	801338	0	6.52e-09	High	5.59787	High	5.59173	High	4.50467	0
	AAVEEGIVLGGGCALLR	6	1	1	P10809	C13(Carbamidomethyl)	1684.92	337530	295985	266721	0	4.73e-16	High	5.59058	High	5.63234	High	5.21745	0
	LVQDVANNTNEEAGDGTTTATVLAR	8	1	1	P10809		2560.25	1.23859e+06	1.19437e+06	1.14052e+06	0	4.666e-09	High	4.6781	High	5.03295	High	5.18173	0
	TVIIEQSWGSPK	3	1	1	P10809		1344.72	549960	531167	500671	0	8.949e-06	High	4.58787	High	4.13993	High	4.56031	0
	TALLDAAGVASLLTTAEVVVTEIPK	3	1	1	P10809		2482.4	229670	235281	214862	0	5.328e-17	High	4.14176	High	4.68421	High	6.65254	0
	IMQSSSEVGYDAMAGDFVNMVEK	3	1	1	P10809		2508.13	236259	270019	255788	0	1.765e-10	High	3.76496	High	4.14105	High	4.57793	0
	CEFQDAYVLLSEKK	3	1	1	P10809	C1(Carbamidomethyl)	1729.86	0	87057.2	88056.8	0	0.0004594	High	3.66804	High	3.38444	High	3.65085	1
	IQEIIEQLDVTTSEYEKEKLNER	3	1	1	P10809		2807.44	353621	298174	300332	0	0.001365	High	2.34975	High	2.02685	High	2.14167	2
	TLKIPAMTIAK	6	1	1	P10809		1186.72	322258	311093	315698	0	2e-15	High	2.33123	High	3.51155	High	2.94823	1
	VGGTSDVEVNEKKDR	2	1	1	P10809		1632.82	273902	0	314383	0	0.006093	High	1.99587			High	1.85338	2
	IQEIIEQLDVTTSEYEK	1	1	1	P10809		2038.03	0	0	46462.2	0	2.427e-06					High	3.67014	0
	NAGVEGSLIVEK	1	1	1	P10809		1215.66	0	0	346462	0	8.992e-05					High	3.17123	0
P10606	Cytochrome c oxidase subunit 5B, mitochondrial OS=Homo sapiens OX=9606 GN=COX5B PE=1 SV=2 - [COX5B_HUMAN]	34.11	1	2	2	4	575602	383049	433682	4.01224	34.11	2	4		0				0			129	13.6869	8.80713
	Sequence	# PSMs	# Proteins	# Protein Groups	Protein Group Accessions	Modifications	MH+ [Da]	A5: Area	B5: Area	C5: Area	q-Value	PEP	A2	XCorr A2	B2	XCorr B2	C2	XCorr C2	# Missed Cleavages
	IVGCICEEDNTSVVWFWLHKGEAQR	2	1	1	P10606	C4(Carbamidomethyl); C6(Carbamidomethyl)	3033.44	439468	0	0	0	5.322e-10	High	4.01224					1
	GASGTREDPNLVPSISNKR	2	1	1	P10606		1998.04	711737	0	0	0.002	0.03132	High	1.97912					2
P07919	Cytochrome b-c1 complex subunit 6, mitochondrial OS=Homo sapiens OX=9606 GN=UQCRH PE=1 SV=2 - [QCR6_HUMAN]	34.07	1	2	2	6	274256	305917	279618	6.01698	34.07	2	2	4.20013	34.07	2	2	5.78197	34.07	2	2	91	10.7319	4.43701
	Sequence	# PSMs	# Proteins	# Protein Groups	Protein Group Accessions	Modifications	MH+ [Da]	A5: Area	B5: Area	C5: Area	q-Value	PEP	A2	XCorr A2	B2	XCorr B2	C2	XCorr C2	# Missed Cleavages
	SHTEEDCTEELFDFLHAR	3	1	1	P07919	C7(Carbamidomethyl)	2235.97	292429	316465	260145	0	4.73e-16	High	3.49342	High	4.20013	High	3.28405	0
	DHCVAHKLFNNLK	3	1	1	P07919	C3(Carbamidomethyl)	1595.81	256082	295368	299091	0	0.0002003	High	2.52356	High	2.21856	High	2.49792	1
P17600	Synapsin-1 OS=Homo sapiens OX=9606 GN=SYN1 PE=1 SV=3 - [SYN1_HUMAN]	34.04	1	11	11	48	2.86909e+06	2.823e+06	2.84068e+06	35.8523	28.65	9	16	36.5649	27.66	8	16	36.4223	28.51	9	16	705	74.0656	9.83252
	Sequence	# PSMs	# Proteins	# Protein Groups	Protein Group Accessions	Modifications	MH+ [Da]	A5: Area	B5: Area	C5: Area	q-Value	PEP	A2	XCorr A2	B2	XCorr B2	C2	XCorr C2	# Missed Cleavages
	SSGVAPAASPAAPSPGSSGGGGFFSSLSNAVK	3	1	1	P17600		2806.37	515507	541904	484452	0	1.445e-08	High	5.51728	High	5.42252	High	5.28622	0
	QTSQQPAGPPAQQRPPPQGGPPQPGPGPQR	8	1	1	P17600		3038.54	547169	477309	0	0	3.648e-10	High	3.58551	High	4.00295	High	2.48302	0
	QTSVSGPAPPKASGAPPGGQQR	11	1	1	P17600		2075.07	2.08353e+06	2.00301e+06	1.91722e+06	0	4.616e-05	High	3.55831	High	3.41573	High	3.46018	1
	QGPPQKPPGPAGPTR	9	1	1	P17600		1484.8	2.58102e+06	2.49501e+06	2.53255e+06	0	2.339e-07	High	3.45257	High	3.40832	High	4.12985	0
	SQSLTNAFNLPEPAPPRPSLSQDEVK	2	1	1	P17600		2822.45	194372	0	222335	0	7.55e-07	High	2.85909			High	2.55215	0
	DASPGRGSHGQTPSPGALPLGR	4	1	1	P17600		2115.08	400442	126075	104242	0	1.005e-15	High	2.81237	High	3.45499	High	3.18727	1
	QSRPVAGGPGAPPAARPPASPSPQR	5	1	1	P17600		2406.28	3.94274e+06	3.97099e+06	4.07228e+06	0	6.255e-11	High	2.48477	High	2.53897	High	2.46958	0
	QGPPQKPPGPAGPTRQASQAGPVPR	1	1	1	P17600		2476.32	240791	0	0	0	0.0005751	High	2.24821					1
	VKVDNQHDFQDIASVVALTK	3	1	1	P17600		2227.17	195310	192831	210664	0	0.0001779	High	1.91852	High	2.35768	High	2.82504	1
	QSRPVAGGPGAPPAARPPASPSPQRQAGPPQATR	1	1	1	P17600		3312.74	0	0	235082	0.003	0.05253					High	1.96634	1
	QTTAAAAATFSEQVGGGSGGAGRGGAASR	1	1	1	P17600		2551.23	0	117497	0	0.007	0.1127			High	1.97005			1
P52943	Cysteine-rich protein 2 OS=Homo sapiens OX=9606 GN=CRIP2 PE=1 SV=1 - [CRIP2_HUMAN]	33.65	1	4	4	17	473773	474070	460647	21.0776	33.65	4	6	17.7261	33.65	4	6	15.8748	32.21	3	5	208	22.478	8.71924
	Sequence	# PSMs	# Proteins	# Protein Groups	Protein Group Accessions	Modifications	MH+ [Da]	A5: Area	B5: Area	C5: Area	q-Value	PEP	A2	XCorr A2	B2	XCorr B2	C2	XCorr C2	# Missed Cleavages
	GVNIGGAGSYIYEKPLAEGPQVTGPIEVPAAR	6	1	1	P52943		3210.7	788968	797190	797297	0	2.113e-09	High	5.91498	High	5.0302	High	4.45262	0
	GVNTGAVGSYIYDRDPEGK	3	1	1	P52943		1997.96	271730	250204	273067	0	0.0001084	High	3.19579	High	2.86725	High	3.36281	1
	ASSVTTFTGEPNTCPR	6	1	1	P52943	C14(Carbamidomethyl)	1724.8	299956	299087	311578	0	9.052e-11	High	3.17707	High	3.49235	High	3.03262	0
	GVNTGAVGSYIYDRDPEGKVQP	2	1	1	P52943		2322.14	332396	325933	0	0.001	0.006899	High	3.09303	High	1.91202			2
P00918	Carbonic anhydrase 2 OS=Homo sapiens OX=9606 GN=CA2 PE=1 SV=2 - [CAH2_HUMAN]	33.08	1	8	8	37	1.23903e+06	2.30035e+06	2.44514e+06	39.9822	33.08	8	13	29.3681	33.08	7	11	33.493	33.08	8	13	260	29.2279	7.40088
	Sequence	# PSMs	# Proteins	# Protein Groups	Protein Group Accessions	Modifications	MH+ [Da]	A5: Area	B5: Area	C5: Area	q-Value	PEP	A2	XCorr A2	B2	XCorr B2	C2	XCorr C2	# Missed Cleavages
	KLNFNGEGEPEELMVDNWRPAQPLKNR	5	1	1	P00918		3181.6	1.48192e+06	1.39379e+06	1.33711e+06	0	4.654e-07	High	3.90998	High	3.63795	High	3.78646	2
	YDPSLKPLSVSYDQATSLR	4	1	1	P00918		2140.1	800754	784498	538539	0	9.147e-16	High	3.82747	High	4.66682	High	4.45293	0
	LNFNGEGEPEELMVDNWRPAQPLKNR	2	1	1	P00918		3053.5	916195	0	916000	0	7.171e-07	High	3.62722			High	3.06504	1
	SADFTNFDPR	3	1	1	P00918		1169.52	457406	487111	477682	0	4.758e-05	High	3.62399	High	3.40797	High	3.44783	0
	QSPVDIDTHTAKYDPSLKPLSVSYDQATSLR	7	1	1	P00918		3432.74	1.26382e+06	4.58202e+06	5.03826e+06	0	1.139e-11	High	3.53686	High	3.73714	High	3.53452	1
	GERQSPVDIDTHTAKYDPSLKPLSVSYDQATSLR	3	1	1	P00918		3774.9	335282	331728	345410	0	2.841e-11	High	2.97062	High	3.06051	High	1.89031	2
	QSPVDIDTHTAK	6	1	1	P00918		1311.65	904861	851691	910721	0	1.368e-06	High	2.86756	High	3.11701	High	3.21326	0
	HNGPEHWHKDFPIAK	7	1	1	P00918		1812.9	971357	925220	960051	0	2.823e-05	High	2.6152	High	2.5893	High	3.04449	1
O60888	Protein CutA OS=Homo sapiens OX=9606 GN=CUTA PE=1 SV=2 - [CUTA_HUMAN]	32.96	1	3	3	12	342329	353334	342794	9.31452	32.96	3	4	10.8166	32.96	3	4	8.31488	32.96	3	4	179	19.1041	5.50342
	Sequence	# PSMs	# Proteins	# Protein Groups	Protein Group Accessions	Modifications	MH+ [Da]	A5: Area	B5: Area	C5: Area	q-Value	PEP	A2	XCorr A2	B2	XCorr B2	C2	XCorr C2	# Missed Cleavages
	SVHPYEVAEVIALPVEQGNFPYLQWVR	4	1	1	O60888		3140.62	558948	562994	570235	0	5.728e-06	High	3.15401	High	2.38795	High	1.27603	0
	TQSSLVPALTDFVR	5	1	1	O60888		1533.83	318751	313353	318874	0	4.998e-11	High	3.12641	High	3.58142	High	3.26902	0
	LAACVNLIPQITSIYEWK	3	1	1	O60888	C4(Carbamidomethyl)	2119.13	149289	183655	139272	0	0.01983	High	1.49143	High	2.52389	High	2.16418	0
Q6PUV4	Complexin-2 OS=Homo sapiens OX=9606 GN=CPLX2 PE=2 SV=2 - [CPLX2_HUMAN]	32.84	1	3	3	7	271122	193998	293787	6.29561	29.1	2	2	8.06765	32.84	3	3	6.90484	29.1	2	2	134	15.3847	5.08447
	Sequence	# PSMs	# Proteins	# Protein Groups	Protein Group Accessions	Modifications	MH+ [Da]	A5: Area	B5: Area	C5: Area	q-Value	PEP	A2	XCorr A2	B2	XCorr B2	C2	XCorr C2	# Missed Cleavages
	KAIPAGCGDEEEEEEESILDTVLK	3	1	1	Q6PUV4	C7(Carbamidomethyl)	2661.25	306544	319231	320984	0	1.182e-07	High	3.73919	High	3.74228	High	4.46192	1
	AALEQPCEGSLTRPK	3	1	1	Q6PUV4	C7(Carbamidomethyl)	1656.84	235700	249545	266591	0	0.007507	High	2.55643	High	2.28365	High	2.44292	0
	EAEEKAALEQPCEGSLTRPK	1	1	1	Q6PUV4	C12(Carbamidomethyl)	2243.1	0	13216.6	0	0.007	0.1061			High	2.04172			1
P06733	Alpha-enolase OS=Homo sapiens OX=9606 GN=ENO1 PE=1 SV=2 - [ENOA_HUMAN]	32.72	1	10	12	42	1.53492e+06	2.74934e+06	1.47862e+06	51.0639	26.27	10	15	46.3156	27.65	11	16	38.1466	17.97	7	11	434	47.1393	7.38623
	Sequence	# PSMs	# Proteins	# Protein Groups	Protein Group Accessions	Modifications	MH+ [Da]	A5: Area	B5: Area	C5: Area	q-Value	PEP	A2	XCorr A2	B2	XCorr B2	C2	XCorr C2	# Missed Cleavages
	AAVPSGASTGIYEALELR	12	2	2	P06733;P09104		1804.95	1.48138e+06	1.54087e+06	1.50307e+06	0	4.73e-16	High	5.13841	High	5.2201	High	5.18815	0
	EIFDSRGNPTVEVDLFTSK	6	1	1	P06733		2154.07	2.37668e+06	2.49269e+06	2.27936e+06	0	5.168e-09	High	4.53419	High	4.20241	High	4.54805	1
	GNPTVEVDLFTSK	3	1	1	P06733		1406.72	617916	643088	653431	0	8.959e-07	High	4.0825	High	3.97217	High	3.40997	0
	VNQIGSVTESLQACK	3	1	1	P06733	C14(Carbamidomethyl)	1633.83	16943.1	21430.3	0	0	2.361e-11	High	3.32024	High	3.76194	High	3.35757	0
	EIFDSRGNPTVEVDLFTSKGLFR	4	1	1	P06733		2627.35	746701	685150	0	0	3.347e-08	High	3.03421	High	3.84131			2
	AVEHINKTIAPALVSKK	3	1	1	P06733		1819.08	113597	96611.9	93646.8	0	0.00246	High	2.6096	High	2.18349	High	1.6826	2
	AVEHINKTIAPALVSK	3	1	1	P06733		1690.99	67233.7	47834.4	38600.3	0	1.115e-10	High	2.48099	High	3.87141	High	3.02678	1
	LAKYNQLLR	3	1	1	P06733		1118.67	273719	351660	293217	0	0.0009479	High	2.45194	High	2.28856	High	2.81461	1
	IGAEVYHNLK	2	1	1	P06733		1143.62	85812.6	96261.5	0	0.001	0.005592	High	2.06876	High	2.13931			0
	YGKDATNVGDEGGFAPNILENK	1	1	1	P06733		2309.11	54204.5	0	0	0.003	0.04572	High	2.23919					1
	AAVPSGASTGIYEALELRDNDKTR	1	1	1	P06733		2534.29	0	4.21445e+06	0	0.008	0.1208			High	2.00131			2
	SGETEDTFIADLVVGLCTGQIK	1	2	2	P06733;P09104	C17(Carbamidomethyl)	2353.18	0	111246	0	0.008	0.1215			High	1.09258			0
P67936	Tropomyosin alpha-4 chain OS=Homo sapiens OX=9606 GN=TPM4 PE=1 SV=3 - [TPM4_HUMAN]	32.26	1	2	8	21	670760	740037	685681		0				0			23.3052	32.26	7	7	248	28.5045	4.69092
	Sequence	# PSMs	# Proteins	# Protein Groups	Protein Group Accessions	Modifications	MH+ [Da]	A5: Area	B5: Area	C5: Area	q-Value	PEP	A2	XCorr A2	B2	XCorr B2	C2	XCorr C2	# Missed Cleavages
	IQLVEEELDR	3	3	3	P06753;P09493;P67936		1243.66	539525	461999	530306	0	9.702e-12	High	3.58044	High	3.69146	High	3.54094	0
	LATALQKLEEAEK	4	3	3	P09493;P06753;P67936		1443.81	102317	408195	62009	0	0.001224	High	3.51419	High	3.34445	High	3.34965	1
	IQLVEEELDRAQER	2	3	3	P09493;P06753;P67936		1727.9	0	0	132193	0	0.002362	High	2.9421			High	3.0918	1
	LATALQKLEEAEKAADESER	4	3	3	P09493;P06753;P67936		2202.13	168113	558259	165430	0	1.03e-06	High	2.48728	High	2.37763	High	3.76803	2
	HIAEEADRKYEEVAR	5	2	2	P06753;P67936		1815.9	1.19232e+06	1.19985e+06	1.25784e+06	0	1.899e-05	High	2.4695	High	2.10829	High	2.91319	2
	KLVILEGELER	1	1	1	P67936		1298.77	0	0	268900	0	1.675e-06					High	3.6351	1
	IQALQQQADEAEDRAQGLQR	1	1	1	P67936		2268.14	0	0	221265	0	0.0002761					High	3.00651	1
	LEEAEKAADESER	1	3	3	P09493;P06753;P67936		1476.68	69696.8	0	0	0.007	0.118	High	2.29545					1
A0A0A0MRZ8	Immunoglobulin kappa variable 3D-11 OS=Homo sapiens OX=9606 GN=IGKV3D-11 PE=3 SV=6 - [KVD11_HUMAN]	32.17	2	3	3	3	282968	383603	182372	8.28076	32.17	3	3		0				0			115	12.6173	5.2876
	Sequence	# PSMs	# Proteins	# Protein Groups	Protein Group Accessions	Modifications	MH+ [Da]	A5: Area	B5: Area	C5: Area	q-Value	PEP	A2	XCorr A2	B2	XCorr B2	C2	XCorr C2	# Missed Cleavages
	LLIYDASNRATGIPAR	1	2	1	A0A0A0MRZ8		1730.96	260604	0	0	0	0.000387	High	2.93918					1
	LLIYDASNR	1	2	1	A0A0A0MRZ8		1064.58	398523	0	0	0	0.0002065	High	2.84809					0
	ASQSVSSYLAWYQQKPGQAPR	1	2	1	A0A0A0MRZ8		2352.18	189775	0	0	0.001	0.02104	High	2.4935					0
P51858	Hepatoma-derived growth factor OS=Homo sapiens OX=9606 GN=HDGF PE=1 SV=1 - [HDGF_HUMAN]	31.67	1	4	4	4	498084	535762	310857		0				0			8.92337	31.67	4	4	240	26.7719	4.729
	Sequence	# PSMs	# Proteins	# Protein Groups	Protein Group Accessions	Modifications	MH+ [Da]	A5: Area	B5: Area	C5: Area	q-Value	PEP	A2	XCorr A2	B2	XCorr B2	C2	XCorr C2	# Missed Cleavages
	KGFSEGLWEIENNPTVK	1	1	1	P51858		1947.98	0	0	113708	0	0.0001008					High	3.28783	1
	IDEMPEAAVK	1	1	1	P51858		1102.55	0	0	112147	0	9.699e-05					High	3.19715	0
	STANKYQVFFFGTHETAFLGPK	1	1	1	P51858		2490.25	0	0	513432	0	0.0009841					High	2.43839	1
	EAENPEGEEKEAATLEVERPLPMEVEK	1	1	1	P51858		3053.47	0	0	305430	0.006	0.09307					High	1.94334	1
O94760	N(G),N(G)-dimethylarginine dimethylaminohydrolase 1 OS=Homo sapiens OX=9606 GN=DDAH1 PE=1 SV=3 - [DDAH1_HUMAN]	31.58	1	7	7	35	544920	559184	543223	27.8661	31.58	7	11	35.9305	31.58	7	12	35.24	31.58	7	12	285	31.1019	5.80811
	Sequence	# PSMs	# Proteins	# Protein Groups	Protein Group Accessions	Modifications	MH+ [Da]	A5: Area	B5: Area	C5: Area	q-Value	PEP	A2	XCorr A2	B2	XCorr B2	C2	XCorr C2	# Missed Cleavages
	GAEILADTFKDYAVSTVPVADGLHLK	12	1	1	O94760		2730.44	754171	767186	732692	0	1.609e-06	High	4.99155	High	3.92998	High	3.79981	1
	VDGLLTCCSVLINK	3	1	1	O94760	C7(Carbamidomethyl); C8(Carbamidomethyl)	1591.83	167991	145099	132178	0	3.275e-09	High	4.64195	High	4.2608	High	3.83869	0
	TPEEYPESAKVYEK	3	1	1	O94760		1669.8	447238	466212	484662	0	4.579e-05	High	3.55427	High	3.04732	High	3.85068	1
	DENATLDGGDVLFTGR	3	1	1	O94760		1679.79	104603	135479	129638	0	1.964e-12	High	2.52768	High	4.27972	High	5.4128	0
	LKDHMLIPVSMSELEK	3	1	1	O94760		1869.98	312465	332550	318829	0	8.598e-06	High	2.35423	High	1.93616	High	2.39216	1
	TPEEYPESAK	8	1	1	O94760		1150.53	209064	329413	186528	0	5.736e-05	High	2.28446	High	2.57149	High	2.60611	0
	VDGLLTCCSVLINKKVDS	3	1	1	O94760	C7(Carbamidomethyl); C8(Carbamidomethyl)	2021.04	433351	444154	412315	0	0.01892	High	1.42662	High	2.32845	High	2.39724	2
P02675	Fibrinogen beta chain OS=Homo sapiens OX=9606 GN=FGB PE=1 SV=2 - [FIBB_HUMAN]	31.57	1	11	11	29	320538	280390	302501	27.9967	27.49	10	10	32.7751	24.85	10	10	25.8433	20.16	7	9	491	55.8923	8.26514
	Sequence	# PSMs	# Proteins	# Protein Groups	Protein Group Accessions	Modifications	MH+ [Da]	A5: Area	B5: Area	C5: Area	q-Value	PEP	A2	XCorr A2	B2	XCorr B2	C2	XCorr C2	# Missed Cleavages
	TPCTVSCNIPVVSGKECEEIIR	4	1	1	P02675	C3(Carbamidomethyl); C7(Carbamidomethyl); C17(Carbamidomethyl)	2548.24	251375	256863	274969	0	1.775e-05	High	4.1639	High	3.21872	High	3.73492	1
	SKIQKLESDVSAQMEYCR	2	1	1	P02675	C17(Carbamidomethyl)	2172.05	132575	125081	0	0	8.962e-11	High	4.03193	High	4.03839			2
	VYCDMNTENGGWTVIQNR	3	1	1	P02675	C3(Carbamidomethyl)	2156.96	210603	241736	219333	0	2.995e-08	High	3.77237	High	3.31665	High	4.06324	0
	KGGETSEMYLIQPDSSVKPYR	2	1	1	P02675		2385.19	101127	74998.2	0	0	0.000216	High	3.41982	High	3.24724			1
	GGETSEMYLIQPDSSVKPYR	4	1	1	P02675		2257.09	106020	120136	109278	0	5.944e-08	High	3.37021	High	3.57102	High	3.84497	0
	AHYGGFTVQNEANKYQISVNKYR	3	1	1	P02675		2687.34	396117	342572	386492	0	1.363e-09	High	3.31402	High	3.39103	High	3.13914	2
	IQKLESDVSAQMEYCR	3	1	1	P02675	C15(Carbamidomethyl)	1956.92	48027.3	51045.6	44019.3	0	0.001078	High	3.1085	High	3.0491	High	2.60924	1
	TPCTVSCNIPVVSGK	3	1	1	P02675	C3(Carbamidomethyl); C7(Carbamidomethyl)	1618.8	99896	71701.4	80960.6	0	3.729e-07	High	2.81594	High	3.29093	High	2.80896	0
	REEAPSLRPAPPPISGGGYR	1	1	1	P02675		2107.11	0	99659	0	0	0.009512			High	2.9935			1
	AHYGGFTVQNEANKYQISVNK	3	1	1	P02675		2368.17	169021	232948	246043	0.001	0.01477	High	2.13064	High	2.65853	High	2.57721	1
	DNENVVNEYSSELEKHQLYIDETVNSNIPTNLR	1	1	1	P02675		3876.87	314122	0	0	0.003	0.05434	High	1.68485					1
P30626	Sorcin OS=Homo sapiens OX=9606 GN=SRI PE=1 SV=1 - [SORCN_HUMAN]	31.31	1	4	4	9	182366	139269	139692	6.40176	19.19	2	2	8.7966	19.19	3	3	11.7804	31.31	4	4	198	21.6624	5.59229
	Sequence	# PSMs	# Proteins	# Protein Groups	Protein Group Accessions	Modifications	MH+ [Da]	A5: Area	B5: Area	C5: Area	q-Value	PEP	A2	XCorr A2	B2	XCorr B2	C2	XCorr C2	# Missed Cleavages
	CLTQSGIAGGYKPFNLETCR	3	1	1	P30626	C1(Carbamidomethyl); C19(Carbamidomethyl)	2272.1	231400	222113	205618	0	0.0001181	High	3.3748	High	2.31173	High	2.89756	0
	YSTNGKITFDDYIACCVK	3	1	1	P30626	C15(Carbamidomethyl); C16(Carbamidomethyl)	2154.99	133332	112624	101592	0	0.000258	High	3.02696	High	2.77185	High	3.19856	1
	ITFDDYIACCVK	2	1	1	P30626	C9(Carbamidomethyl); C10(Carbamidomethyl)	1504.69	0	83071.5	73519.2	0	0.002556			High	3.71302	High	3.53339	0
	RRDTAQQGVVNFPYDDFIQCVMSV	1	1	1	P30626	C20(Carbamidomethyl)	2845.35	0	0	111866	0.003	0.05786					High	2.15093	2
Q9H299	SH3 domain-binding glutamic acid-rich-like protein 3 OS=Homo sapiens OX=9606 GN=SH3BGRL3 PE=1 SV=1 - [SH3L3_HUMAN]	31.18	1	2	2	2	326030	454085	250442		0				0			4.55777	31.18	2	2	93	10.4313	4.93213
	Sequence	# PSMs	# Proteins	# Protein Groups	Protein Group Accessions	Modifications	MH+ [Da]	A5: Area	B5: Area	C5: Area	q-Value	PEP	A2	XCorr A2	B2	XCorr B2	C2	XCorr C2	# Missed Cleavages
	IQYQLVDISQDNALRDEMR	1	1	1	Q9H299		2307.15	0	0	395919	0	0.000122					High	2.8323	1
	VYSTSVTGSR	1	1	1	Q9H299		1056.53	0	0	104964	0.001	0.02229					High	1.72547	0
P31946	14-3-3 protein beta/alpha OS=Homo sapiens OX=9606 GN=YWHAB PE=1 SV=3 - [1433B_HUMAN]	30.89	1	2	5	29	1.77808e+06	1.75443e+06	1.83907e+06	35.2377	30.89	5	11	28.8858	18.29	4	8	34.4511	30.49	4	10	246	28.0648	4.83057
	Sequence	# PSMs	# Proteins	# Protein Groups	Protein Group Accessions	Modifications	MH+ [Da]	A5: Area	B5: Area	C5: Area	q-Value	PEP	A2	XCorr A2	B2	XCorr B2	C2	XCorr C2	# Missed Cleavages
	NLLSVAYKNVVGAR	8	4	4	P31946;Q04917;P61981;P63104		1503.87	2.1298e+06	2.09957e+06	2.17759e+06	0	1.121e-13	High	4.26249	High	4.54077	High	4.49661	1
	LAEQAERYDDMAAAMK	6	2	2	P31946;P61981		1812.83	1.86326e+06	1.81102e+06	2.01733e+06	0	1.597e-12	High	4.16627	High	5.19649	High	5.4698	1
	AVTEQGHELSNEER	10	1	1	P31946		1598.74	1.34119e+06	1.3527e+06	1.32229e+06	0	1.087e-08	High	3.94228	High	3.90475	High	3.10237	0
	YLSEVASGDNKQTTVSNSQQAYQEAFEISKK	3	1	1	P31946		3450.68	226203	0	228147	0	0.00167	High	3.00876			High	3.32453	2
	NLLSVAYKNVVGARR	2	4	4	P31946;Q04917;P61981;P63104		1659.97	701931	663682	0	0.001	0.009562	High	2.35763	High	2.08129			2
P02765	Alpha-2-HS-glycoprotein OS=Homo sapiens OX=9606 GN=AHSG PE=1 SV=1 - [FETUA_HUMAN]	30.79	1	8	8	44	1.62268e+06	1.72904e+06	1.68832e+06	50.9201	29.97	7	14	44.3263	28.88	6	13	57.5607	28.88	7	17	367	39.2997	5.71924
	Sequence	# PSMs	# Proteins	# Protein Groups	Protein Group Accessions	Modifications	MH+ [Da]	A5: Area	B5: Area	C5: Area	q-Value	PEP	A2	XCorr A2	B2	XCorr B2	C2	XCorr C2	# Missed Cleavages
	HTFMGVVSLGSPSGEVSHPR	10	1	1	P02765		2081.03	2.81756e+06	2.63757e+06	2.50418e+06	0	5.849e-17	High	5.3676	High	6.32974	High	7.50425	0
	TVVQPSVGAAAGPVVPPCPGR	6	1	1	P02765	C18(Carbamidomethyl)	2016.08	402394	352195	354011	0	4.73e-16	High	4.90399	High	5.48153	High	5.16776	0
	EATEAAKCNLLAEKQYGFCK	3	1	1	P02765	C8(Carbamidomethyl); C19(Carbamidomethyl)	2331.12	336603	328170	283886	0	8.929e-08	High	4.21312	High	3.94095	High	4.09647	2
	CNLLAEKQYGFCK	6	1	1	P02765	C1(Carbamidomethyl); C12(Carbamidomethyl)	1630.78	934893	961654	943595	0	1.103e-06	High	3.79263	High	3.64774	High	3.58434	1
	AQLVPLPPSTYVEFTVSGTDCVAK	12	1	1	P02765	C21(Carbamidomethyl)	2579.32	1.1156e+06	1.19361e+06	1.15213e+06	0	3.649e-06	High	3.27889	High	3.4099	High	3.61624	0
	EHAVEGDCDFQLLKLDGKFSVVYAK	1	1	1	P02765	C8(Carbamidomethyl)	2868.43	193811	0	0	0	0.002677	High	3.02502					2
	EATEAAKCNLLAEK	2	1	1	P02765	C8(Carbamidomethyl)	1547.77	471103	0	550613	0	0.002797	High	2.4495			High	2.65119	1
	QLKEHAVEGDCDFQLLKLDGK	4	1	1	P02765	C11(Carbamidomethyl)	2443.23	0	1.35592e+06	1.40865e+06	0	4.431e-07			High	2.68138	High	2.50616	2
P22626	Heterogeneous nuclear ribonucleoproteins A2/B1 OS=Homo sapiens OX=9606 GN=HNRNPA2B1 PE=1 SV=2 - [ROA2_HUMAN]	30.59	1	10	10	25	1.20525e+06	1.93037e+06	1.8811e+06	19.1412	27.2	6	6	17.3424	27.76	8	10	20.8062	30.03	8	9	353	37.4067	8.95361
	Sequence	# PSMs	# Proteins	# Protein Groups	Protein Group Accessions	Modifications	MH+ [Da]	A5: Area	B5: Area	C5: Area	q-Value	PEP	A2	XCorr A2	B2	XCorr B2	C2	XCorr C2	# Missed Cleavages
	GFGFVTFSSMAEVDAAMAARPHSIDGR	3	1	1	P22626		2827.34	1.0784e+06	1.25008e+06	1.08389e+06	0	7.869e-12	High	4.78352	High	3.65684	High	4.67152	0
	DYFEEYGKIDTIEIITDR	3	1	1	P22626		2220.07	220340	110014	176950	0	1.244e-11	High	3.26807	High	3.96256	High	3.88081	1
	GFGFVTFDDHDPVDKIVLQK	5	1	1	P22626		2277.16	1.12212e+06	2.96933e+06	3.11883e+06	0	8.171e-08	High	3.09968	High	3.16525	High	4.3876	1
	GFGFVTFSSMAEVDAAMAARPHSIDGRVVEPK	3	1	1	P22626		3379.66	1.41523e+06	1.5717e+06	1.44058e+06	0	7.526e-06	High	2.89018	High	2.32706	High	2.7877	1
	ALSRQEMQEVQSSR	3	1	1	P22626		1648.81	164322	209055	161270	0	2.628e-05	High	2.72453	High	2.47735	High	3.08351	1
	YHTINGHNAEVR	3	1	1	P22626		1410.69	133607	178565	0	0	0.00116	High	2.37523	High	2.34494			0
	SRGFGFVTFSSMAEVDAAMAARPHSIDGR	1	1	1	P22626		3070.46	0	0	0	0	9.951e-06			High	2.19984			1
	YHTINGHNAEVRK	1	1	1	P22626		1538.78	0	0	228089	0	0.002635					High	2.31057	1
	QEMQEVQSSR	2	1	1	P22626		1221.56	0	92810.5	0	0.002	0.02901			High	1.97738	High	1.73269	0
	EDTEEHHLRDYFEEYGKIDTIEIITDR	1	1	1	P22626		3366.58	0	0	220379	0.005	0.08316					High	1.85185	2
P02774	Vitamin D-binding protein OS=Homo sapiens OX=9606 GN=GC PE=1 SV=1 - [VTDB_HUMAN]	30.59	1	10	10	46	1.59241e+06	1.60192e+06	1.4995e+06	47.8815	30.59	10	17	49.4698	30.59	10	16	49.5721	30.38	9	13	474	52.929	5.5415
	Sequence	# PSMs	# Proteins	# Protein Groups	Protein Group Accessions	Modifications	MH+ [Da]	A5: Area	B5: Area	C5: Area	q-Value	PEP	A2	XCorr A2	B2	XCorr B2	C2	XCorr C2	# Missed Cleavages
	ELSSFIDKGQELCADYSENTFTEYK	4	1	1	P02774	C13(Carbamidomethyl)	2974.34	614843	537667	599113	0	4.73e-16	High	5.33747	High	5.91895	High	5.70047	1
	SCESNSPFPVHPGTAECCTK	6	1	1	P02774	C2(Carbamidomethyl); C17(Carbamidomethyl); C18(Carbamidomethyl)	2264.95	1.27617e+06	1.24655e+06	1.23338e+06	0	1.955e-06	High	4.87627	High	3.91949	High	4.73251	0
	SLGECCDVEDSTTCFNAK	6	1	1	P02774	C5(Carbamidomethyl); C6(Carbamidomethyl); C14(Carbamidomethyl)	2092.84	504987	545727	550487	0	4.73e-16	High	4.73258	High	5.32297	High	4.94058	0
	LAQKVPTADLEDVLPLAEDITNILSK	11	1	1	P02774		2806.55	1.44828e+06	1.44109e+06	1.36164e+06	0	2.338e-14	High	3.84888	High	4.17827	High	3.83186	1
	RTHLPEVFLSK	3	1	1	P02774		1326.75	1.49392e+06	1.56486e+06	1.4574e+06	0	3.503e-05	High	3.48964	High	3.18303	High	3.296	1
	SLGECCDVEDSTTCFNAKGPLLKK	4	1	1	P02774	C5(Carbamidomethyl); C6(Carbamidomethyl); C14(Carbamidomethyl)	2729.26	1.83503e+06	1.79982e+06	1.67948e+06	0	8.717e-08	High	3.16446	High	3.08095	High	3.88025	2
	EVVSLTEACCAEGADPDCYDTR	3	1	1	P02774	C9(Carbamidomethyl); C10(Carbamidomethyl); C18(Carbamidomethyl)	2518.02	143081	127533	151229	0	1.15e-06	High	3.11782	High	3.31357	High	3.97883	0
	VMDKYTFELSR	3	1	1	P02774		1388.69	217244	214988	250361	0	9.381e-06	High	2.90054	High	3.11438	High	3.23268	1
	SCESNSPFPVHPGTAECCTKEGLER	3	1	1	P02774	C2(Carbamidomethyl); C17(Carbamidomethyl); C18(Carbamidomethyl)	2849.24	391541	427487	435251	0	0.0001429	High	2.47287	High	1.98119	High	2.62158	1
	ELSSFIDKGQELCADYSENTFTEYKK	3	1	1	P02774	C13(Carbamidomethyl)	3102.44	717312	784575	0	0	0.002526	High	2.1068	High	1.44697			2
O75947	ATP synthase subunit d, mitochondrial OS=Homo sapiens OX=9606 GN=ATP5H PE=1 SV=3 - [ATP5H_HUMAN]	30.43	1	3	3	9	120629	119567	230070	7.33667	20.5	2	3	6.71109	30.43	3	3	8.08227	20.5	2	3	161	18.4795	5.30029
	Sequence	# PSMs	# Proteins	# Protein Groups	Protein Group Accessions	Modifications	MH+ [Da]	A5: Area	B5: Area	C5: Area	q-Value	PEP	A2	XCorr A2	B2	XCorr B2	C2	XCorr C2	# Missed Cleavages
	LAALPENPPAIDWAYYK	5	1	1	O75947		1932	216831	218427	230070	0	5.215e-13	High	3.18854	High	3.41914	High	3.26512	0
	TIDWVAFAEIIPQNQK	1	1	1	O75947		1872.99	0	0	0	0	3.48e-11			High	3.29195			0
	AIASSLKSWNETLTSR	3	1	1	O75947		1763.93	24427.1	20707.4	0	0.003	0.0408	High	1.60339	High	1.58269	High	2.14392	1
Q01469	Fatty acid-binding protein, epidermal OS=Homo sapiens OX=9606 GN=FABP5 PE=1 SV=3 - [FABP5_HUMAN]	30.37	1	2	2	2	0	0	82861.7		0				0			7.89256	30.37	2	2	135	15.1546	7.00537
	Sequence	# PSMs	# Proteins	# Protein Groups	Protein Group Accessions	Modifications	MH+ [Da]	A5: Area	B5: Area	C5: Area	q-Value	PEP	A2	XCorr A2	B2	XCorr B2	C2	XCorr C2	# Missed Cleavages
	LVVECVMNNVTCTR	1	1	1	Q01469	C5(Carbamidomethyl); C12(Carbamidomethyl)	1694.81	0	0	86835.8	0	7.473e-11					High	4.93327	0
	MGAMAKPDCIITCDGKNLTIKTESTLK	1	1	1	Q01469	C9(Carbamidomethyl); C13(Carbamidomethyl)	2996.52	0	0	78887.6	0.002	0.02623					High	2.95929	2
P11142	Heat shock cognate 71 kDa protein OS=Homo sapiens OX=9606 GN=HSPA8 PE=1 SV=1 - [HSP7C_HUMAN]	30.34	3	15	18	50	758374	716925	582827	44.6003	25.54	13	15	48.485	28.64	15	19	42.9185	25.85	14	16	646	70.8542	5.51611
	Sequence	# PSMs	# Proteins	# Protein Groups	Protein Group Accessions	Modifications	MH+ [Da]	A5: Area	B5: Area	C5: Area	q-Value	PEP	A2	XCorr A2	B2	XCorr B2	C2	XCorr C2	# Missed Cleavages
	VEIIANDQGNRTTPSYVAFTDTER	4	4	2	P0DMV8;P11142		2697.33	294949	261130	253350	0	1.687e-11	High	4.99069	High	4.06255	High	5.10078	1
	NQVAMNPTNTVFDAK	3	1	1	P11142		1649.8	174406	181517	186311	0	1.027e-10	High	4.27801	High	3.85836	High	4.55593	0
	SFYPEEVSSMVLTK	5	1	1	P11142		1616.79	517678	534805	478704	0	6.423e-08	High	4.05705	High	3.4717	High	4.05654	0
	TTPSYVAFTDTER	3	4	2	P11142;P0DMV8		1487.71	197943	234030	209939	0	3.21e-07	High	3.90943	High	3.01545	High	3.51494	0
	QATKDAGTIAGLNVLR	4	1	1	P11142		1627.92	500248	555981	525503	0	4.73e-16	High	3.62061	High	3.68606	High	3.58546	1
	LIGDAAKNQVAMNPTNTVFDAKR	6	1	1	P11142		2474.29	591452	600608	535433	0	5.132e-11	High	3.59341	High	3.65648	High	3.17108	2
	LIGDAAKNQVAMNPTNTVFDAK	3	1	1	P11142		2318.19	181691	194770	163978	0	2.482e-05	High	3.53597	High	3.08932	High	2.55991	1
	RFDDAVVQSDMKHWPFMVVNDAGRPK	3	1	1	P11142		3045.49	813176	701929	0	0	0.001293	High	3.03246	High	2.06174	High	2.55176	2
	IINEPTAAAIAYGLDKK	3	1	1	P11142		1787.99	707544	673157	687545	0	0.001383	High	2.73218	High	2.19791	High	2.71619	1
	TVTNAVVTVPAYFNDSQR	3	1	1	P11142		1982	313775	329397	0	0	6.53e-09	High	2.54916	High	3.52837			0
	STAGDTHLGGEDFDNR	3	1	1	P11142		1691.73	80744	81307.9	94694.8	0	0.0007141	High	2.26651	High	1.8146	High	2.02724	0
	DAGTIAGLNVLR	1	1	1	P11142		1199.67	0	123224	0	0	8.2e-12			High	3.22755			0
	MKEIAEAYLGK	2	1	1	P11142		1252.66	0	523178	503621	0	3.716e-06			High	2.88824	High	3.10452	1
	ARFEELNADLFRGTLDPVEK	2	1	1	P11142		2320.2	0	138877	130497	0	0.008689			High	2.79496	High	2.32899	2
	VEIIANDQGNR	1	5	3	P11021;P0DMV8;P11142		1228.63	0	0	0	0	2.646e-08					High	3.57311	0
	FDDAVVQSDMKHWPFMVVNDAGRPK	1	1	1	P11142		2889.38	0	0	220334	0.001	0.01745					High	2.74946	1
	NQVAMNPTNTVFDAKR	2	1	1	P11142		1805.9	754400	775690	0	0.004	0.0657	High	1.67044	High	1.93129			1
	AMTKDNNLLGK	1	1	1	P11142		1204.64	63522.9	0	0	0.005	0.09574	High	1.76909					1
P0DJI8	Serum amyloid A-1 protein OS=Homo sapiens OX=9606 GN=SAA1 PE=1 SV=1 - [SAA1_HUMAN]	30.33	1	2	2	4	186336	267558	289844		0			8.03612	30.33	2	2	4.30711	30.33	2	2	122	13.5235	6.78564
	Sequence	# PSMs	# Proteins	# Protein Groups	Protein Group Accessions	Modifications	MH+ [Da]	A5: Area	B5: Area	C5: Area	q-Value	PEP	A2	XCorr A2	B2	XCorr B2	C2	XCorr C2	# Missed Cleavages
	FFGHGAEDSLADQAANEWGR	2	1	1	P0DJI8		2177.97	0	171368	190564	0	7.881e-16			High	5.12223	High	4.30711	0
	SGKDPNHFRPAGLPEKY	2	1	1	P0DJI8		1912.97	0	363748	389123	0	0.007458			High	2.91389	High	2.35806	2
P14618	Pyruvate kinase PKM OS=Homo sapiens OX=9606 GN=PKM PE=1 SV=4 - [KPYM_HUMAN]	29.94	1	12	12	37	2.5161e+06	2.18718e+06	2.48722e+06	35.1033	21.28	8	13	29.125	20.53	7	11	35.7583	25.05	8	13	531	57.9	7.84033
	Sequence	# PSMs	# Proteins	# Protein Groups	Protein Group Accessions	Modifications	MH+ [Da]	A5: Area	B5: Area	C5: Area	q-Value	PEP	A2	XCorr A2	B2	XCorr B2	C2	XCorr C2	# Missed Cleavages
	NTGIICTIGPASR	3	1	1	P14618	C6(Carbamidomethyl)	1359.71	1.84956e+06	1.63811e+06	1.59323e+06	0	2.781e-08	High	4.53506	High	4.26569	High	4.39013	0
	LDIDSPPITAR	6	1	1	P14618		1197.65	1.46706e+06	1.54781e+06	1.44692e+06	0	1.934e-05	High	4.39867	High	4.04757	High	3.99446	0
	RFDEILEASDGIMVAR	3	1	1	P14618		1821.92	288217	346170	253309	0	3.099e-10	High	4.23344	High	3.66993	High	4.0083	1
	LNFSHGTHEYHAETIKNVR	8	1	1	P14618		2253.12	2.2016e+06	1.33961e+06	2.1348e+06	0	0.001104	High	3.53048	High	2.65935	High	3.28524	1
	TATESFASDPILYRPVAVALDTKGPEIR	9	1	1	P14618		3017.61	3.49712e+06	3.37562e+06	3.73364e+06	0	0.0003038	High	3.38732	High	3.03453	High	3.02105	1
	LNFSHGTHEYHAETIK	2	1	1	P14618		1883.91	403584	401344	0	0	5.039e-05	High	2.49826	High	1.79511			0
	GFFKKGDVVIVLTGWRPGSGFTNTMR	1	1	1	P14618		2870.52	157323	0	0	0	0.002965	High	2.26827					2
	KGDVVIVLTGWRPGSGFTNTMR	1	1	1	P14618		2391.26	0	112614	0	0	1.233e-05			High	2.57003			1
	TGLIKGSGTAEVELKK	1	1	1	P14618		1630.94	0	0	144285	0	1.713e-05					High	2.9536	2
	APIIAVTRNPQTAR	1	1	1	P14618		1507.87	0	0	432102	0	0.0001396					High	2.77074	1
	FGVEQDVDMVFASFIR	1	1	1	P14618		1859.9	0	0	34097.1	0.001	0.009895					High	1.59255	0
	TATESFASDPILYRPVAVALDTK	1	1	1	P14618		2465.3	0	0	0	0.009	0.1491	High	1.76092					0
P30044	Peroxiredoxin-5, mitochondrial OS=Homo sapiens OX=9606 GN=PRDX5 PE=1 SV=4 - [PRDX5_HUMAN]	29.91	1	5	5	15	558665	1.07409e+06	489306	13.0007	21.5	4	5	11.5434	28.5	4	5	15.1819	21.5	4	5	214	22.0725	8.70459
	Sequence	# PSMs	# Proteins	# Protein Groups	Protein Group Accessions	Modifications	MH+ [Da]	A5: Area	B5: Area	C5: Area	q-Value	PEP	A2	XCorr A2	B2	XCorr B2	C2	XCorr C2	# Missed Cleavages
	THLPGFVEQAEALKAK	4	1	1	P30044		1738.95	821687	734837	821956	0	3.181e-06	High	2.64429	High	2.59522	High	3.47589	1
	GKKGVLFGVPGAFTPGCSK	2	1	1	P30044	C17(Carbamidomethyl)	1907.02	390921	0	171402	0	0.001275	High	2.56786			High	2.73053	2
	GVLFGVPGAFTPGCSK	5	1	1	P30044	C14(Carbamidomethyl)	1593.81	463386	478021	471437	0	6.263e-09	High	2.46438	High	3.79517	High	3.71182	0
	LLADPTGAFGKETDLLLDDSLVSIFGNRR	1	1	1	P30044		3133.66	0	2.0094e+06	0	0	0.0004752			High	2.34818			2
	LLADPTGAFGK	3	1	1	P30044		1089.6	197818	177724	174526	0.001	0.0107	High	2.78937	High	2.41899	High	2.84148	0
P29966	Myristoylated alanine-rich C-kinase substrate OS=Homo sapiens OX=9606 GN=MARCKS PE=1 SV=4 - [MARCS_HUMAN]	29.82	1	4	4	15	115125	248483	224957	15.531	24.7	3	6	10.4993	20.18	3	4	12.5401	24.7	3	5	332	31.5359	4.44971
	Sequence	# PSMs	# Proteins	# Protein Groups	Protein Group Accessions	Modifications	MH+ [Da]	A5: Area	B5: Area	C5: Area	q-Value	PEP	A2	XCorr A2	B2	XCorr B2	C2	XCorr C2	# Missed Cleavages
	GEPAAAAAPEAGASPVEK	5	1	1	P29966		1622.81	0	273853	262731	0	7.447e-07	High	3.82819	High	3.83456	High	3.89197	0
	EELQANGSAPAADKEEPAAAGSGAASPSAAEK	2	1	1	P29966		2982.41	27609.5	0	0	0	1.666e-05	High	3.49386			High	2.6846	1
	EAPAEGEAAEPGSPTAAEGEAASAASSTSSPK	7	1	1	P29966		2915.3	202640	223114	187182	0	1.269e-05	High	3.38174	High	2.55738	High	3.08356	0
	EAGEGGEAEAPAAEGGK	1	1	1	P29966		1529.68	0	0	0	0	2.336e-06			High	2.00414			0
P10636	Microtubule-associated protein tau OS=Homo sapiens OX=9606 GN=MAPT PE=1 SV=5 - [TAU_HUMAN]	29.82	1	14	14	36	710195	700489	673901	19.2442	21.5	9	9	24.6201	22.56	10	14	23.1841	29.82	13	13	758	78.8798	6.7124
	Sequence	# PSMs	# Proteins	# Protein Groups	Protein Group Accessions	Modifications	MH+ [Da]	A5: Area	B5: Area	C5: Area	q-Value	PEP	A2	XCorr A2	B2	XCorr B2	C2	XCorr C2	# Missed Cleavages
	LQTAPVPMPDLK	3	1	1	P10636		1309.72	424988	422190	410130	0	0.00457	High	3.07883	High	3.39606	High	3.2196	0
	IGSLDNITHVPGGGNK	3	1	1	P10636		1578.83	42597.6	46610.8	193042	0	0.001115	High	3.00681	High	2.48468	High	2.16564	0
	CGSLGNIHHKPGGGQVEVK	4	1	1	P10636	C1(Carbamidomethyl)	1974	993372	959040	880225	0	0.01075	High	2.61606	High	2.7123	High	2.04069	0
	QEFEVMEDHAGTYGLGDR	3	1	1	P10636		2053.89	112322	99019.7	113609	0	7.995e-05	High	2.53333	High	2.6619	High	2.11888	0
	CGSKDNIKHVPGGGSVQIVYKPVDLSK	5	1	1	P10636	C1(Carbamidomethyl)	2882.52	461012	607382	583198	0	1.431e-06	High	2.51024	High	2.75266	High	3.00808	2
	HLSNVSSTGSIDMVDSPQLATLADEVSASLAK	4	1	1	P10636		3243.62	432824	398634	400800	0	1.565e-09	High	2.26733	High	3.6686	High	2.75937	0
	TDHGAEIVYKSPVVSGDTSPR	1	1	1	P10636		2215.1	0	0	0	0	0.006052			High	2.19825			1
	QEFEVMEDHAGTYGLGDRK	2	1	1	P10636		2181.99	0	165115	171409	0	2.544e-05			High	2.14083	High	2.69846	1
	AKTDHGAEIVYKSPVVSGDTSPR	1	1	1	P10636		2414.24	0	0	0	0	0.0008874					High	2.37892	2
	LQTAPVPMPDLKNVK	2	1	1	P10636		1650.93	444174	0	426027	0.001	0.006364	High	2.86178			High	2.56698	1
	SRTPSLPTPPTREPK	3	1	1	P10636		1663.91	560750	535045	517433	0.003	0.05063	High	2.88003	High	2.23486	High	2.51686	2
	KLDLSNVQSK	2	1	1	P10636		1131.64	0	125649	83908.3	0.003	0.05419			High	1.88362	High	2.13018	1
	IGSTENLKHQPGGGKVQIINK	2	1	1	P10636		2218.23	576464	0	558281	0.004	0.07134	High	1.91722			High	2.34787	2
	TPPSSGEPPKSGDRSGYSSPGSPGTPGSR	1	1	1	P10636		2786.31	0	0	0	0.009	0.1462					High	1.5834	2
P02794	Ferritin heavy chain OS=Homo sapiens OX=9606 GN=FTH1 PE=1 SV=2 - [FRIH_HUMAN]	29.51	1	2	2	6	1.00254e+06	660762	582729		0			8.72705	29.51	2	3	8.77282	29.51	2	3	183	21.2123	5.5542
	Sequence	# PSMs	# Proteins	# Protein Groups	Protein Group Accessions	Modifications	MH+ [Da]	A5: Area	B5: Area	C5: Area	q-Value	PEP	A2	XCorr A2	B2	XCorr B2	C2	XCorr C2	# Missed Cleavages
	IFLQDIKKPDCDDWESGLNAMECALHLEK	4	1	1	P02794	C11(Carbamidomethyl); C23(Carbamidomethyl)	3475.65	0	1.14049e+06	992884	0	5.762e-05			High	3.16798	High	3.46107	1
	MGAPESGLAEYLFDKHTLGDSDNES	2	1	1	P02794		2683.2	0	181034	172574	0	0.008881			High	2.41172	High	2.38326	1
P24666	Low molecular weight phosphotyrosine protein phosphatase OS=Homo sapiens OX=9606 GN=ACP1 PE=1 SV=3 - [PPAC_HUMAN]	29.11	1	3	3	9	182319	104978	154347	9.50883	29.11	3	3	5.83361	21.52	2	2	14.5186	29.11	3	4	158	18.0308	6.7417
	Sequence	# PSMs	# Proteins	# Protein Groups	Protein Group Accessions	Modifications	MH+ [Da]	A5: Area	B5: Area	C5: Area	q-Value	PEP	A2	XCorr A2	B2	XCorr B2	C2	XCorr C2	# Missed Cleavages
	SVLFVCLGNICR	2	1	1	P24666	C6(Carbamidomethyl); C11(Carbamidomethyl)	1437.74	249723	0	245530	0	2.358e-07	High	3.85841			High	3.91081	0
	QITKEDFATFDYILCMDESNLR	4	1	1	P24666	C15(Carbamidomethyl)	2709.26	114915	104978	63163.3	0	9.769e-09	High	2.95705	High	3.45596	High	4.82177	1
	LVTDQNISENWR	3	1	1	P24666		1474.73	0	0	0	0	0.002156	High	2.69337	High	2.37765	High	2.85444	0
P02686	Myelin basic protein OS=Homo sapiens OX=9606 GN=MBP PE=1 SV=3 - [MBP_HUMAN]	28.95	1	11	11	64	3.14948e+06	3.10886e+06	3.21377e+06	68.39	27.63	10	24	61.075	25	9	20	59.8381	26.32	7	20	304	33.0973	9.78857
	Sequence	# PSMs	# Proteins	# Protein Groups	Protein Group Accessions	Modifications	MH+ [Da]	A5: Area	B5: Area	C5: Area	q-Value	PEP	A2	XCorr A2	B2	XCorr B2	C2	XCorr C2	# Missed Cleavages
	TQDENPVVHFFK	15	1	1	P02686		1460.72	4.11259e+06	4.1436e+06	4.29815e+06	0	3.731e-09	High	4.51514	High	4.59231	High	4.65933	0
	YLATASTMDHAR	11	1	1	P02686		1336.63	2.81247e+06	2.63169e+06	2.7596e+06	0	4.624e-07	High	3.98434	High	3.97277	High	3.57729	0
	HRDTGILDSIGR	2	1	1	P02686		1339.71	1.96172e+06	0	1.94611e+06	0	5.227e-10	High	3.58303			High	3.73866	1
	FSWGAEGQRPGFGYGGR	4	1	1	P02686		1828.86	2.52338e+06	2.55128e+06	2.58355e+06	0	4.73e-16	High	3.57414	High	3.97827	High	3.85826	0
	GVDAQGTLSK	11	1	1	P02686		975.512	1.45146e+06	1.64306e+06	1.4862e+06	0	1.741e-12	High	3.55944	High	3.72798	High	3.59599	0
	DTGILDSIGR	1	1	1	P02686		1046.55	825884	0	0	0	5.743e-07	High	3.33173					0
	GFKGVDAQGTLSK	2	1	1	P02686		1307.7	396948	434435	0	0	0.00135	High	3.26407	High	3.06825			1
	TAHYGSLPQK	11	1	1	P02686		1101.57	1.14226e+06	1.01472e+06	1.12302e+06	0	0.002976	High	2.76559	High	2.74666	High	2.69113	0
	SAHKGFKGVDAQGTLSK	4	1	1	P02686		1730.92	906260	968437	892763	0	2.247e-08	High	2.24866	High	2.86626	High	2.38672	2
	HGSKYLATASTMDHAR	1	1	1	P02686		1745.84	0	454066	0	0	7.144e-07			High	2.2386			1
	TAHYGSLPQKSHGR	2	1	1	P02686		1538.79	252089	431744	0	0.004	0.07853	High	1.88819	High	2.13013			1
P11137	Microtubule-associated protein 2 OS=Homo sapiens OX=9606 GN=MAP2 PE=1 SV=4 - [MTAP2_HUMAN]	28.74	1	29	29	77	425998	504455	483569	66.1041	22.44	24	26	71.3745	21.07	21	24	70.4858	22.99	24	27	1827	199.404	4.90674
	Sequence	# PSMs	# Proteins	# Protein Groups	Protein Group Accessions	Modifications	MH+ [Da]	A5: Area	B5: Area	C5: Area	q-Value	PEP	A2	XCorr A2	B2	XCorr B2	C2	XCorr C2	# Missed Cleavages
	TTAAGGESALAPSVFK	3	1	1	P11137		1506.79	77085.6	79362.1	85596	0	7.934e-16	High	4.37719	High	4.38838	High	3.44914	0
	KDEWGLVAPISPGPLTPMR	2	1	1	P11137		2064.1	186995	0	196538	0	3.179e-06	High	3.81992			High	3.53766	1
	DLATDLSLIEVK	5	1	1	P11137		1316.74	341114	385847	342906	0	4.73e-16	High	3.71701	High	4.17746	High	4.09257	0
	ARVDHGAEIITQSPGR	3	1	1	P11137		1706.9	281110	269226	324793	0	2.944e-14	High	3.63596	High	3.80059	High	3.23061	1
	SIEPGSDYYELSDTR	3	1	1	P11137		1731.78	86421.8	85338.1	86918.3	0	4.73e-16	High	3.63492	High	3.78333	High	3.56888	0
	DTFTPSGQEPILTEK	3	1	1	P11137		1662.83	68843.4	0	0	0	2.008e-07	High	3.53669	High	3.59823	High	2.8216	0
	VLEEEKEAINQETVQQR	3	1	1	P11137		2043.04	187733	192897	192230	0	1.736e-05	High	3.5322	High	3.63397	High	3.78675	1
	SDTLQITDLGVSGAR	3	1	1	P11137		1532.8	150463	150484	134745	0	9.31e-15	High	3.4777	High	4.19426	High	3.96418	0
	EAINQETVQQR	6	1	1	P11137		1315.66	351793	377823	387645	0	6.138e-07	High	3.37558	High	3.45292	High	3.85617	0
	KTEEAGDEIETFGLGVTYEQALAK	3	1	1	P11137		2599.29	119356	154818	108355	0	0.0004794	High	3.29232	High	2.8806	High	2.7768	1
	SGTSTPTTPGSTAITPGTPPSYSSR	2	1	1	P11137		2408.17	0	0	50671.3	0	5.885e-06	High	3.23651			High	2.27075	0
	IVQVVTAEAVAVLKGEQEK	3	1	1	P11137		2011.14	482966	571315	481135	0	7.707e-11	High	3.16629	High	3.65507	High	1.60312	1
	QFDSPMPSPFQGGSFTLPLDVMK	3	1	1	P11137		2526.2	238653	283069	313019	0	0.0002133	High	3.14915	High	2.38072	High	2.85914	0
	YFETSALKEEATK	3	1	1	P11137		1516.76	49802	38139.9	39924.7	0	6.259e-08	High	3.02718	High	3.36551	High	2.91977	1
	SSIQELFEMR	3	1	1	P11137		1239.61	310424	329461	315121	0	3.484e-07	High	2.84034	High	3.02343	High	3.27391	0
	TPGTPGTPSYPR	3	1	1	P11137		1230.61	443235	452161	448481	0	1.603e-05	High	2.46775	High	2.92234	High	2.29428	0
	LEATQDMTPSSKAPQEADAFMGVESGHMK	3	1	1	P11137		3093.41	178793	174669	157232	0	7.806e-15	High	2.41764	High	3.3823	High	2.76583	1
	SVPSETVVEDSR	3	1	1	P11137		1304.64	211040	195499	206526	0	0.0001554	High	2.05274	High	2.53404	High	2.42377	0
	RLSNVSSSGSINLLESPQLATLAEDVTAALAK	5	1	1	P11137		3255.75	180339	164367	172723	0	0.00522	High	1.95859	High	2.41866	High	2.25281	1
	SMSINLPMSCLDSIALGFNFGR	1	1	1	P11137	C10(Carbamidomethyl)	2430.17	160892	0	0	0	0.0003186	High	1.90875					0
	VDDKDKIEGVGAATSAELDMPFYEDK	4	1	1	P11137		2843.34	110959	140766	82265.1	0	0.0005602	High	1.85288	High	1.94089	High	2.15146	2
	GHDLSPLASDILTNTSGSMDEGDDYLPATTPALEKAPCFPVESK	1	1	1	P11137	C38(Carbamidomethyl)	4647.18	0	244178	0	0	8.377e-06			High	2.92853			1
	NEIVTETSPFAPAFLQPDDKK	2	1	1	P11137		2347.19	0	489890	520138	0	7.556e-07			High	2.85579	High	2.06462	1
	DMQGTEEEKAPLALFGHTLVASLEDMK	1	1	1	P11137		2960.44	0	0	156883	0	0.0001403					High	3.49215	1
	TPGTPGTPSYPRTPHTPGTPK	1	1	1	P11137		2147.09	0	0	449434	0	0.000635					High	2.26507	1
	LINQPLPDLKNVK	2	1	1	P11137		1491.89	277026	0	294436	0.001	0.008534	High	2.50919			High	2.3125	1
	MEFHDQQELTPSTAEPSDQKEK	1	1	1	P11137		2575.17	21699	0	0	0.001	0.02357	High	2.48464					1
	AGKSGTSTPTTPGSTAITPGTPPSYSSR	1	1	1	P11137		2664.32	28679	0	0	0.004	0.06976	High	1.67133					1
	MAEAPPSEAMTLPK	1	1	1	P11137		1472.72	0	44783.7	0	0.005	0.09109			High	2.32205			0
P02792	Ferritin light chain OS=Homo sapiens OX=9606 GN=FTL PE=1 SV=2 - [FRIL_HUMAN]	28.57	1	3	3	9	433467	433917	417319	10.7238	28.57	3	3	11.6143	28.57	3	3	11.544	28.57	3	3	175	20.0071	5.78271
	Sequence	# PSMs	# Proteins	# Protein Groups	Protein Group Accessions	Modifications	MH+ [Da]	A5: Area	B5: Area	C5: Area	q-Value	PEP	A2	XCorr A2	B2	XCorr B2	C2	XCorr C2	# Missed Cleavages
	LGGPEAGLGEYLFER	3	1	1	P02792		1607.81	535793	624727	564289	0	4.73e-16	High	4.86374	High	5.06594	High	5.01349	0
	KLNQALLDLHALGSAR	3	1	1	P02792		1719.99	435330	390524	398223	0	1.805e-12	High	3.16206	High	4.07526	High	3.69601	1
	TDPHLCDFLETHFLDEEVK	3	1	1	P02792	C6(Carbamidomethyl)	2345.08	329279	286500	289444	0	0.0004737	High	2.69798	High	2.47309	High	2.83449	0
P06748	Nucleophosmin OS=Homo sapiens OX=9606 GN=NPM1 PE=1 SV=2 - [NPM_HUMAN]	28.57	1	5	5	23	988764	899324	900920	26.9458	24.15	4	9	24.2102	28.57	5	8	17.7308	21.43	4	6	294	32.5548	4.77979
	Sequence	# PSMs	# Proteins	# Protein Groups	Protein Group Accessions	Modifications	MH+ [Da]	A5: Area	B5: Area	C5: Area	q-Value	PEP	A2	XCorr A2	B2	XCorr B2	C2	XCorr C2	# Missed Cleavages
	MSVQPTVSLGGFEITPPVVLR	7	1	1	P06748		2227.22	437365	461136	490141	0	1.277e-14	High	3.98988	High	4.4916	High	3.17792	0
	MTDQEAIQDLWQWRK	6	1	1	P06748		1947.94	1.82133e+06	1.79229e+06	1.76968e+06	0	2.496e-15	High	3.74208	High	4.43791	High	2.80399	1
	ADKDYHFKVDNDENEHQLSLR	3	1	1	P06748		2573.2	707594	162311	0	0	1.279e-05	High	3.22325	High	2.38812			2
	TPKGPSSVEDIKAK	5	1	1	P06748		1456.8	396893	444546	415231	0	1.823e-05	High	2.71857	High	3.70222	High	4.36293	2
	MQASIEKGGSLPK	2	1	1	P06748		1345.72	0	443901	442944	0	0.01215			High	2.37721	High	2.52426	1
P68032	Actin, alpha cardiac muscle 1 OS=Homo sapiens OX=9606 GN=ACTC1 PE=1 SV=1 - [ACTC_HUMAN]	28.38	2	5	14	149	8.13601e+06	7.94541e+06	7.87591e+06	138.679	28.38	14	47	161.381	28.38	14	51	167.937	28.38	14	51	377	41.9919	5.38916
	Sequence	# PSMs	# Proteins	# Protein Groups	Protein Group Accessions	Modifications	MH+ [Da]	A5: Area	B5: Area	C5: Area	q-Value	PEP	A2	XCorr A2	B2	XCorr B2	C2	XCorr C2	# Missed Cleavages
	HQGVMVGMGQKDSYVGDEAQSKR	8	4	2	P60709;P68032		2507.18	3.22154e+06	4.81826e+06	3.71117e+06	0	4.098e-14	High	6.47784	High	5.52077	High	6.18064	2
	HQGVMVGMGQKDSYVGDEAQSK	7	4	2	P60709;P68032		2351.09	1.01276e+06	1.36144e+06	1.22439e+06	0	2.043e-10	High	5.17415	High	5.0717	High	4.56781	1
	SYELPDGQVITIGNER	10	4	2	P60709;P68032		1790.9	472654	435801	393293	0	4.462e-10	High	5.1176	High	4.77871	High	4.10331	0
	IWHHTFYNELR	6	4	2	P60709;P68032		1515.75	2.10057e+06	1.99257e+06	1.899e+06	0	9.651e-10	High	4.73714	High	4.37262	High	4.82561	0
	MQKEITALAPSTMK	6	4	2	P60709;P68032		1548.82	2.95324e+06	3.1405e+06	352466	0	1.151e-06	High	4.55039	High	4.18668	High	3.75203	1
	GILTLKYPIEHGIITNWDDMEKIWHHTFYNELR	9	2	1	P68032		4083.07	4.73404e+06	4.64195e+06	4.75149e+06	0	1.242e-06	High	4.01141	High	3.18852	High	4.04453	2
	AVFPSIVGRPR	6	4	2	P60709;P68032		1198.71	4.71907e+06	4.61752e+06	4.41038e+06	0	1.69e-06	High	3.95092	High	3.78739	High	3.80094	0
	AGFAGDDAPR	23	4	2	P60709;P68032		976.45	1.46206e+07	1.36982e+07	1.36081e+07	0	5.195e-12	High	3.72947	High	3.83332	High	3.824	0
	GILTLKYPIEHGIITNWDDMEK	10	2	1	P68032		2586.33	5.05337e+06	5.31973e+06	5.2681e+06	0	1.96e-07	High	3.55309	High	4.34506	High	4.97659	1
	YPIEHGIITNWDDMEK	5	2	1	P68032		1960.92	1.39234e+06	1.5028e+06	1.44519e+06	0	1.186e-06	High	3.54896	High	3.89041	High	4.14068	0
	DSYVGDEAQSK	12	4	2	P60709;P68032		1198.52	1.33017e+06	1.23414e+06	1.34049e+06	0	1.539e-05	High	3.50105	High	3.26031	High	3.23445	0
	DSYVGDEAQSKR	33	4	2	P60709;P68032		1354.63	1.74305e+06	1.49258e+06	1.6724e+06	0	8.295e-07	High	3.11869	High	3.01381	High	3.254	1
	RGILTLKYPIEHGIITNWDDMEK	7	2	1	P68032		2742.45	1.59005e+06	1.7529e+06	1.60168e+06	0	3.04e-06	High	2.86785	High	3.65254	High	3.80968	2
	YPIEHGIITNWDDMEKIWHHTFYNELR	3	2	1	P68032		3457.65	1.48126e+06	1.5656e+06	66738.7	0	4.64e-05	High	2.19925	High	2.58021	High	2.95879	1
	HQGVMVGMGQKDSYVGDEAQSKR	4	4	2	P60709;P68032	M5(Oxidation)	2523.18	155872	182026	172295	0	1.52e-10	High	1.95778	High	3.01286	High	2.95899	2
Q14847	LIM and SH3 domain protein 1 OS=Homo sapiens OX=9606 GN=LASP1 PE=1 SV=2 - [LASP1_HUMAN]	28.35	1	5	5	11	412652	123223	122629	10.2849	28.35	5	6	6.18203	10.34	2	2	8.09521	10.34	2	3	261	29.6982	7.04932
	Sequence	# PSMs	# Proteins	# Protein Groups	Protein Group Accessions	Modifications	MH+ [Da]	A5: Area	B5: Area	C5: Area	q-Value	PEP	A2	XCorr A2	B2	XCorr B2	C2	XCorr C2	# Missed Cleavages
	GKGFSVVADTPELQR	3	1	1	Q14847		1603.85	165727	161897	167079	0	0.0001473	High	3.29975	High	3.368	High	3.46672	1
	LKQQSELQSQVR	5	1	1	Q14847		1443.8	96353.4	84549.5	78179.8	0	3.112e-06	High	3.0827	High	2.81403	High	2.43162	1
	TQDQISNIKYHEEFEK	1	1	1	Q14847		2008.96	326042	0	0	0	0.0004099	High	2.10516					1
	MGPSGGEGMEPERR	1	1	1	Q14847		1489.65	717198	0	0	0.001	0.02391	High	2.14953					1
	IVYPTEKVNCLDKFWHK	1	1	1	Q14847	C10(Carbamidomethyl)	2177.12	194716	0	0	0.004	0.06172	High	2.3998					2
P07998	Ribonuclease pancreatic OS=Homo sapiens OX=9606 GN=RNASE1 PE=1 SV=4 - [RNAS1_HUMAN]	28.21	1	2	2	6	112881	111348	77105.7	2.47068	28.21	2	2	2.43448	28.21	2	2	2.95201	28.21	2	2	156	17.6327	8.79248
	Sequence	# PSMs	# Proteins	# Protein Groups	Protein Group Accessions	Modifications	MH+ [Da]	A5: Area	B5: Area	C5: Area	q-Value	PEP	A2	XCorr A2	B2	XCorr B2	C2	XCorr C2	# Missed Cleavages
	QHMDSDSSPSSSSTYCNQMMR	3	1	1	P07998	C16(Carbamidomethyl)	2435.94	56549.9	58733.1	63706.4	0	5.562e-08	High	2.47068	High	2.43448	High	1.91367	0
	CKPVNTFVHEPLVDVQNVCFQEK	3	1	1	P07998	C1(Carbamidomethyl); C19(Carbamidomethyl)	2787.37	169212	163964	90505.1	0	2.155e-06	High	1.93586	High	2.07754	High	2.95201	0
P0DP23	Calmodulin-1 OS=Homo sapiens OX=9606 GN=CALM1 PE=1 SV=1 - [CALM1_HUMAN]	28.19	1	2	2	4	324689	370492	219857		0				0			11.6091	28.19	2	4	149	16.8268	4.22119
	Sequence	# PSMs	# Proteins	# Protein Groups	Protein Group Accessions	Modifications	MH+ [Da]	A5: Area	B5: Area	C5: Area	q-Value	PEP	A2	XCorr A2	B2	XCorr B2	C2	XCorr C2	# Missed Cleavages
	EADIDGDGQVNYEEFVQMMTAK	3	1	1	P0DP23		2490.09	0	0	346521	0	1.697e-06					High	4.12769	0
	EAFRVFDKDGNGYISAAELR	1	1	1	P0DP23		2258.13	0	0	93192.6	0	0.0001485					High	3.0169	2
P25398	40S ribosomal protein S12 OS=Homo sapiens OX=9606 GN=RPS12 PE=1 SV=3 - [RS12_HUMAN]	28.03	1	3	3	7	227106	272357	304813	9.13315	28.03	3	3	7.44338	20.45	2	2	7.30614	20.45	2	2	132	14.5055	7.21045
	Sequence	# PSMs	# Proteins	# Protein Groups	Protein Group Accessions	Modifications	MH+ [Da]	A5: Area	B5: Area	C5: Area	q-Value	PEP	A2	XCorr A2	B2	XCorr B2	C2	XCorr C2	# Missed Cleavages
	QAHLCVLASNCDEPMYVK	3	1	1	P25398	C5(Carbamidomethyl); C11(Carbamidomethyl)	2134.97	331608	319526	352131	0	1.395e-14	High	3.5114	High	4.05412	High	3.85288	0
	LGEWVGLCK	3	1	1	P25398	C8(Carbamidomethyl)	1061.55	243333	225188	257495	0	4.989e-05	High	3.38918	High	3.38926	High	3.45326	0
	TALIHDGLAR	1	1	1	P25398		1066.6	106379	0	0	0.003	0.03918	High	2.23257					0
P02760	Protein AMBP OS=Homo sapiens OX=9606 GN=AMBP PE=1 SV=1 - [AMBP_HUMAN]	27.84	1	7	7	17	306867	318833	287494	19.8215	22.16	6	7	9.56891	13.07	3	4	15.1664	17.9	5	6	352	38.974	6.25244
	Sequence	# PSMs	# Proteins	# Protein Groups	Protein Group Accessions	Modifications	MH+ [Da]	A5: Area	B5: Area	C5: Area	q-Value	PEP	A2	XCorr A2	B2	XCorr B2	C2	XCorr C2	# Missed Cleavages
	TVAACNLPIVR	3	1	1	P02760	C5(Carbamidomethyl)	1213.68	377383	388794	340113	0	2.38e-05	High	3.52741	High	3.4788	High	3.55612	0
	KEDSCQLGYSAGPCMGMTSR	2	1	1	P02760	C5(Carbamidomethyl); C14(Carbamidomethyl)	2234.94	0	0	0	0	0.000125	High	3.46304			High	2.78194	1
	EYCGVPGDGDEELLR	6	1	1	P02760	C3(Carbamidomethyl)	1708.75	405133	406143	381304	0	6.951e-07	High	2.97458	High	3.20545	High	2.60234	0
	AFIQLWAFDAVKGK	2	1	1	P02760		1593.88	138085	0	141064	0	0.0001651	High	2.32695			High	2.00925	1
	WYNLAIGSTCPWLKK	1	1	1	P02760	C10(Carbamidomethyl)	1836.95	0	0	0	0.001	0.01054	High	2.82406					1
	EYCGVPGDGDEELLRFSN	2	1	1	P02760	C3(Carbamidomethyl)	2056.9	67315.3	0	59796	0.003	0.04823	High	2.44046			High	1.62718	1
	CVLFPYGGCQGNGNKFYSEK	1	1	1	P02760	C1(Carbamidomethyl); C9(Carbamidomethyl)	2325.05	0	161563	0	0.007	0.1135			High	1.57917			1
P63220	40S ribosomal protein S21 OS=Homo sapiens OX=9606 GN=RPS21 PE=1 SV=1 - [RS21_HUMAN]	27.71	1	2	2	2	0	0	107813		0				0			2.83447	27.71	2	2	83	9.10557	8.49951
	Sequence	# PSMs	# Proteins	# Protein Groups	Protein Group Accessions	Modifications	MH+ [Da]	A5: Area	B5: Area	C5: Area	q-Value	PEP	A2	XCorr A2	B2	XCorr B2	C2	XCorr C2	# Missed Cleavages
	IIGAKDHASIQMNVAEVDKVTGR	1	1	1	P63220		2452.3	0	0	117865	0	5.375e-05					High	2.83447	2
	DHASIQMNVAEVDKVTGR	1	1	1	P63220		1969.98	0	0	97760.9	0.009	0.1363					High	1.50799	1
P21291	Cysteine and glycine-rich protein 1 OS=Homo sapiens OX=9606 GN=CSRP1 PE=1 SV=3 - [CSRP1_HUMAN]	27.46	1	4	4	10	806937	929714	699918	13.7682	19.17	3	4	11.3046	27.46	3	3	10.841	19.17	3	3	193	20.5538	8.57275
	Sequence	# PSMs	# Proteins	# Protein Groups	Protein Group Accessions	Modifications	MH+ [Da]	A5: Area	B5: Area	C5: Area	q-Value	PEP	A2	XCorr A2	B2	XCorr B2	C2	XCorr C2	# Missed Cleavages
	GFGFGQGAGALVHSE	3	1	1	P21291		1433.68	1.77265e+06	1.74074e+06	1.74462e+06	0	2.234e-08	High	4.71348	High	4.69663	High	4.7778	0
	GLESTTLADKDGEIYCKGCYAK	4	1	1	P21291	C16(Carbamidomethyl); C19(Carbamidomethyl)	2479.16	418982	118688	109071	0	1.756e-06	High	3.79999	High	3.63556	High	3.73999	2
	GLESTTLADKDGEIYCK	2	1	1	P21291	C16(Carbamidomethyl)	1899.9	229176	0	246067	0	8.994e-05	High	2.61645			High	2.3232	1
	CSQAVYAAEKVIGAGK	1	1	1	P21291	C1(Carbamidomethyl)	1651.85	0	0	0	0	1.011e-05			High	2.97243			1
P43487	Ran-specific GTPase-activating protein OS=Homo sapiens OX=9606 GN=RANBP1 PE=1 SV=1 - [RANG_HUMAN]	27.36	1	3	3	5	563161	683162	406066		0			5.68153	27.36	3	3	6.08835	15.92	2	2	201	23.2956	5.2876
	Sequence	# PSMs	# Proteins	# Protein Groups	Protein Group Accessions	Modifications	MH+ [Da]	A5: Area	B5: Area	C5: Area	q-Value	PEP	A2	XCorr A2	B2	XCorr B2	C2	XCorr C2	# Missed Cleavages
	TLEEDEEELFK	2	1	1	P43487		1381.64	0	156145	159323	0	6.261e-06			High	3.20861	High	3.08639	0
	ICANHYITPMMELKPNAGSDR	2	1	1	P43487	C2(Carbamidomethyl)	2418.14	0	579645	652809	0	0.001999			High	2.47292	High	3.00197	0
	AWVWNTHADFADECPKPELLAIR	1	1	1	P43487	C14(Carbamidomethyl)	2739.34	0	1.31369e+06	0	0	0.004108			High	1.6235			0
P30101	Protein disulfide-isomerase A3 OS=Homo sapiens OX=9606 GN=PDIA3 PE=1 SV=4 - [PDIA3_HUMAN]	27.33	1	8	8	21	371738	385017	396694	23.9494	22.57	7	8	16.8217	12.48	4	5	18.0381	21.58	6	8	505	56.7468	6.354
	Sequence	# PSMs	# Proteins	# Protein Groups	Protein Group Accessions	Modifications	MH+ [Da]	A5: Area	B5: Area	C5: Area	q-Value	PEP	A2	XCorr A2	B2	XCorr B2	C2	XCorr C2	# Missed Cleavages
	MDATANDVPSPYEVR	6	1	1	P30101		1664.76	261382	269613	242440	0	9.531e-10	High	3.65466	High	3.50116	High	4.25662	0
	LAPEYEAAATR	3	1	1	P30101		1191.6	384466	366734	362681	0	1.044e-15	High	3.2917	High	3.78985	High	3.46943	0
	LSKDPNIVIAK	3	1	1	P30101		1197.72	244038	239889	273072	0	0.000426	High	3.19629	High	2.94084	High	3.10275	1
	FLQDYFDGNLKR	1	1	1	P30101		1515.76	34744.5	0	0	0	1.592e-05	High	3.06266					1
	FISDKDASIVGFFDDSFSEAHSEFLK	4	1	1	P30101		2938.38	469365	518703	554329	0	4.73e-16	High	2.74341	High	3.13846	High	2.584	1
	VDCTANTNTCNKYGVSGYPTLK	2	1	1	P30101	C3(Carbamidomethyl); C10(Carbamidomethyl)	2463.14	161761	0	121142	0	9.474e-05	High	2.06891			High	2.79538	1
	GFPTIYFSPANKKLNPK	1	1	1	P30101		1922.06	117587	0	0	0.001	0.01647	High	2.39767					2
	FIQENIFGICPHMTEDNKDLIQGK	1	1	1	P30101	C10(Carbamidomethyl)	2847.39	0	0	156747	0.005	0.08008					High	1.95726	1
P01861	Immunoglobulin heavy constant gamma 4 OS=Homo sapiens OX=9606 GN=IGHG4 PE=1 SV=1 - [IGHG4_HUMAN]	27.22	1	3	5	12	1.31054e+06	875556	759997	14.9182	16.82	3	5		0				0			327	35.9179	7.35693
	Sequence	# PSMs	# Proteins	# Protein Groups	Protein Group Accessions	Modifications	MH+ [Da]	A5: Area	B5: Area	C5: Area	q-Value	PEP	A2	XCorr A2	B2	XCorr B2	C2	XCorr C2	# Missed Cleavages
	YGPPCPSCPAPEFLGGPSVFLFPPKPK	2	1	1	P01861	C5(Carbamidomethyl); C8(Carbamidomethyl)	2943.47	0	0	0	0	1.96e-06	High	4.39153					0
	NQVSLTCLVK	6	5	4	P01857;P01859;P01860;P01861	C7(Carbamidomethyl)	1161.63	1.31054e+06	1.3963e+06	1.25233e+06	0	0.0004562	High	3.20401	High	3.11523	High	2.8864	0
	GFYPSDIAVEWESNGQPENNYK	2	3	2	P01857;P01861		2544.14	0	566911	602883	0	1.405e-07			High	3.31873	High	2.59229	0
	GPSVFPLAPCSR	1	1	1	P01859	C10(Carbamidomethyl)	1287.65	0	663453	0	0	0.0003744			High	3.15716			0
	TYTCNVDHKPSNTKVDKR	1	1	1	P01861	C4(Carbamidomethyl)	2163.06	0	0	0	0.005	0.08288	High	1.4265					2
P37802	Transgelin-2 OS=Homo sapiens OX=9606 GN=TAGLN2 PE=1 SV=3 - [TAGL2_HUMAN]	27.14	1	3	3	9	316596	347260	315891	9.26881	27.14	3	3	10.0946	18.09	2	3	10.9184	18.09	2	3	199	22.3772	8.25049
	Sequence	# PSMs	# Proteins	# Protein Groups	Protein Group Accessions	Modifications	MH+ [Da]	A5: Area	B5: Area	C5: Area	q-Value	PEP	A2	XCorr A2	B2	XCorr B2	C2	XCorr C2	# Missed Cleavages
	GASQAGMTGYGMPR	5	1	1	P37802		1383.62	285302	309256	285335	0	4.002e-10	High	4.2947	High	3.93336	High	3.83879	0
	NFSDNQLQEGKNVIGLQMGTNR	3	1	1	P37802		2463.21	347890	385263	346448	0	2.619e-05	High	3.1423	High	3.10925	High	3.4909	1
	YGINTTDIFQTVDLWEGK	1	1	1	P37802		2100.03	0	0	0	0.001	0.009267	High	1.83182					0
P02649	Apolipoprotein E OS=Homo sapiens OX=9606 GN=APOE PE=1 SV=1 - [APOE_HUMAN]	27.13	1	7	7	20	793524	837458	829023	21.3747	20.19	5	6	18.8962	17.35	4	5	28.6403	27.13	7	9	317	36.1318	5.73193
	Sequence	# PSMs	# Proteins	# Protein Groups	Protein Group Accessions	Modifications	MH+ [Da]	A5: Area	B5: Area	C5: Area	q-Value	PEP	A2	XCorr A2	B2	XCorr B2	C2	XCorr C2	# Missed Cleavages
	VQAAVGTSAAPVPSDNH	4	1	1	P02649		1620.8	153279	138707	139827	0	1.126e-09	High	4.31559	High	3.59691	High	4.14439	0
	AATVGSLAGQPLQER	3	1	1	P02649		1497.81	501601	484260	502824	0	4.73e-16	High	3.94418	High	4.75841	High	4.40467	0
	LKSWFEPLVEDMQR	3	1	1	P02649		1777.9	645685	737504	762368	0	6.875e-08	High	3.74809	High	3.78045	High	3.8117	1
	LGPLVEQGR	6	1	1	P02649		968.554	1.19127e+06	1.29061e+06	1.22188e+06	0	1.259e-07	High	3.41091	High	3.60186	High	3.54779	0
	LQAEAFQAR	2	1	1	P02649		1033.55	543623	0	497890	0	0.0002564	High	2.88593			High	3.21097	0
	LVQYRGEVQAMLGQSTEELR	1	1	1	P02649		2307.19	0	0	58751.5	0	0.0003099					High	2.89243	1
	LVQYRGEVQAMLGQSTEELRVR	1	1	1	P02649		2562.36	0	0	205690	0.002	0.04445					High	2.13201	2
P02671	Fibrinogen alpha chain OS=Homo sapiens OX=9606 GN=FGA PE=1 SV=2 - [FIBA_HUMAN]	26.79	1	16	16	53	1.27787e+06	916662	1.28341e+06	36.5913	21.59	11	17	41.689	18.59	9	17	39.2443	21.36	11	19	866	94.9144	6.01123
	Sequence	# PSMs	# Proteins	# Protein Groups	Protein Group Accessions	Modifications	MH+ [Da]	A5: Area	B5: Area	C5: Area	q-Value	PEP	A2	XCorr A2	B2	XCorr B2	C2	XCorr C2	# Missed Cleavages
	EVVTSEDGSDCPEAMDLGTLSGIGTLDGFR	3	1	1	P02671	C11(Carbamidomethyl)	3128.41	240632	199614	190715	0	1.006e-13	High	4.5208	High	4.78057	High	4.17001	0
	GSESGIFTNTK	8	1	1	P02671		1140.56	566316	578987	579238	0	9.786e-06	High	3.47447	High	3.36131	High	3.39158	0
	TFPGFFSPMLGEFVSETESR	9	1	1	P02671		2265.06	932574	919355	943730	0	2.257e-06	High	3.42564	High	3.94919	High	4.08953	0
	MELERPGGNEITR	4	1	1	P02671		1501.75	1.6622e+06	0	1.67249e+06	0	1.75e-05	High	2.99875			High	2.53731	0
	ESSSHHPGIAEFPSR	1	1	1	P02671		1637.77	171281	0	0	0	0.002116	High	2.61351					0
	MKPVPDLVPGNFK	5	1	1	P02671		1441.79	616703	667066	111524	0	0.002604	High	2.44427	High	3.0494	High	2.75276	0
	EVDLKDYEDQQKQLEQVIAK	4	1	1	P02671		2419.24	1.23883e+06	1.16356e+06	1.22232e+06	0	0.001586	High	2.16568	High	2.12345	High	2.21221	2
	NNKDSHSLTTNIMEILR	2	1	1	P02671		1986.01	143827	0	105393	0	0.001353	High	2.12145			High	1.76313	1
	GGSTSYGTGSETESPR	8	1	1	P02671		1572.68	59835.4	88431.1	0	0	0.00102	High	1.94319	High	1.69154	High	1.91545	0
	QFTSSTSYNRGDSTFESK	3	1	1	P02671		2041.92	0	610184	700980	0	7.905e-06			High	2.67919	High	3.419	1
	GSESGIFTNTKESSSHHPGIAEFPSRGK	1	1	1	P02671		2944.43	0	188954	0	0	0.007543			High	2.47363			2
	GLIDEVNQDFTNRINK	1	1	1	P02671		1875.96	0	241995	0	0	0.01495			High	2.08938			1
	MADEAGSEADHEGTHSTKR	1	1	1	P02671		2028.87	259143	0	0	0.001	0.005637	High	2.56422					1
	ALTDMPQMR	1	1	1	P02671		1062.51	0	0	955422	0.002	0.03016					High	2.30821	0
	MADEAGSEADHEGTHSTK	1	1	1	P02671		1872.77	0	0	398911	0.003	0.05384					High	2.00925	0
	TVIGPDGHKEVTKEVVTSEDGSDCPEAMDLGTLSGIGTLDGFR	1	1	1	P02671	C24(Carbamidomethyl)	4490.14	303217	0	0	0.007	0.1278	High	2.14306					2
P01871	Immunoglobulin heavy constant mu OS=Homo sapiens OX=9606 GN=IGHM PE=1 SV=4 - [IGHM_HUMAN]	26.27	1	9	9	37	1.37473e+06	1.36947e+06	1.40717e+06	36.3166	22.52	7	13	35.7248	26.27	8	12	36.6284	22.52	8	12	453	49.4086	6.771
	Sequence	# PSMs	# Proteins	# Protein Groups	Protein Group Accessions	Modifications	MH+ [Da]	A5: Area	B5: Area	C5: Area	q-Value	PEP	A2	XCorr A2	B2	XCorr B2	C2	XCorr C2	# Missed Cleavages
	TVDKSTGKPTLYNVSLVMSDTAGTCY	3	1	1	P01871	C25(Carbamidomethyl)	2808.36	224673	223553	227813	0	1.641e-09	High	4.61194	High	3.63747	High	3.41085	1
	EGKQVGSGVTTDQVQAEAK	5	1	1	P01871		1931.97	1225453	1.20464e+06	1.30771e+06	0	6.817e-07	High	4.52861	High	4.21729	High	4.53982	1
	LICQATGFSPR	6	1	1	P01871	C3(Carbamidomethyl)	1249.64	1.89358e+06	1.88977e+06	1.83011e+06	0	2.618e-09	High	4.41701	High	4.05868	High	4.13614	0
	SKLICQATGFSPR	5	1	1	P01871	C5(Carbamidomethyl)	1464.77	167101	140926	112387	0	7.001e-05	High	4.08983	High	3.45815	High	3.60016	1
	GGKYAATSQVLLPSKDVMQGTDEHVVCK	4	1	1	P01871	C27(Carbamidomethyl)	3018.52	340513	248690	247721	0	8.829e-07	High	3.59035	High	3.12644	High	2.97808	2
	YAATSQVLLPSKDVMQGTDEHVVCK	6	1	1	P01871	C24(Carbamidomethyl)	2776.38	1.00514e+06	1.01399e+06	1.0837e+06	0	6.777e-05	High	2.67756	High	2.65446	High	3.318	1
	GVALHRPDVYLLPPAR	6	1	1	P01871		1774.01	422822	392432	395086	0	5.994e-05	High	2.67293	High	3.30075	High	2.48987	0
	VSVFVPPRDGFFGNPRK	1	1	1	P01871		1919.04	0	93812.4	0	0	0.008551			High	2.13609			2
	QVGSGVTTDQVQAEAK	1	1	1	P01871		1617.81	0	0	164844	0	2.132e-06					High	3.40275	0
P01860	Immunoglobulin heavy constant gamma 3 OS=Homo sapiens OX=9606 GN=IGHG3 PE=1 SV=2 - [IGHG3_HUMAN]	26.26	1	3	7	46	2.04489e+06	1.93623e+06	1.99045e+06	55.3013	23.08	6	18		0			57.5795	18.83	5	19	377	41.2604	7.89893
	Sequence	# PSMs	# Proteins	# Protein Groups	Protein Group Accessions	Modifications	MH+ [Da]	A5: Area	B5: Area	C5: Area	q-Value	PEP	A2	XCorr A2	B2	XCorr B2	C2	XCorr C2	# Missed Cleavages
	STSGGTAALGCLVK	6	3	2	P01857;P01860	C11(Carbamidomethyl)	1321.68	3.17352e+06	3.17624e+06	3.23195e+06	0	1.286e-10	High	4.641	High	4.71186	High	4.87975	0
	EEMTKNQVSLTCLVK	5	2	2	P01859;P01860	C12(Carbamidomethyl)	1779.9	793567	93535.9	839469	0	1.111e-07	High	3.4476	High	2.86256	High	3.27291	1
	NQVSLTCLVK	6	5	4	P01857;P01859;P01860;P01861	C7(Carbamidomethyl)	1161.63	1.31054e+06	1.3963e+06	1.25233e+06	0	0.0004562	High	3.20401	High	3.11523	High	2.8864	0
	SCDTPPPCPR	18	1	1	P01860	C2(Carbamidomethyl); C8(Carbamidomethyl)	1186.5	1.61619e+06	0	1.4392e+06	0	1.441e-07	High	3.16765			High	3.57154	0
	VSNKALPAPIEK	9	3	2	P01857;P01860		1266.74	1.34495e+06	1.23616e+06	1.3002e+06	0	7.794e-10	High	3.03594	High	3.26582	High	2.99991	1
	GPSVFPLAPCSR	1	1	1	P01859	C10(Carbamidomethyl)	1287.65	0	663453	0	0	0.0003744			High	3.15716			0
	VELKTPLGDTTHTCPR	1	1	1	P01860	C14(Carbamidomethyl)	1824.93	449040	0	0	0.001	0.003787	High	2.50994					1
Q9UK76	Jupiter microtubule associated homolog 1 OS=Homo sapiens OX=9606 GN=JPT1 PE=1 SV=3 - [JUPI1_HUMAN]	25.97	1	2	2	6	434165	451263	445820	5.56616	25.97	2	2	5.30637	25.97	2	2	2.47501	25.97	2	2	154	16.0049	5.60498
	Sequence	# PSMs	# Proteins	# Protein Groups	Protein Group Accessions	Modifications	MH+ [Da]	A5: Area	B5: Area	C5: Area	q-Value	PEP	A2	XCorr A2	B2	XCorr B2	C2	XCorr C2	# Missed Cleavages
	VLRPPGGGSNFSLGFDEPTEQPVRK	3	1	1	Q9UK76		2684.39	615333	669777	628944	0	6.519e-05	High	2.79607	High	3.09953	High	2.47501	1
	SSGGREDLESSGLQR	3	1	1	Q9UK76		1577.76	252998	232749	262697	0	0.002319	High	2.77009	High	2.20685	High	1.98639	1
P01591	Immunoglobulin J chain OS=Homo sapiens OX=9606 GN=JCHAIN PE=1 SV=4 - [IGJ_HUMAN]	25.79	1	4	4	15	333663	325228	317599	12.256	25.79	4	5	13.4763	25.79	4	5	15.5569	25.79	4	5	159	18.087	5.23682
	Sequence	# PSMs	# Proteins	# Protein Groups	Protein Group Accessions	Modifications	MH+ [Da]	A5: Area	B5: Area	C5: Area	q-Value	PEP	A2	XCorr A2	B2	XCorr B2	C2	XCorr C2	# Missed Cleavages
	SSEDPNEDIVER	6	1	1	P01591		1389.61	446682	448127	437071	0	1.552e-06	High	3.53771	High	3.29312	High	3.41011	0
	IIRSSEDPNEDIVER	3	1	1	P01591		1771.89	264476	249595	221446	0	3.503e-08	High	3.21469	High	3.20569	High	3.41457	1
	CYTAVVPLVYGGETK	3	1	1	P01591	C1(Carbamidomethyl)	1656.84	289831	277964	294280	0	4.246e-15	High	3.09201	High	4.44471	High	3.81817	0
	FVYHLSDLCKK	3	1	1	P01591	C9(Carbamidomethyl)	1409.73	180699	149021	152429	0	0.0006213	High	2.08988	High	2.08791	High	2.53133	1
O15540	Fatty acid-binding protein, brain OS=Homo sapiens OX=9606 GN=FABP7 PE=1 SV=3 - [FABP7_HUMAN]	25.76	1	2	2	9	801333	761695	761539	10.7324	25.76	2	3	10.6685	25.76	2	3	9.48248	25.76	2	3	132	14.8795	5.59229
	Sequence	# PSMs	# Proteins	# Protein Groups	Protein Group Accessions	Modifications	MH+ [Da]	A5: Area	B5: Area	C5: Area	q-Value	PEP	A2	XCorr A2	B2	XCorr B2	C2	XCorr C2	# Missed Cleavages
	LTNSQNFDEYMK	3	1	1	O15540		1489.67	272451	233655	267944	0	3.017e-09	High	4.72223	High	4.10906	High	4.45183	0
	QVGNVTKPTVIISQEGDKVVIR	6	1	1	O15540		2380.36	1.33021e+06	1.28973e+06	1.25513e+06	0	3.02e-12	High	3.20794	High	3.27995	High	2.70335	1
P30043	Flavin reductase (NADPH) OS=Homo sapiens OX=9606 GN=BLVRB PE=1 SV=3 - [BLVRB_HUMAN]	25.73	1	2	2	9	1.33802e+06	1.79575e+06	1.80892e+06	10.7978	25.73	2	4	13.8122	25.73	2	5		0			206	22.1054	7.6499
	Sequence	# PSMs	# Proteins	# Protein Groups	Protein Group Accessions	Modifications	MH+ [Da]	A5: Area	B5: Area	C5: Area	q-Value	PEP	A2	XCorr A2	B2	XCorr B2	C2	XCorr C2	# Missed Cleavages
	CLTTDEYDGHSTYPSHQYQ	7	1	1	P30043	C1(Carbamidomethyl)	2301.94	1.71715e+06	1.79575e+06	0	0	4.73e-16	High	4.88225	High	5.21736			0
	ESGLKYVAVMPPHIGDQPLTGAYTVTLDGRGPSR	2	1	1	P30043		3582.84	958892	0	0	0.004	0.06778	High	2.09801	High	1.93854			2
P01008	Antithrombin-III OS=Homo sapiens OX=9606 GN=SERPINC1 PE=1 SV=1 - [ANT3_HUMAN]	25.65	1	7	7	29	641886	655013	623280	19.4624	25.65	7	9	23.411	25.65	7	10	23.9711	25.65	7	10	464	52.5689	6.7124
	Sequence	# PSMs	# Proteins	# Protein Groups	Protein Group Accessions	Modifications	MH+ [Da]	A5: Area	B5: Area	C5: Area	q-Value	PEP	A2	XCorr A2	B2	XCorr B2	C2	XCorr C2	# Missed Cleavages
	EVPLNTIIFMGR	3	1	1	P01008		1389.76	546664	583684	587509	0	1.278e-05	High	3.31581	High	3.60518	High	4.06037	0
	ELFYKADGESCSASMMYQEGK	3	1	1	P01008	C11(Carbamidomethyl)	2431.03	122708	109247	127853	0	1.526e-08	High	3.24797	High	2.96015	High	3.5894	1
	ATEDEGSEQKIPEATNR	9	1	1	P01008		1874.88	983122	967714	983963	0	2.157e-06	High	3.24237	High	3.46658	High	3.89727	1
	DIPMNPMCIYR	3	1	1	P01008	C8(Carbamidomethyl)	1409.64	395872	413642	298366	0	3.15e-06	High	2.81515	High	2.89072	High	3.14314	0
	ANRPFLVFIR	5	1	1	P01008		1232.73	254439	291338	290058	0	1.197e-10	High	2.6482	High	3.06474	High	2.38197	0
	LQPLDFKENAEQSR	3	1	1	P01008		1674.85	71412.1	68327.9	79864.7	0	4.591e-06	High	2.19456	High	2.62095	High	2.14934	1
	FATTFYQHLADSKNDNDNIFLSPLSISTAFAMTK	3	1	1	P01008		3808.87	216566	206871	205533	0	1.294e-10	High	2.01984	High	2.6374	High	1.75893	1
P49006	MARCKS-related protein OS=Homo sapiens OX=9606 GN=MARCKSL1 PE=1 SV=2 - [MRP_HUMAN]	25.64	1	2	2	2	63922	75222	0		0			0	25.64	2	2		0			195	19.5172	4.66553
	Sequence	# PSMs	# Proteins	# Protein Groups	Protein Group Accessions	Modifications	MH+ [Da]	A5: Area	B5: Area	C5: Area	q-Value	PEP	A2	XCorr A2	B2	XCorr B2	C2	XCorr C2	# Missed Cleavages
	NRKEGGGDSSASSPTEEEQEQGEIGACSDEGTAQEGK	1	1	1	P49006	C27(Carbamidomethyl)	3811.62	0	75222	0	0.004	0.07955			High	1.69451			2
	AAATPESQEPQAK	1	1	1	P49006		1327.65	0	0	0	0.006	0.09309			High	1.37823			0
P68104	Elongation factor 1-alpha 1 OS=Homo sapiens OX=9606 GN=EEF1A1 PE=1 SV=1 - [EF1A1_HUMAN]	25.32	2	9	9	26	1.53138e+06	1.57298e+06	1.41862e+06	23.1971	16.67	6	9	24.7035	21.43	5	7	26.6027	25.32	7	10	462	50.1091	9.01221
	Sequence	# PSMs	# Proteins	# Protein Groups	Protein Group Accessions	Modifications	MH+ [Da]	A5: Area	B5: Area	C5: Area	q-Value	PEP	A2	XCorr A2	B2	XCorr B2	C2	XCorr C2	# Missed Cleavages
	SGDAAIVDMVPGKPMCVESFSDYPPLGR	6	2	1	P68104	C16(Carbamidomethyl)	2995.41	907806	909482	858365	0	4.73e-16	High	4.52668	High	5.20726	High	4.88584	0
	IGGIGTVPVGR	6	2	1	P68104		1025.61	957078	886302	902674	0	3.327e-05	High	3.69253	High	3.50372	High	3.47329	0
	VETGVLKPGMVVTFAPVNVTTEVK	5	2	1	P68104		2515.4	2.51467e+06	2.64366e+06	2.49482e+06	0	1.434e-08	High	2.84532	High	3.03437	High	4.36376	0
	QTVAVGVIK	1	2	1	P68104		914.568	1.1224e+06	0	0	0	0.0006703	High	2.58629					0
	IGGIGTVPVGRVETGVLKPGMVVTFAPVNVTTEVK	3	2	1	P68104		3521.99	248924	139384	262688	0	0.003027	High	2.27274	High	2.56148	High	1.91973	1
	FLKSGDAAIVDMVPGKPMCVESFSDYPPLGR	1	2	1	P68104	C19(Carbamidomethyl)	3383.65	0	0	646736	0	5.558e-05					High	3.54473	1
	KDGNASGTTLLEALDCILPPTRPTDKPLRLPLQDVYK	1	2	1	P68104	C16(Carbamidomethyl)	4106.2	0	0	477123	0.003	0.05458					High	2.84045	2
	QTVAVGVIKAVDKK	2	2	1	P68104		1455.89	178633	0	214448	0.006	0.09547	High	2.13448			High	2.01727	2
	DGNASGTTLLEALDCILPPTRPTDKPLRLPLQDVYK	1	2	1	P68104	C15(Carbamidomethyl)	3978.12	0	1.1658e+06	0	0.008	0.1245			High	2.87606			1
Q9Y5L4	Mitochondrial import inner membrane translocase subunit Tim13 OS=Homo sapiens OX=9606 GN=TIMM13 PE=1 SV=1 - [TIM13_HUMAN]	25.26	1	2	2	2	43877.4	50122.4	55279.7	6.68754	25.26	2	2		0				0			95	10.493	8.17725
	Sequence	# PSMs	# Proteins	# Protein Groups	Protein Group Accessions	Modifications	MH+ [Da]	A5: Area	B5: Area	C5: Area	q-Value	PEP	A2	XCorr A2	B2	XCorr B2	C2	XCorr C2	# Missed Cleavages
	VQIAVANAQELLQR	1	1	1	Q9Y5L4		1552.88	54445.4	0	0	0	1.037e-09	High	4.22961					0
	YMDAWNTVSR	1	1	1	Q9Y5L4		1242.56	33309.4	0	0	0.004	0.06918	High	2.45793					0
P05090	Apolipoprotein D OS=Homo sapiens OX=9606 GN=APOD PE=1 SV=1 - [APOD_HUMAN]	24.87	1	6	6	30	1.33511e+06	1.61636e+06	1.54007e+06	37.3884	24.87	6	11	35.6403	24.87	5	9	36.9348	24.87	5	10	189	21.2618	5.14795
	Sequence	# PSMs	# Proteins	# Protein Groups	Protein Group Accessions	Modifications	MH+ [Da]	A5: Area	B5: Area	C5: Area	q-Value	PEP	A2	XCorr A2	B2	XCorr B2	C2	XCorr C2	# Missed Cleavages
	CPNPPVQENFDVNKYLGR	9	1	1	P05090	C1(Carbamidomethyl)	2147.04	1.82623e+06	2.64555e+06	2.47322e+06	0	4.73e-16	High	5.01497	High	6.03339	High	5.33767	1
	MTVTDQVNCPKLS	5	1	1	P05090	C9(Carbamidomethyl)	1492.72	268139	260571	286100	0	4.73e-16	High	4.47553	High	4.63063	High	4.26173	1
	WYEIEKIPTTFENGR	8	1	1	P05090		1882.94	1.74198e+06	1.72325e+06	1.66712e+06	0	4.146e-13	High	3.90665	High	4.02569	High	3.54941	1
	MTVTDQVNCPK	4	1	1	P05090	C9(Carbamidomethyl)	1292.6	437109	480290	479871	0	8.959e-08	High	3.88765	High	4.11243	High	4.18062	0
	KMTVTDQVNCPK	3	1	1	P05090	C10(Carbamidomethyl)	1420.7	62439.8	45189.7	60437.4	0	3.797e-06	High	3.48866	High	2.64661	High	2.79538	1
	KMTVTDQVNCPKLS	1	1	1	P05090	C10(Carbamidomethyl)	1620.82	0	0	0	0	0.001725	High	1.94732					2
P27816	Microtubule-associated protein 4 OS=Homo sapiens OX=9606 GN=MAP4 PE=1 SV=3 - [MAP4_HUMAN]	24.65	1	17	17	40	371297	371380	373959	41.1515	17.8	13	15	29.0542	15.28	10	11	38.0904	19.44	12	14	1152	120.93	5.42725
	Sequence	# PSMs	# Proteins	# Protein Groups	Protein Group Accessions	Modifications	MH+ [Da]	A5: Area	B5: Area	C5: Area	q-Value	PEP	A2	XCorr A2	B2	XCorr B2	C2	XCorr C2	# Missed Cleavages
	CSLPAEEDSVLEK	3	1	1	P27816	C1(Carbamidomethyl)	1476.69	322029	324004	295777	0	1.054e-07	High	3.68066	High	3.03096	High	3.09291	0
	LATNTSAPDLK	3	1	1	P27816		1130.61	305111	291587	302710	0	7.947e-06	High	3.52706	High	3.40422	High	3.43051	0
	TTTLSGTAPAAGVVPSR	3	1	1	P27816		1585.86	172648	159536	144277	0	6.495e-06	High	3.47557	High	3.26959	High	3.66359	0
	NVCLPPEMEVALTEDQVPALKTEAPLAK	1	1	1	P27816	C3(Carbamidomethyl)	3063.59	0	0	0	0	0.0001166	High	3.43906					1
	VGSLDNVGHLPAGGAVK	3	1	1	P27816		1590.87	76263.5	81351.5	72704.9	0	7.513e-05	High	3.24959	High	3.47639	High	3.63449	0
	TTTAAAVASTGPSSR	7	1	1	P27816		1377.7	321587	299529	278683	0	0.00151	High	3.09127	High	2.82111	High	3.00621	0
	KPTAIKTEGKPAEVKK	1	1	1	P27816		1725.03	161117	0	0	0	1.145e-05	High	3.03967					2
	EIEMASEERPPAQALEIMMGLK	3	1	1	P27816		2473.23	470276	490563	461430	0	9.189e-10	High	2.74558	High	2.76386	High	2.74018	0
	TTTLSGTAPAAGVVPSRVK	1	1	1	P27816		1813.02	229534	0	0	0	3.123e-05	High	2.65387					1
	DMESPTKLDVTLAK	2	1	1	P27816		1547.8	208134	229947	0	0	0.0002191	High	2.53095	High	2.51642			1
	TTDMAPSKETEMALAK	4	1	1	P27816		1723.83	23571.2	19846.1	306412	0	7.832e-07	High	2.40566	High	2.63161	High	2.43933	1
	KPTAIKTEGKPAEVK	1	1	1	P27816		1596.93	135500	0	0	0	0.0002884	High	2.30754					1
	SKVGSTENIKHQPGGGR	2	1	1	P27816		1751.92	0	105847	193381	0	1.908e-06			High	2.84252	High	3.60648	2
	VALSSETEVALAR	1	1	1	P27816		1345.73	0	0	158128	0	1.891e-08					High	4.64275	0
	GISEDSHLESLQDVGQSAAPTFMISPETVTGTGKK	1	1	1	P27816		3617.78	0	0	315571	0	0.0001187					High	2.99984	1
	DMQPSMESDMALVK	1	1	1	P27816		1581.7	0	0	108829	0	5.7e-05					High	2.61855	0
	ALPLEAEVAPVKDMAQLPETEIAPAKDVAPSTVK	3	1	1	P27816		3528.9	302506	299575	344877	0.002	0.03272	High	2.52402	High	1.68684	High	1.87058	2
P47756	F-actin-capping protein subunit beta OS=Homo sapiens OX=9606 GN=CAPZB PE=1 SV=4 - [CAPZB_HUMAN]	24.55	1	3	3	6	126977	122621	160723		0			7.9435	24.55	3	3	7.8287	17.33	2	3	277	31.3308	5.59229
	Sequence	# PSMs	# Proteins	# Protein Groups	Protein Group Accessions	Modifications	MH+ [Da]	A5: Area	B5: Area	C5: Area	q-Value	PEP	A2	XCorr A2	B2	XCorr B2	C2	XCorr C2	# Missed Cleavages
	SPWSNKYDPPLEDGAMPSAR	2	1	1	P47756		2218.02	0	136737	132056	0	3.792e-09			High	3.28704	High	2.65256	1
	NLSDLIDLVPSLCEDLLSSVDQPLKIAR	3	1	1	P47756	C13(Carbamidomethyl)	3123.66	0	181823	189391	0	0.003328			High	2.41658	High	2.67367	1
	QMEKDETVSDCSPHIANIGR	1	1	1	P47756	C11(Carbamidomethyl)	2287.05	0	49302.3	0	0.003	0.05168			High	2.23987			1
P06753	Tropomyosin alpha-3 chain OS=Homo sapiens OX=9606 GN=TPM3 PE=1 SV=2 - [TPM3_HUMAN]	24.21	1	1	8	25	678181	740037	699895	24.503	24.21	8	9	18.2733	22.81	6	9	23.4479	24.21	7	7	285	32.9298	4.71631
	Sequence	# PSMs	# Proteins	# Protein Groups	Protein Group Accessions	Modifications	MH+ [Da]	A5: Area	B5: Area	C5: Area	q-Value	PEP	A2	XCorr A2	B2	XCorr B2	C2	XCorr C2	# Missed Cleavages
	KLVIIEGDLER	3	1	1	P06753		1284.76	204555	209646	206418	0	3.144e-06	High	3.63477	High	3.78807	High	3.49147	1
	IQLVEEELDR	3	3	3	P06753;P09493;P67936		1243.66	539525	461999	530306	0	9.702e-12	High	3.58044	High	3.69146	High	3.54094	0
	MELQEIQLK	3	2	2	P06753;P09493		1131.61	302701	304305	311542	0	1.595e-05	High	3.57931	High	3.30178	High	3.29282	0
	LATALQKLEEAEK	4	3	3	P09493;P06753;P67936		1443.81	102317	408195	62009	0	0.001224	High	3.51419	High	3.34445	High	3.34965	1
	IQLVEEELDRAQER	2	3	3	P09493;P06753;P67936		1727.9	0	0	132193	0	0.002362	High	2.9421			High	3.0918	1
	LATALQKLEEAEKAADESER	4	3	3	P09493;P06753;P67936		2202.13	168113	558259	165430	0	1.03e-06	High	2.48728	High	2.37763	High	3.76803	2
	HIAEEADRKYEEVAR	5	2	2	P06753;P67936		1815.9	1.19232e+06	1.19985e+06	1.25784e+06	0	1.899e-05	High	2.4695	High	2.10829	High	2.91319	2
	LEEAEKAADESER	1	3	3	P09493;P06753;P67936		1476.68	69696.8	0	0	0.007	0.118	High	2.29545					1
P10909	Clusterin OS=Homo sapiens OX=9606 GN=CLU PE=1 SV=1 - [CLUS_HUMAN]	23.83	1	8	8	29	953567	989517	930417	23.9729	14.25	4	7	35.8403	23.83	7	12	28.9219	21.6	7	10	449	52.461	6.26514
	Sequence	# PSMs	# Proteins	# Protein Groups	Protein Group Accessions	Modifications	MH+ [Da]	A5: Area	B5: Area	C5: Area	q-Value	PEP	A2	XCorr A2	B2	XCorr B2	C2	XCorr C2	# Missed Cleavages
	EILSVDCSTNNPSQAK	10	1	1	P10909	C7(Carbamidomethyl)	1762.83	1.07805e+06	1.04865e+06	983323	0	4.73e-16	High	4.52437	High	4.79108	High	4.71791	0
	YVNKEIQNAVNGVK	6	1	1	P10909		1575.85	1.00499e+06	1.03934e+06	1.04662e+06	0	5.144e-12	High	4.13977	High	3.99597	High	4.73432	1
	ELDESLQVAER	3	1	1	P10909		1288.64	777663	733027	761307	0	1.12e-06	High	3.8442	High	3.44332	High	3.69524	0
	VTTVASHTSDSDVPSGVTEVVVK	2	1	1	P10909		2314.18	485036	0	505041	0	0.0003564	High	2.28624			High	2.83893	0
	TLLSNLEEAK	1	1	1	P10909		1117.61	0	880566	0	0	2.662e-07			High	3.1526			0
	LFDSDPITVTVPVEVSR	2	1	1	P10909		1874	0	175444	159972	0	5.841e-09			High	2.81424	High	3.70991	0
	VTTVASHTSDSDVPSGVTEVVVKLFDSDPITVTVPVEVSR	3	1	1	P10909		4169.16	0	516977	489493	0	0.009732			High	2.67781	High	2.06156	1
	ASSIIDELFQDRFFTR	2	1	1	P10909		1944.99	0	368686	345663	0	9.788e-07			High	2.22009	High	1.66927	1
P51991	Heterogeneous nuclear ribonucleoprotein A3 OS=Homo sapiens OX=9606 GN=HNRNPA3 PE=1 SV=2 - [ROA3_HUMAN]	23.81	1	5	5	10	413877	525357	372180	5.11525	16.67	4	4	3.26765	18.25	4	4	2.52068	5.82	2	2	378	39.5706	9.01221
	Sequence	# PSMs	# Proteins	# Protein Groups	Protein Group Accessions	Modifications	MH+ [Da]	A5: Area	B5: Area	C5: Area	q-Value	PEP	A2	XCorr A2	B2	XCorr B2	C2	XCorr C2	# Missed Cleavages
	KLFIGGLSFETTDDSLREHFEK	3	1	1	P51991		2569.29	364086	354738	122340	0	3.748e-05	High	2.57647	High	1.6018	High	2.32691	2
	GFAFVTFDDHDTVDKIVVQK	2	1	1	P51991		2281.15	325553	442220	0	0	0.0009438	High	2.53878	High	1.9888			1
	LFIGGLSFETTDDSLREHFEK	3	1	1	P51991		2441.2	551993	560763	622020	0	1.652e-05	High	1.41999	High	1.65288	High	2.52068	1
	GFGFVTYSCVEEVDAAMCARPHKVDGR	1	1	1	P51991	C9(Carbamidomethyl); C18(Carbamidomethyl)	3058.4	0	573089	0	0	5.486e-11			High	3.26765			1
	IFVGGIKEDTEEYNLRDYFEK	1	1	1	P51991		2565.25	269660	0	0	0.001	0.01006	High	1.84092					2
P02655	Apolipoprotein C-II OS=Homo sapiens OX=9606 GN=APOC2 PE=1 SV=1 - [APOC2_HUMAN]	23.76	1	2	2	3	700564	754170	705312		0				0			6.4632	23.76	2	3	101	11.2768	4.71631
	Sequence	# PSMs	# Proteins	# Protein Groups	Protein Group Accessions	Modifications	MH+ [Da]	A5: Area	B5: Area	C5: Area	q-Value	PEP	A2	XCorr A2	B2	XCorr B2	C2	XCorr C2	# Missed Cleavages
	STAAMSTYTGIFTDQVLSVLKGEE	2	1	1	P02655		2548.26	0	0	705312	0	0.0005664					High	2.35407	1
	STAAMSTYTGIFTDQVLSVLK	1	1	1	P02655		2233.14	0	0	0	0.002	0.039					High	1.77306	0
P15104	Glutamine synthetase OS=Homo sapiens OX=9606 GN=GLUL PE=1 SV=4 - [GLNA_HUMAN]	23.32	1	6	6	24	783390	849545	806686	28.397	23.32	6	9	24.6405	16.09	4	7	28.6164	16.09	4	8	373	42.0373	6.88818
	Sequence	# PSMs	# Proteins	# Protein Groups	Protein Group Accessions	Modifications	MH+ [Da]	A5: Area	B5: Area	C5: Area	q-Value	PEP	A2	XCorr A2	B2	XCorr B2	C2	XCorr C2	# Missed Cleavages
	TCLLNETGDEPFQYKN	8	1	1	P15104	C2(Carbamidomethyl)	1928.88	567670	584559	588224	0	8.728e-11	High	4.78145	High	5.11377	High	5.53461	1
	LTGFHETSNINDFSAGVANR	3	1	1	P15104		2150.03	519078	472987	504420	0	3.945e-10	High	4.27714	High	3.95434	High	5.09634	0
	RLTGFHETSNINDFSAGVANR	7	1	1	P15104		2306.14	722754	792409	719725	0	4.688e-13	High	3.82152	High	4.51548	High	5.21814	1
	VQAMYIWIDGTGEGLR	1	1	1	P15104		1808.91	62806.1	0	0	0	1.667e-05	High	3.22078					0
	GYFEDRRPSANCDPFSVTEALIR	4	1	1	P15104	C12(Carbamidomethyl)	2700.29	1.05975e+06	1.17167e+06	1.11211e+06	0	2.703e-06	High	2.69173	High	1.8656	High	3.24475	1
	QVYMSLPQGEK	1	1	1	P15104		1279.64	81204.6	0	0	0.001	0.009969	High	2.33391					0
P46821	Microtubule-associated protein 1B OS=Homo sapiens OX=9606 GN=MAP1B PE=1 SV=2 - [MAP1B_HUMAN]	23.14	1	35	35	93	910604	850689	723946	83.527	18.6	27	31	81.1661	16.09	26	33	78.4233	16.9	25	29	2468	270.468	4.80518
	Sequence	# PSMs	# Proteins	# Protein Groups	Protein Group Accessions	Modifications	MH+ [Da]	A5: Area	B5: Area	C5: Area	q-Value	PEP	A2	XCorr A2	B2	XCorr B2	C2	XCorr C2	# Missed Cleavages
	TPEDGDYSYEIIEK	3	1	1	P46821		1658.75	155431	146848	133625	0	4.527e-12	High	4.35904	High	4.47542	High	5.05276	0
	SSYYVVSGNDPAAEEPSR	3	1	1	P46821		1927.87	50825.8	42633.8	33982.2	0	3.526e-14	High	4.35561	High	4.55022	High	3.67473	0
	LKETEPVEAYVIQK	4	1	1	P46821		1646.91	283218	254597	226883	0	5.934e-06	High	4.26911	High	3.7463	High	3.34325	1
	TTKTPEDGDYSYEIIEK	3	1	1	P46821		1988.94	297028	292707	346026	0	9.3e-06	High	3.83208	High	3.25872	High	3.23176	1
	TPEEGGYSYDISEK	2	1	1	P46821		1574.69	69364.7	0	54797.1	0	4.48e-08	High	3.73488			High	3.9409	0
	ASVSPMDEPVPDSESPIEK	6	1	1	P46821		2013.94	121330	90038.6	125024	0	1.246e-07	High	3.52294	High	3.46037	High	4.43676	0
	SVNFSLTPNEIK	3	1	1	P46821		1348.71	357518	301990	354984	0	1.114e-12	High	3.4678	High	3.69404	High	3.49386	0
	SSYYVVSGNDPAAEEPSRAVLDALLEGK	4	1	1	P46821		2937.46	292452	338045	282564	0	4.856e-15	High	3.43436	High	3.41344	High	2.74209	1
	TPDTSTYCYETAEK	4	1	1	P46821	C8(Carbamidomethyl)	1665.7	64893.5	61589.4	71138.5	0	4.73e-16	High	3.33081	High	3.97485	High	3.14015	0
	AAEAVAAAVGTGATTAAVMAAAGIAAIGPAK	3	1	1	P46821		2624.42	402440	387793	381819	0	3.232e-09	High	3.26441	High	3.23119	High	2.75812	0
	TATCHSSSSPPIDAASAEPYGFR	4	1	1	P46821	C4(Carbamidomethyl)	2409.09	216947	204185	247467	0	2.032e-12	High	3.17755	High	3.55374	High	2.94371	0
	DKPIKTETKPSVTEK	1	1	1	P46821		1700.95	558438	0	0	0	4.875e-06	High	3.12778					1
	ITSFPESEGYSYETSTK	4	1	1	P46821		1925.88	111560	119622	110943	0	2.926e-05	High	3.0021	High	2.44208	High	2.76777	0
	QGSPDQVSPVSEMTSTSLYQDKQEGK	3	1	1	P46821		2826.32	122350	103530	127948	0	0.002447	High	2.92081	High	2.63617	High	1.89235	1
	AAEAVAAAVGTGATTAAVMAAAGIAAIGPAKELEAER	2	1	1	P46821		3351.76	929446	914914	0	0	1.885e-05	High	2.70493	High	1.44807			1
	TSDVGGYYYEK	7	1	1	P46821		1281.57	182316	67237.7	137580	0	1.473e-06	High	2.67298	High	3.09473	High	3.81217	0
	SALRDAYCSEVK	3	1	1	P46821	C8(Carbamidomethyl)	1398.67	431932	409563	426636	0	0.0006119	High	2.62442	High	3.35653	High	3.5131	1
	TTSPPEVSGYSYEK	4	1	1	P46821		1544.72	153303	134338	146781	0	0.002768	High	2.54812	High	1.96539	High	2.57412	0
	SPSDSGYSYETIGK	3	1	1	P46821		1490.67	41372.3	52325	30261.7	0	1.017e-05	High	2.39259	High	2.61628	High	3.33384	0
	AQWGSNMQVTLIPTHDSEVMR	2	1	1	P46821		2400.15	440527	0	387517	0	0.0002731	High	2.24844			High	2.29171	0
	ASVLFDTMQHHLALNR	4	1	1	P46821		1852.95	163446	287907	177974	0	0.005384	High	2.17658	High	1.86511	High	2.6968	0
	SKPLAASPKPAGLKESSDKVSR	4	1	1	P46821		2253.26	1.24393e+06	1.22559e+06	1.34575e+06	0	0.002316	High	2.10077	High	2.66318	High	2.49327	2
	DIKPQLELIEDEEK	1	1	1	P46821		1698.88	0	128793	0	0	8.559e-08			High	3.13241			0
	VRSSYYVVSGNDPAAEEPSR	1	1	1	P46821		2183.05	0	28613.8	0	0	0.0001331			High	3.10619			1
	SPPLIGSESAYESFLSADDKASGR	1	1	1	P46821		2484.19	0	130689	0	0	0.009007			High	2.09014			1
	SSHLPTEVIEKPPAVPVSFEFSDAKDENER	1	1	1	P46821		3354.67	140944	0	0	0.001	0.004118	High	2.72492					1
	STDFAPIKEDFGQEK	3	1	1	P46821		1711.82	305724	33245.3	221715	0.001	0.003905	High	2.49219	High	2.23172	High	2.7567	1
[truncated: 1,068 more rows]

## Sheet: R_GBM_5-ALApositive
Accession	Description	ΣCoverage	Σ# Proteins	Σ# Unique Peptides	Σ# Peptides	Σ# PSMs	A5: Area	B5: Area	C5: Area	Score A2	Coverage A2	# Peptides A2	# PSM A2	Score B2	Coverage B2	# Peptides B2	# PSM B2	Score C2	Coverage C2	# Peptides C2	# PSM C2	# AAs	MW [kDa]	calc. pI
P69905	Hemoglobin subunit alpha OS=Homo sapiens OX=9606 GN=HBA1 PE=1 SV=2 - [HBA_HUMAN]	100	1	24	24	3359	1.45787e+09	2.31687e+09	1.49239e+09	3637.58	100	24	1112	3739.8	100	22	1118	3737.51	100	23	1129	142	15.2479	8.67529
	Sequence	# PSMs	# Proteins	# Protein Groups	Protein Group Accessions	Modifications	MH+ [Da]	A5: Area	B5: Area	C5: Area	q-Value	PEP	A2	XCorr A2	B2	XCorr B2	C2	XCorr C2	# Missed Cleavages
	VADALTNAVAHVDDMPNALSALSDLHAHK	329	1	1	P69905		2996.5	8.35592e+08	8.64647e+08	8.33283e+08	0	6.028e-17	High	8.8127	High	8.11864	High	8.16632	0
	KVADALTNAVAHVDDMPNALSALSDLHAHK	105	1	1	P69905		3124.59	3.38756e+08	3.32628e+08	3.26569e+08	0	2.745e-10	High	7.51021	High	7.71789	High	8.46965	1
	AAWGKVGAHAGEYGAEALER	16	1	1	P69905		2043.01	4.07679e+07	4.34861e+07	4.61954e+07	0	1.268e-14	High	7.0255	High	6.98849	High	7.01076	1
	VGAHAGEYGAEALERMFLSFPTTKTYFPHFDLSHGSAQVK	13	1	1	P69905		4397.15	6.72309e+06	6.27148e+06	6.72752e+06	0	1.493e-06	High	6.7964	High	6.28076	High	6.99101	2
	LLSHCLLVTLAAHLPAEFTPAVHASLDK	31	1	1	P69905	C5(Carbamidomethyl)	3024.64	5.91209e+07	6.67306e+07	6.07938e+07	0	9.342e-10	High	6.70282	High	6.71333	High	6.794	0
	VADALTNAVAHVDDMPNALSALSDLHAHKLR	44	1	1	P69905		3265.68	9.00636e+07	8.91792e+07	8.74532e+07	0	7.523e-07	High	6.47949	High	6.51643	High	6.61289	1
	VADALTNAVAHVDDMPNALSALSDLHAHK	76	1	1	P69905	M15(Oxidation)	3012.49	4.08398e+07	4.2574e+07	4.26158e+07	0	7.63e-07	High	6.2789	High	7.26221	High	6.77459	0
	TYFPHFDLSHGSAQVKGHGKK	109	1	1	P69905		2341.2	190905839	2.05578e+08	1.96559e+08	0	1.584e-07	High	6.18125	High	5.71529	High	6.53981	2
	LLSHCLLVTLAAHLPAEFTPAVHASLDKFLASVSTVLTSK	37	1	1	P69905	C5(Carbamidomethyl)	4258.35	6.17415e+07	6.10395e+07	5.49617e+07	0	2.11e-14	High	5.99869	High	5.53275	High	5.51919	1
	VGAHAGEYGAEALER	927	1	1	P69905		1529.74	2246478797	2416566324	1513603920	0	0.0002227	High	5.84636	High	5.96283	High	5.9721	0
	KVADALTNAVAHVDDMPNALSALSDLHAHKLR	31	1	1	P69905		3393.78	3.07044e+07	3.49958e+07	3.62458e+07	0	1.929e-08	High	5.75052	High	6.44935	High	6.5815	2
	TYFPHFDLSHGSAQVK	740	1	1	P69905		1833.9	1.29153e+09	2729570399	1.16429e+09	0	1.356e-06	High	5.73972	High	5.87367	High	5.96089	0
	VGAHAGEYGAEALERMFLSFPTTK	12	1	1	P69905		2582.28	2.98343e+06	3.27342e+06	3.52424e+06	0	5.163e-07	High	5.65746	High	6.32722	High	5.47468	1
	TYFPHFDLSHGSAQVKGHGK	49	1	1	P69905		2213.1	8.37956e+07	8.80735e+07	8.70219e+07	0	2.882e-08	High	5.5643	High	6.34494	High	5.4228	1
	KVADALTNAVAHVDDMPNALSALSDLHAHK	25	1	1	P69905	M16(Oxidation)	3140.58	7.11826e+06	9.49825e+06	7.17322e+06	0	6.798e-07	High	5.44773	High	5.72489	High	4.95798	1
	LLSHCLLVTLAAHLPAEFTPAVHASLDKFLASVSTVLTSKYR	23	1	1	P69905	C5(Carbamidomethyl)	4577.51	3.67744e+07	3.58864e+07	3.01783e+07	0	6.836e-08	High	4.9324	High	5.74629	High	6.36422	2
	MFLSFPTTKTYFPHFDLSHGSAQVK	31	1	1	P69905		2886.44	3.11682e+07	3.4619e+07	3.35337e+07	0	9.846e-05	High	4.9034	High	5.32252	High	5.1949	1
	AAWGKVGAHAGEYGAEALERMFLSFPTTK	5	1	1	P69905		3095.55	1.55882e+06	1.67198e+06	1.47558e+06	0	3.545e-06	High	4.73939	High	4.32262	High	5.89728	2
	VDPVNFKLLSHCLLVTLAAHLPAEFTPAVHASLDKFLASVSTVLTSK	4	1	1	P69905	C12(Carbamidomethyl)	5057.8	4.41815e+06	0	0	0	4.852e-08	High	4.55675					2
	FLASVSTVLTSK	49	1	1	P69905		1252.72	6.77406e+07	7.3291e+07	7.65605e+07	0	1.127e-07	High	4.14929	High	4.14515	High	3.7583	0
	MVLSPADKTNVK	6	1	1	P69905		1302.71	1.08567e+06	1.06633e+06	1.04199e+06	0	0.001301	High	3.62957	High	3.66099	High	3.39132	1
	VADALTNAVAHVDDMPNALSALSDLHAHKLRVDPVNFK	9	1	1	P69905		4065.11	1.33289e+07	1.44033e+07	1.3053e+07	0	0.02312	High	3.47672	High	3.51562	High	3.60597	2
	VADALTNAVAHVDDMPNALSALSDLHAHKLR	4	1	1	P69905	M15(Oxidation)	3281.67	2.15045e+06	2.57815e+06	0	0	0.000142	High	3.41393	High	3.70937			1
	FLASVSTVLTSKYR	3	1	1	P69905		1571.89	1.07889e+06	0	1.14511e+06	0	3.428e-05	High	3.18401			High	2.0978	1
	MFLSFPTTK	562	1	1	P69905		1071.56	538429023	1804480772	1.79927e+09	0	0.002416	High	3.14558	High	3.10457	High	3.15359	0
	MFLSFPTTKTYFPHFDLSHGSAQVKGHGK	4	1	1	P69905		3265.62	4.35512e+06	1.47801e+06	4.41354e+06	0	0.006494	High	3.03744	High	2.65733	High	3.08498	2
	MFLSFPTTK	88	1	1	P69905	M1(Oxidation)	1087.55	3.62236e+07	4.19039e+07	4.23426e+07	0	0.01538	High	2.93389	High	3.1251	High	3.04018	0
	LRVDPVNFK	25	1	1	P69905		1087.62	9.17285e+07	9.01248e+07	8.8234e+07	0	0.003563	High	2.93283	High	2.92317	High	3.19922	1
	VGAHAGEYGAEALERMFLSFPTTK	1	1	1	P69905	M16(Oxidation)	2598.26	0	0	333888	0	0.005975					High	3.16658	1
	MFLSFPTTKTYFPHFDLSHGSAQVK	1	1	1	P69905	M1(Oxidation)	2902.43	0	0	0	0.001	0.03304	High	2.54804					1
P68871	Hemoglobin subunit beta OS=Homo sapiens OX=9606 GN=HBB PE=1 SV=2 - [HBB_HUMAN]	97.28	1	19	26	4312	1.50629e+09	2.29352e+09	1.62338e+09	5019.68	97.28	26	1412	5054.29	97.28	26	1437	5193.71	97.28	26	1463	147	15.9883	7.28369
	Sequence	# PSMs	# Proteins	# Protein Groups	Protein Group Accessions	Modifications	MH+ [Da]	A5: Area	B5: Area	C5: Area	q-Value	PEP	A2	XCorr A2	B2	XCorr B2	C2	XCorr C2	# Missed Cleavages
	KVLGAFSDGLAHLDNLK	139	2	2	P68871;P02042		1797.99	1.29848e+08	1.3325e+08	1.47855e+08	0	1.801e-07	High	6.88966	High	7.09001	High	7.11331	1
	SAVTALWGKVNVDEVGGEALGR	209	1	1	P68871		2228.18	4.33331e+08	4.34723e+08	4.83975e+08	0	8.018e-10	High	6.78858	High	7.54751	High	7.43894	1
	FFESFGDLSTPDAVMGNPK	721	1	1	P68871		2058.95	1.52847e+09	1712601708	1537315902	0	2.238e-07	High	6.60876	High	6.76747	High	6.70583	0
	VLGAFSDGLAHLDNLKGTFATLSELHCDK	60	1	1	P68871	C27(Carbamidomethyl)	3129.58	2.26367e+08	2.3743e+08	2.4509e+08	0	7.157e-09	High	6.56825	High	6.95397	High	7.67871	1
	GTFATLSELHCDKLHVDPENFR	68	1	1	P68871	C11(Carbamidomethyl)	2586.25	1.71554e+08	1.92431e+08	1.65302e+08	0	2.344e-11	High	6.41544	High	6.17852	High	6.19929	1
	FFESFGDLSTPDAVMGNPK	128	1	1	P68871	M15(Oxidation)	2074.95	4.4881e+07	4.22771e+07	4.64118e+07	0	2.902e-06	High	6.23588	High	6.4807	High	6.26968	0
	KVLGAFSDGLAHLDNLKGTFATLSELHCDK	44	1	1	P68871	C28(Carbamidomethyl)	3257.67	6.68988e+07	6.64166e+07	6.84647e+07	0	5.855e-09	High	6.21761	High	7.63117	High	6.25487	2
	LLGNVLVCVLAHHFGK	141	1	1	P68871	C8(Carbamidomethyl)	1777	2.55236e+08	2.42434e+08	4.13565e+08	0	1.461e-10	High	5.94161	High	5.59307	High	5.87848	0
	VLGAFSDGLAHLDNLK	310	2	2	P68871;P02042		1669.9	5.72486e+08	732797980	5.88733e+08	0	3.192e-07	High	5.88063	High	6.21694	High	5.87283	0
	LLVVYPWTQRFFESFGDLSTPDAVMGNPKVK	15	1	1	P68871		3541.83	2.01765e+07	2.15897e+07	2.08908e+07	0	4.636e-10	High	5.47989	High	3.54861	High	4.85407	2
	FFESFGDLSTPDAVMGNPKVK	33	1	1	P68871		2286.12	4.63684e+07	5.30021e+07	4.96164e+07	0	7.097e-08	High	5.44602	High	5.97902	High	5.34383	1
	VNVDEVGGEALGR	434	1	1	P68871		1314.67	1.50643e+09	1.92703e+09	1814278968	0	0.0005224	High	5.41336	High	5.48173	High	5.4148	0
	VVAGVANALAHKYH	379	2	2	P68871;P02042		1449.8	4.58044e+08	4.69044e+08	4.59426e+08	0	1.71e-06	High	5.41246	High	5.37503	High	5.72601	1
	LLVVYPWTQRFFESFGDLSTPDAVMGNPK	31	1	1	P68871		3314.67	1.97896e+07	2.38165e+07	2.16662e+07	0	0.002606	High	4.96254	High	5.4534	High	4.92724	1
	FFESFGDLSTPDAVMGNPKVK	10	1	1	P68871	M15(Oxidation)	2302.11	631327	1.06144e+06	501395	0	6.634e-11	High	4.87447	High	4.02729	High	4.16565	1
	LLGNVLVCVLAHHFGKEFTPPVQAAYQK	19	1	1	P68871	C8(Carbamidomethyl)	3136.69	5.01139e+07	5.31664e+07	5.26959e+07	0	6.496e-06	High	4.7218	High	4.96538	High	4.75623	1
	GTFATLSELHCDK	98	1	1	P68871	C11(Carbamidomethyl)	1478.7	1.86127e+08	1.92308e+08	1.89698e+08	0	8.47e-05	High	4.68866	High	4.54601	High	4.7014	0
	VLGAFSDGLAHLDNLKGTFATLSELHCDKLHVDPENFR	32	1	1	P68871	C27(Carbamidomethyl)	4237.15	1.81656e+08	2.0475e+08	1.93179e+08	0	0.006193	High	4.52326	High	4.9214	High	4.75586	2
	VVAGVANALAHK	159	2	2	P68871;P02042		1149.68	2.62475e+08	255082264	2.35353e+08	0	0.0001347	High	4.42941	High	4.38789	High	4.58638	0
	LHVDPENFRLLGNVLVCVLAHHFGKEFTPPVQAAYQK	20	1	1	P68871	C17(Carbamidomethyl)	4244.23	1.01551e+07	1.07876e+07	1.0597e+07	0	7.732e-05	High	3.95268	High	4.76471	High	3.81955	2
	EFTPPVQAAYQK	153	1	1	P68871		1378.71	3.49568e+08	3.86344e+08	3.75483e+08	0	0.000327	High	3.8379	High	3.79269	High	4.00531	0
	VNVDEVGGEALGRLLVVYPWTQR	6	1	1	P68871		2570.38	584158	640690	579431	0	0.000452	High	3.54851	High	4.30012	High	4.4712	1
	SAVTALWGK	416	1	1	P68871		932.52	5.58415e+08	6.41466e+08	5.58104e+08	0	0.01578	High	3.47311	High	3.47021	High	3.68841	0
	LLVVYPWTQR	580	4	3	P68871;P02042;P69891		1274.73	1483954252	3.24093e+09	1518532304	0	2.578e-05	High	3.46236	High	3.4378	High	3.38403	0
	LHVDPENFR	86	2	2	P68871;P02042		1126.57	61319297	7.61801e+07	7.85428e+07	0	0.00978	High	3.26105	High	3.45081	High	3.28415	0
	EFTPPVQAAYQKVVAGVANALAHKYH	6	1	1	P68871		2809.48	6.55778e+06	7.31966e+06	6.80871e+06	0	0.000331	High	3.08071	High	3.2619	High	3.5783	2
	SAVTALWGKVNVDEVGGEALGRLLVVYPWTQR	5	1	1	P68871		3483.88	2.03673e+06	2.27734e+06	1.96268e+06	0	0.0001925	High	2.89234	High	2.95062	High	3.2468	2
	MVHLTPEEK	10	2	2	P68871;P02042		1083.55	961358	1.00458e+06	953554	0	0.001131	High	2.45981	High	3.36386	High	2.97702	0
P02042	Hemoglobin subunit delta OS=Homo sapiens OX=9606 GN=HBD PE=1 SV=2 - [HBD_HUMAN]	97.28	1	14	21	1851	8.38161e+08	1.48093e+09	8.55564e+08	1703.2	95.92	19	599	1733.5	97.28	21	616	1824.01	97.28	20	636	147	16.0453	8.04541
	Sequence	# PSMs	# Proteins	# Protein Groups	Protein Group Accessions	Modifications	MH+ [Da]	A5: Area	B5: Area	C5: Area	q-Value	PEP	A2	XCorr A2	B2	XCorr B2	C2	XCorr C2	# Missed Cleavages
	KVLGAFSDGLAHLDNLK	139	2	2	P68871;P02042		1797.99	1.29848e+08	1.3325e+08	1.47855e+08	0	1.801e-07	High	6.88966	High	7.09001	High	7.11331	1
	FFESFGDLSSPDAVMGNPK	52	1	1	P02042		2044.94	5.1284e+07	5.2246e+07	4.82465e+07	0	2.671e-08	High	6.78186	High	6.87189	High	6.46958	0
	VLGAFSDGLAHLDNLK	310	2	2	P68871;P02042		1669.9	5.72486e+08	732797980	5.88733e+08	0	3.192e-07	High	5.88063	High	6.21694	High	5.87283	0
	TAVNALWGKVNVDAVGGEALGR	15	1	1	P02042		2197.17	7.15355e+06	7.9487e+06	7.39701e+06	0	2.105e-07	High	5.53687	High	5.69431	High	5.36224	1
	VVAGVANALAHKYH	379	2	2	P68871;P02042		1449.8	4.58044e+08	4.69044e+08	4.59426e+08	0	1.71e-06	High	5.41246	High	5.37503	High	5.72601	1
	FFESFGDLSSPDAVMGNPK	6	1	1	P02042	M15(Oxidation)	2060.94	817971	939128	894983	0	0.0001526	High	5.33184	High	5.66876	High	5.042	0
	VNVDAVGGEALGR	27	1	1	P02042		1256.66	9.95652e+07	1.14913e+08	1.16376e+08	0	1.647e-05	High	5.2946	High	5.15987	High	5.33195	0
	NFGKEFTPQMQAAYQK	10	1	1	P02042		1887.91	4.24789e+06	4.95129e+06	4.50584e+06	0	3.634e-06	High	5.11903	High	5.46759	High	5.62412	1
	KVLGAFSDGLAHLDNLKGTFSQLSELHCDK	6	1	1	P02042	C28(Carbamidomethyl)	3300.68	1.79565e+06	2.17892e+06	1.74045e+06	0	1.049e-09	High	4.85448	High	4.14474	High	4.53941	2
	VVAGVANALAHK	159	2	2	P68871;P02042		1149.68	2.62475e+08	255082264	2.35353e+08	0	0.0001347	High	4.42941	High	4.38789	High	4.58638	0
	GTFSQLSELHCDKLHVDPENFR	8	1	1	P02042	C11(Carbamidomethyl)	2629.25	1.16015e+07	9.19422e+06	1.11383e+07	0	0.0007267	High	4.33118	High	4.53711	High	3.77116	1
	GTFSQLSELHCDK	7	1	1	P02042	C11(Carbamidomethyl)	1521.7	8.15417e+06	8.72006e+06	8.74599e+06	0	0.0001963	High	4.29767	High	4.56491	High	4.43062	0
	LLGNVLVCVLAR	6	1	1	P02042	C8(Carbamidomethyl)	1326.8	2.38307e+07	2.64294e+07	2.46271e+07	0	8.261e-05	High	4.25129	High	4.37212	High	4.46955	0
	EFTPQMQAAYQK	13	1	1	P02042		1441.68	1.2041e+07	1.39877e+07	1.2719e+07	0	9.367e-05	High	4.07209	High	3.92621	High	4.3413	0
	TAVNALWGK	23	1	1	P02042		959.532	7.38595e+07	7.44392e+07	7.80046e+07	0	0.006369	High	3.50015	High	3.56486	High	3.6369	0
	LLVVYPWTQR	580	4	3	P68871;P02042;P69891		1274.73	1483954252	3.24093e+09	1518532304	0	2.578e-05	High	3.46236	High	3.4378	High	3.38403	0
	VLGAFSDGLAHLDNLKGTFSQLSELHCDKLHVDPENFR	5	1	1	P02042	C27(Carbamidomethyl)	4280.13	7.44195e+06	1.74807e+06	1.76239e+06	0	2.088e-05	High	3.34994	High	2.85154	High	2.88567	2
	LHVDPENFR	86	2	2	P68871;P02042		1126.57	61319297	7.61801e+07	7.85428e+07	0	0.00978	High	3.26105	High	3.45081	High	3.28415	0
	VLGAFSDGLAHLDNLKGTFSQLSELHCDK	6	1	1	P02042	C27(Carbamidomethyl)	3172.58	1.0737e+07	1.15393e+07	1.11026e+07	0	0.0007818	High	3.24563	High	2.92486	High	4.55085	1
	MVHLTPEEK	10	2	2	P68871;P02042		1083.55	961358	1.00458e+06	953554	0	0.001131	High	2.45981	High	3.36386	High	2.97702	0
	EFTPQMQAAYQK	1	1	1	P02042	M6(Oxidation)	1457.68	53800.6	0	0	0.001	0.02258	High	2.17015					0
	LLVVYPWTQRFFESFGDLSSPDAVMGNPK	1	1	1	P02042		3300.65	0	0	0	0.001	0.05017			High	2.54033			1
	LLVVYPWTQRFFESFGDLSSPDAVMGNPKVK	2	1	1	P02042		3527.82	0	0	285871	0.007	0.2095			High	2.02857	High	1.74463	2
P0DOY3	Immunoglobulin lambda constant 3 OS=Homo sapiens OX=9606 GN=IGLC3 PE=1 SV=1 - [IGLC3_HUMAN]	96.23	1	5	10	133	1.88775e+07	1.93021e+07	1.82568e+07	167.368	96.23	10	45	173.466	96.23	10	47	161.18	96.23	10	41	106	11.2585	7.23975
	Sequence	# PSMs	# Proteins	# Protein Groups	Protein Group Accessions	Modifications	MH+ [Da]	A5: Area	B5: Area	C5: Area	q-Value	PEP	A2	XCorr A2	B2	XCorr B2	C2	XCorr C2	# Missed Cleavages
	YAASSYLSLTPEQWK	15	4	2	P0CG04;P0DOY3		1743.86	1.02718e+07	1.166e+07	1.05715e+07	0	1.684e-12	High	6.22943	High	6.22518	High	6.08702	0
	SYSCQVTHEGSTVEK	12	4	2	P0CG04;P0DOY3	C4(Carbamidomethyl)	1711.76	3.30598e+07	3.3305e+07	3.14464e+07	0	1.462e-06	High	5.44594	High	5.52001	High	5.82859	0
	ATLVCLISDFYPGAVTVAWK	15	4	2	P0CG04;P0DOY3	C5(Carbamidomethyl)	2211.16	1.33011e+07	1.29412e+07	12752555	0	3.703e-06	High	5.35906	High	5.67645	High	5.50164	0
	QSNNKYAASSYLSLTPEQWK	11	4	2	P0CG04;P0DOY3		2315.13	4.21311e+06	4.71708e+06	4.45865e+06	0	3.079e-05	High	4.90182	High	4.7273	High	4.96685	1
	AAPSVTLFPPSSEELQANK	55	1	1	P0DOY3		1986.03	1.84427e+06	3.94277e+06	1.79463e+06	0	0.0002311	High	4.41747	High	4.63092	High	4.45734	0
	ADSSPVKAGVETTTPSK	11	1	1	P0DOY3		1674.86	4.98864e+06	4.75864e+06	4.89891e+06	0	0.0004564	High	3.73701	High	3.72904	High	3.94878	1
	AGVETTTPSKQSNNKYAASSYLSLTPEQWK	4	1	1	P0DOY3		3286.63	1.17031e+06	1.3974e+06	1.23843e+06	0	0.0009518	High	3.55535	High	4.35494	High	2.74164	2
	ATLVCLISDFYPGAVTVAWKADSSPVK	3	1	1	P0DOY3	C5(Carbamidomethyl)	2895.52	130995	152283	111985	0	0.0048	High	2.84517	High	3.59583	High	4.66487	1
	SHKSYSCQVTHEGSTVEK	4	1	1	P0DOY3	C7(Carbamidomethyl)	2063.96	1.3267e+06	1.28099e+06	1.22822e+06	0	8.567e-05	High	2.82327	High	4.57459	High	3.29579	1
	SYSCQVTHEGSTVEKTVAPTECS	3	4	2	P0CG04;P0DOY3	C4(Carbamidomethyl); C22(Carbamidomethyl)	2557.12	127887	114899	129480	0	0.01507	High	2.07395	High	3.1843	High	2.51022	1
P0CG04	Immunoglobulin lambda constant 1 OS=Homo sapiens OX=9606 GN=IGLC1 PE=1 SV=1 - [IGLC1_HUMAN]	93.4	3	2	7	70	1.88775e+07	1.93021e+07	1.82568e+07	88.5331	93.4	7	23	89.2715	93.4	7	22	101.501	93.4	7	25	106	11.3406	7.86963
	Sequence	# PSMs	# Proteins	# Protein Groups	Protein Group Accessions	Modifications	MH+ [Da]	A5: Area	B5: Area	C5: Area	q-Value	PEP	A2	XCorr A2	B2	XCorr B2	C2	XCorr C2	# Missed Cleavages
	YAASSYLSLTPEQWK	15	4	2	P0CG04;P0DOY3		1743.86	1.02718e+07	1.166e+07	1.05715e+07	0	1.684e-12	High	6.22943	High	6.22518	High	6.08702	0
	SYSCQVTHEGSTVEK	12	4	2	P0CG04;P0DOY3	C4(Carbamidomethyl)	1711.76	3.30598e+07	3.3305e+07	3.14464e+07	0	1.462e-06	High	5.44594	High	5.52001	High	5.82859	0
	ATLVCLISDFYPGAVTVAWK	15	4	2	P0CG04;P0DOY3	C5(Carbamidomethyl)	2211.16	1.33011e+07	1.29412e+07	12752555	0	3.703e-06	High	5.35906	High	5.67645	High	5.50164	0
	QSNNKYAASSYLSLTPEQWK	11	4	2	P0CG04;P0DOY3		2315.13	4.21311e+06	4.71708e+06	4.45865e+06	0	3.079e-05	High	4.90182	High	4.7273	High	4.96685	1
	ANPTVTLFPPSSEELQANK	9	3	1	P0CG04		2043.05	665630	137805	691344	0	0.001227	High	3.36287	High	3.06068	High	3.49214	0
	SYSCQVTHEGSTVEKTVAPTECS	3	4	2	P0CG04;P0DOY3	C4(Carbamidomethyl); C22(Carbamidomethyl)	2557.12	127887	114899	129480	0	0.01507	High	2.07395	High	3.1843	High	2.51022	1
	ADGSPVKAGVETTKPSK	5	3	1	P0CG04		1671.89	864087	351326	849966	0.001	0.06365	High	1.7903	High	2.15057	High	2.61027	1
P02768	Serum albumin OS=Homo sapiens OX=9606 GN=ALB PE=1 SV=2 - [ALBU_HUMAN]	91.63	1	88	88	3081	3.27911e+08	3.61833e+08	3.54004e+08	3561.83	91.63	86	1021	3553.57	90.97	85	1034	3571.21	90.97	81	1026	609	69.3215	6.27783
	Sequence	# PSMs	# Proteins	# Protein Groups	Protein Group Accessions	Modifications	MH+ [Da]	A5: Area	B5: Area	C5: Area	q-Value	PEP	A2	XCorr A2	B2	XCorr B2	C2	XCorr C2	# Missed Cleavages
	LVRPEVDVMCTAFHDNEETFLK	15	1	1	P02768	C10(Carbamidomethyl)	2650.28	4.54474e+07	4.88018e+07	4.62311e+07	0	1.342e-12	High	7.90969	High	5.41914	High	4.65727	0
	VHTECCHGDLLECADDRADLAK	102	1	1	P02768	C5(Carbamidomethyl); C6(Carbamidomethyl); C13(Carbamidomethyl)	2585.13	2.73829e+08	2.6313e+08	2.70551e+08	0	1.204e-08	High	7.48303	High	8.57288	High	8.69427	1
	LVRPEVDVMCTAFHDNEETFLKK	92	1	1	P02768	C10(Carbamidomethyl)	2778.37	4.79731e+08	5.23516e+08	4.852e+08	0	2.296e-08	High	7.31813	High	7.87149	High	7.54781	1
	AAFTECCQAADKAACLLPK	35	1	1	P02768	C6(Carbamidomethyl); C7(Carbamidomethyl); C15(Carbamidomethyl)	2125	8.52723e+07	9.61037e+07	9.08242e+07	0	6.181e-15	High	7.20069	High	7.0788	High	7.04205	1
	MPCAEDYLSVVLNQLCVLHEK	26	1	1	P02768	C3(Carbamidomethyl); C16(Carbamidomethyl)	2518.22	3.63426e+07	3.59011e+07	3.31302e+07	0	3.922e-15	High	7.16878	High	6.81394	High	6.64939	0
	TCVADESAENCDKSLHTLFGDKLCTVATLR	33	1	1	P02768	C2(Carbamidomethyl); C11(Carbamidomethyl); C24(Carbamidomethyl)	3411.6	8.33032e+07	6.18283e+07	8.62693e+07	0	5.777e-07	High	7.08085	High	7.30292	High	6.35908	2
	SHCIAEVENDEMPADLPSLAADFVESK	68	1	1	P02768	C3(Carbamidomethyl)	2974.36	6.10975e+07	6.42439e+07	6.48372e+07	0	1.099e-07	High	6.77521	High	7.0234	High	6.71312	0
	SHCIAEVENDEMPADLPSLAADFVESKDVCK	18	1	1	P02768	C3(Carbamidomethyl); C30(Carbamidomethyl)	3476.58	2.22876e+07	2.34879e+07	2.32665e+07	0	1.721e-07	High	6.69246	High	6.95737	High	6.1046	1
	RMPCAEDYLSVVLNQLCVLHEK	75	1	1	P02768	C4(Carbamidomethyl); C17(Carbamidomethyl)	2674.32	1.60606e+08	158375392	1.66741e+08	0	8.442e-08	High	6.68927	High	7.23611	High	7.64956	1
	ADDKETCFAEEGKK	110	1	1	P02768	C7(Carbamidomethyl)	1627.73	4.51287e+07	5.55556e+07	45822393	0	3.106e-15	High	6.67606	High	6.56228	High	6.62393	2
	EFNAETFTFHADICTLSEK	88	1	1	P02768	C14(Carbamidomethyl)	2260.03	5.7615e+07	5.86808e+07	6.00325e+07	0	2.433e-07	High	6.47153	High	6.74072	High	6.96171	0
	TCVADESAENCDKSLHTLFGDK	15	1	1	P02768	C2(Carbamidomethyl); C11(Carbamidomethyl)	2497.11	1.22969e+07	1.06259e+07	7480435	0	7.839e-06	High	6.43938	High	5.77227	High	6.74785	1
	RPCFSALEVDETYVPKEFNAETFTFHADICTLSEK	17	1	1	P02768	C3(Carbamidomethyl); C30(Carbamidomethyl)	4151.94	8.39014e+06	9.29833e+06	9.42809e+06	0	5.767e-06	High	6.41281	High	6.89066	High	6.64009	1
	ALVLIAFAQYLQQCPFEDHVK	22	1	1	P02768	C14(Carbamidomethyl)	2490.29	3.42591e+07	3.65333e+07	3.52303e+07	0	1.461e-12	High	6.34567	High	6.12325	High	6.18161	0
	RPCFSALEVDETYVPKEFNAETFTFHADICTLSEKER	13	1	1	P02768	C3(Carbamidomethyl); C30(Carbamidomethyl)	4437.09	7.13073e+06	7.42066e+06	7.20524e+06	0	2.958e-13	High	6.22777	High	5.31664	High	5.58864	2
	RHPYFYAPELLFFAKR	74	1	1	P02768		2055.1	1.00733e+08	1.10231e+08	9.97676e+07	0	1.753e-07	High	6.22669	High	5.42507	High	6.27771	2
	SLHTLFGDKLCTVATLR	95	1	1	P02768	C11(Carbamidomethyl)	1932.04	1.32188e+08	1.44512e+08	1.33317e+08	0	1.127e-07	High	6.15536	High	6.05981	High	6.35519	1
	ALVLIAFAQYLQQCPFEDHVKLVNEVTEFAK	12	1	1	P02768	C14(Carbamidomethyl)	3620.9	8.34532e+06	8.00427e+06	7.18965e+06	0	3.058e-11	High	6.09833	High	5.07286	High	5.13262	1
	LVRPEVDVMCTAFHDNEETFLKK	30	1	1	P02768	M9(Oxidation); C10(Carbamidomethyl)	2794.36	1.58379e+07	1.78543e+07	1.73655e+07	0	2.062e-08	High	6.076	High	5.00804	High	5.04735	1
	VHTECCHGDLLECADDR	13	1	1	P02768	C5(Carbamidomethyl); C6(Carbamidomethyl); C13(Carbamidomethyl)	2086.84	1.59548e+07	1.42175e+07	1.48129e+07	0	1.853e-08	High	6.04896	High	6.45096	High	6.80402	0
	VFDEFKPLVEEPQNLIKQNCELFEQLGEYK	10	1	1	P02768	C20(Carbamidomethyl)	3683.85	1.15399e+07	1.1482e+07	1.1242e+07	0	3.776e-07	High	5.94572	High	6.59578	High	5.52015	1
	CCTESLVNRRPCFSALEVDETYVPKEFNAETFTFHADICTLSEK	9	1	1	P02768	C1(Carbamidomethyl); C2(Carbamidomethyl); C12(Carbamidomethyl); C39(Carbamidomethyl)	5271.43	6.81711e+06	7.79308e+06	7.00567e+06	0	3.771e-08	High	5.94342	High	5.70042	High	5.74236	2
	EQLKAVMDDFAAFVEK	12	1	1	P02768		1840.93	2.38668e+07	2.51191e+07	2.49838e+07	0	1.436e-05	High	5.85516	High	5.93181	High	5.69314	1
	AEFAEVSKLVTDLTK	18	1	1	P02768		1650.9	2.55138e+07	2.67139e+07	2.41062e+07	0	6.722e-07	High	5.7939	High	6.31976	High	5.95608	1
	VFDEFKPLVEEPQNLIK	52	1	1	P02768		2045.1	2.00406e+08	2.29673e+08	2.07765e+08	0	1.447e-06	High	5.76914	High	5.58345	High	5.82273	0
	YKAAFTECCQAADKAACLLPK	26	1	1	P02768	C8(Carbamidomethyl); C9(Carbamidomethyl); C17(Carbamidomethyl)	2416.16	3.51469e+07	3.86449e+07	3.73768e+07	0	4.943e-06	High	5.6889	High	6.06716	High	5.77553	2
	RHPYFYAPELLFFAK	154	1	1	P02768		1899	1.99057e+08	2.19568e+08	2.00895e+08	0	1.081e-05	High	5.67824	High	5.87586	High	5.98518	1
	YTKKVPQVSTPTLVEVSR	15	1	1	P02768		2032.15	8.9881e+06	9.62625e+06	9.21359e+06	0	1.529e-11	High	5.66504	High	5.19411	High	5.4877	2
	RMPCAEDYLSVVLNQLCVLHEKTPVSDR	17	1	1	P02768	C4(Carbamidomethyl); C17(Carbamidomethyl)	3329.66	1.12522e+07	1.0715e+07	1.15447e+07	0	1.758e-06	High	5.64039	High	6.29364	High	5.45366	2
	YKAAFTECCQAADK	45	1	1	P02768	C8(Carbamidomethyl); C9(Carbamidomethyl)	1662.73	5.52631e+07	5.47093e+07	5.33081e+07	0	1.697e-06	High	5.54088	High	5.54825	High	5.61939	1
	QEPERNECFLQHKDDNPNLPR	65	1	1	P02768	C8(Carbamidomethyl)	2636.24	1.13201e+08	2.98853e+08	3.02286e+08	0	3.176e-09	High	5.42783	High	4.86054	High	4.75596	2
	SHCIAEVENDEMPADLPSLAADFVESK	16	1	1	P02768	C3(Carbamidomethyl); M12(Oxidation)	2990.35	2.76123e+06	2.70512e+06	2.90662e+06	0	1.099e-06	High	5.40656	High	5.95619	High	6.63645	0
	QNCELFEQLGEYKFQNALLVR	50	1	1	P02768	C3(Carbamidomethyl)	2599.31	6.42028e+07	6.66225e+07	6.2784e+07	0	1.189e-06	High	5.40601	High	5.29517	High	5.93175	1
	LCTVATLRETYGEMADCCAK	6	1	1	P02768	C2(Carbamidomethyl); C17(Carbamidomethyl); C18(Carbamidomethyl)	2349.04	689911	911554	675147	0	1.927e-11	High	5.37952	High	5.36677	High	5.11713	1
	KVPQVSTPTLVEVSR	61	1	1	P02768		1639.94	1.1096e+08	1.31464e+08	1.28134e+08	0	1.669e-11	High	5.26832	High	5.18474	High	4.89098	1
	RPCFSALEVDETYVPK	34	1	1	P02768	C3(Carbamidomethyl)	1910.94	8.48644e+07	9.01564e+07	8.76623e+07	0	4.043e-06	High	5.20437	High	5.5532	High	5.16194	0
	MPCAEDYLSVVLNQLCVLHEK	3	1	1	P02768	M1(Oxidation); C3(Carbamidomethyl); C16(Carbamidomethyl)	2534.22	411850	450609	329576	0	9.448e-10	High	5.17038	High	4.97192	High	4.07841	0
	VHTECCHGDLLECADDRADLAKYICENQDSISSK	11	1	1	P02768	C5(Carbamidomethyl); C6(Carbamidomethyl); C13(Carbamidomethyl); C25(Carbamidomethyl)	4009.76	4.67303e+06	7.12337e+06	6.0298e+06	0	7.014e-08	High	5.11518	High	5.09763	High	4.65518	2
	FKDLGEENFKALVLIAFAQYLQQCPFEDHVK	5	1	1	P02768	C24(Carbamidomethyl)	3697.89	7.44168e+06	7.42243e+06	6.97668e+06	0	3.628e-09	High	5.0971	High	4.85781	High	6.7951	2
	NECFLQHKDDNPNLPR	38	1	1	P02768	C3(Carbamidomethyl)	1996.95	5.8644e+07	6.09209e+07	6.07939e+07	0	7.934e-07	High	5.08893	High	5.49835	High	5.13897	1
	LKECCEKPLLEK	85	1	1	P02768	C4(Carbamidomethyl); C5(Carbamidomethyl)	1546.8	2.20466e+08	2.07789e+08	2.2038e+08	0	0.0001462	High	5.04649	High	5.07502	High	5.07502	1
	SLHTLFGDKLCTVATLRETYGEMADCCAK	7	1	1	P02768	C11(Carbamidomethyl); C26(Carbamidomethyl); C27(Carbamidomethyl)	3347.57	3.77579e+06	4.13863e+06	4.10298e+06	0	1.603e-09	High	4.97245	High	3.70441	High	4.39289	2
	RMPCAEDYLSVVLNQLCVLHEK	14	1	1	P02768	M2(Oxidation); C4(Carbamidomethyl); C17(Carbamidomethyl)	2690.3	3.28946e+06	2.88467e+06	2.88266e+06	0	0.001878	High	4.9321	High	4.76956	High	5.49566	1
	YICENQDSISSK	142	1	1	P02768	C3(Carbamidomethyl)	1443.65	2.09904e+08	2.04683e+08	192374572	0	9.273e-10	High	4.91027	High	4.85426	High	4.83418	0
	AVMDDFAAFVEK	76	1	1	P02768		1342.64	2.30172e+08	2.31872e+08	2.74526e+08	0	6.012e-11	High	4.88669	High	4.73251	High	4.60091	0
	TCVADESAENCDK	114	1	1	P02768	C2(Carbamidomethyl); C11(Carbamidomethyl)	1498.58	2.28434e+07	2.34178e+07	3.61401e+07	0	1.651e-10	High	4.85673	High	4.79524	High	4.81518	0
	DLGEENFKALVLIAFAQYLQQCPFEDHVKLVNEVTEFAK	1	1	1	P02768	C22(Carbamidomethyl)	4553.34	602434	0	0	0	0.0003447	High	4.80928					2
	QNCELFEQLGEYK	21	1	1	P02768	C3(Carbamidomethyl)	1657.76	1.55726e+07	1.67514e+07	1.5468e+07	0	1.314e-05	High	4.76466	High	4.9323	High	4.86513	0
	HPYFYAPELLFFAKR	3	1	1	P02768		1899	1.99057e+08	2.19568e+08	2.00895e+08	0	8.898e-10	High	4.69791	High	4.64576	High	4.24186	1
	VFDEFKPLVEEPQNLIKQNCELFEQLGEYKFQNALLVR	15	1	1	P02768	C20(Carbamidomethyl)	4625.39	3.42944e+07	3.38791e+07	3.2142e+07	0	1.72e-05	High	4.63867	High	5.61158	High	5.25653	2
	ADDKETCFAEEGK	29	1	1	P02768	C7(Carbamidomethyl)	1499.63	4.9531e+06	4.35779e+06	7.13939e+06	0	2.15e-06	High	4.6024	High	4.61406	High	5.01422	1
	ATKEQLKAVMDDFAAFVEK	3	1	1	P02768		2141.1	1.23673e+06	1.37015e+06	1.22977e+06	0	1.119e-06	High	4.59799	High	5.09477	High	4.49824	2
	RHPDYSVVLLLR	35	1	1	P02768		1467.85	1.18013e+07	1.34067e+07	1.27424e+07	0	1.903e-05	High	4.49676	High	5.00071	High	4.6767	1
	CCTESLVNRRPCFSALEVDETYVPK	20	1	1	P02768	C1(Carbamidomethyl); C2(Carbamidomethyl); C12(Carbamidomethyl)	3030.42	5.00585e+07	5.7283e+07	5.3451e+07	0	0.001445	High	4.43536	High	3.55208	High	4.55383	1
	SHCIAEVENDEMPADLPSLAADFVESKDVCKNYAEAK	9	1	1	P02768	C3(Carbamidomethyl); C30(Carbamidomethyl)	4152.91	7.69136e+06	8.48812e+06	8.31719e+06	0	0.002299	High	4.41188	High	4.06409	High	3.71944	2
	KQTALVELVK	24	1	1	P02768		1128.7	1.90466e+07	2.19967e+07	2.05099e+07	0	0.000103	High	4.39438	High	4.47079	High	4.28722	1
	EFNAETFTFHADICTLSEKER	4	1	1	P02768	C14(Carbamidomethyl)	2545.17	9.26315e+06	3.10046e+06	2.56849e+06	0	2.168e-06	High	4.35259	High	5.00135	High	6.6845	1
	AAFTECCQAADK	16	1	1	P02768	C6(Carbamidomethyl); C7(Carbamidomethyl)	1371.57	8.93347e+07	8.93903e+07	8.72252e+07	0	0.0001749	High	4.35124	High	4.4747	High	4.50614	0
	MPCAEDYLSVVLNQLCVLHEKTPVSDRVTK	10	1	1	P02768	C3(Carbamidomethyl); C16(Carbamidomethyl)	3501.76	9.52766e+06	8.65062e+06	9.57424e+06	0	4.574e-05	High	4.29394	High	4.36699	High	5.4722	2
	FKDLGEENFK	21	1	1	P02768		1226.61	2.72154e+07	3.19448e+07	3.30366e+07	0	0.001816	High	4.28276	High	4.67077	High	4.89547	1
	DVCKNYAEAKDVFLGMFLYEYAR	6	1	1	P02768	C3(Carbamidomethyl)	2802.35	970208	974275	969878	0	5.029e-05	High	4.27023	High	4.79572	High	2.35632	2
	HPYFYAPELLFFAK	44	1	1	P02768		1742.9	3.61161e+07	3.85668e+07	3.86052e+07	0	1.092e-05	High	4.22382	High	5.20071	High	4.71743	0
	LAKTYETTLEK	5	1	1	P02768		1296.71	949261	1.04513e+06	973083	0	2.654e-08	High	4.18924	High	3.99894	High	4.09976	1
	LVRPEVDVMCTAFHDNEETFLKKYLYEIAR	8	1	1	P02768	C10(Carbamidomethyl)	3686.84	4.29246e+06	4.32815e+06	4.3899e+06	0	1.345e-05	High	4.16405	High	4.35786	High	5.26149	2
	AVMDDFAAFVEK	20	1	1	P02768	M3(Oxidation)	1358.63	1.99805e+06	2.64734e+06	2.33978e+06	0	6.512e-05	High	4.15624	High	4.4568	High	4.56792	0
	VPQVSTPTLVEVSR	19	1	1	P02768		1511.85	9.06589e+06	1.02123e+07	1.05293e+07	0	0.0001316	High	4.14035	High	3.99045	High	4.18198	0
	KLVAASQAALGL	3	1	1	P02768		1141.7	2.32725e+07	2.23414e+07	2.31944e+07	0	0.002709	High	4.12428	High	3.98037	High	3.84836	1
	NYAEAKDVFLGMFLYEYAR	3	1	1	P02768		2300.11	790518	840310	718610	0	0.0001187	High	4.11862	High	4.66365	High	4.09194	1
	LDELRDEGKASSAK	24	1	1	P02768		1518.78	5.16823e+06	5.0074e+06	5.15086e+06	0	1.765e-05	High	4.11342	High	4.46986	High	3.70487	2
	ETYGEMADCCAK	67	1	1	P02768	C9(Carbamidomethyl); C10(Carbamidomethyl)	1434.53	9.2203e+07	9.41906e+07	8.74505e+07	0	0.0001543	High	4.05136	High	4.00394	High	4.25356	0
	LVNEVTEFAK	26	1	1	P02768		1149.62	5.40087e+07	7.27804e+07	6.55894e+07	0	0.002808	High	4.02623	High	4.04748	High	3.97388	0
	CCKADDKETCFAEEGK	22	1	1	P02768	C1(Carbamidomethyl); C2(Carbamidomethyl); C10(Carbamidomethyl)	1947.8	2.82321e+06	2.61961e+06	2.30406e+06	0	9.665e-05	High	4.0093	High	4.75377	High	4.74609	2
	DAHKSEVAHRFK	6	1	1	P02768		1424.74	692033	932525	1.17823e+06	0	0.002995	High	3.98123	High	3.83024	High	4.05949	2
	CCTESLVNR	28	1	1	P02768	C1(Carbamidomethyl); C2(Carbamidomethyl)	1138.5	5.77109e+07	5.81557e+07	5.49953e+07	0	0.0006205	High	3.88039	High	3.93762	High	3.87255	0
	DVFLGMFLYEYAR	7	1	1	P02768		1623.79	1.52822e+06	274133	1.16253e+06	0	7.527e-08	High	3.85531	High	2.70374	High	3.63643	0
	ECCEKPLLEK	52	1	1	P02768	C2(Carbamidomethyl); C3(Carbamidomethyl)	1305.62	1.75747e+07	2.26113e+07	1.79526e+07	0	0.0002664	High	3.83492	High	3.77596	High	3.73188	0
	SHCIAEVENDEMPADLPSLAADFVESKDVCK	4	1	1	P02768	C3(Carbamidomethyl); M12(Oxidation); C30(Carbamidomethyl)	3492.57	1.15049e+06	1.24463e+06	1.02298e+06	0	2.351e-05	High	3.72253	High	3.44547	High	3.62955	1
	LVAASQAALGL	309	1	1	P02768		1013.6	1.65283e+08	1.73825e+08	1.5798e+08	0	0.0002546	High	3.6575	High	3.81552	High	3.78595	0
	ETYGEMADCCAK	46	1	1	P02768	M6(Oxidation); C9(Carbamidomethyl); C10(Carbamidomethyl)	1450.53	2.68112e+06	2.8837e+06	2.81749e+06	0	0.007456	High	3.50578	High	3.64961	High	3.34581	0
	LVRPEVDVMCTAFHDNEETFLK	4	1	1	P02768	M9(Oxidation); C10(Carbamidomethyl)	2666.27	330646	458251	456366	0	0.0004629	High	3.44846	High	4.64201	High	4.31434	0
	TYETTLEKCCAAADPHECYAK	6	1	1	P02768	C9(Carbamidomethyl); C10(Carbamidomethyl); C18(Carbamidomethyl)	2518.08	515860	499397	485642	0	0.001845	High	3.29106	High	3.41628	High	3.69117	1
	LVTDLTKVHTECCHGDLLECADDRADLAK	6	1	1	P02768	C12(Carbamidomethyl); C13(Carbamidomethyl); C20(Carbamidomethyl)	3355.58	3.41165e+06	3.66617e+06	3.70509e+06	0	0.004068	High	3.15768	High	3.40875	High	3.36687	2
	LKCASLQKFGER	4	1	1	P02768	C3(Carbamidomethyl)	1436.77	526976	531080	556922	0	0.00208	High	3.06326	High	3.08447	High	3.46244	2
	EQLKAVMDDFAAFVEK	3	1	1	P02768	M7(Oxidation)	1856.92	163783	184996	171850	0	0.0001317	High	2.92356	High	2.38589	High	2.60503	1
	KVPQVSTPTLVEVSRNLGK	1	1	1	P02768		2052.19	165220	0	0	0	0.003111	High	2.87343					2
	QIKKQTALVELVK	5	1	1	P02768		1497.94	1.31795e+06	1.27152e+06	1.52409e+06	0	0.00629	High	2.81521	High	3.51242	High	3.62527	2
	QTALVELVK	26	1	1	P02768		1000.61	1.07085e+08	1.22381e+08	1.18846e+08	0	0.005227	High	2.61049	High	2.62034	High	2.60526	0
	CCAAADPHECYAK	21	1	1	P02768	C1(Carbamidomethyl); C2(Carbamidomethyl); C10(Carbamidomethyl)	1552.6	1.44936e+07	1.28688e+07	6.88216e+06	0	0.002625	High	2.5799	High	2.51555	High	2.7029	0
	YICENQDSISSKLKECCEKPLLEK	5	1	1	P02768	C3(Carbamidomethyl); C16(Carbamidomethyl); C17(Carbamidomethyl)	2971.43	3.06215e+06	3.56773e+06	3.11075e+06	0	0.002076	High	2.51042	High	2.82711	High	3.48581	2
	QEPERNECFLQHK	22	1	1	P02768	C8(Carbamidomethyl)	1714.8	25720034	2.55199e+07	2.46507e+07	0	0.00219	High	2.50554	High	2.8871	High	3.17809	1
	LSQRFPKAEFAEVSK	4	1	1	P02768		1736.94	202412	228965	188395	0	0.0008828	High	2.4496	High	3.47336	High	2.01082	2
	LAKTYETTLEKCCAAADPHECYAK	3	1	1	P02768	C12(Carbamidomethyl); C13(Carbamidomethyl); C21(Carbamidomethyl)	2830.3	188234	193772	197466	0	0.01686	High	2.20995	High	2.02714	High	2.38087	2
	LDELRDEGK	17	1	1	P02768		1074.55	4.18154e+06	2.97937e+07	0	0	0.009044	High	2.10079	High	3.32622			1
	DVFLGMFLYEYAR	1	1	1	P02768	M6(Oxidation)	1639.78	0	183244	0	0	0.02461			High	3.16015			0
	CCAAADPHECYAKVFDEFKPLVEEPQNLIK	1	1	1	P02768	C1(Carbamidomethyl); C2(Carbamidomethyl); C10(Carbamidomethyl)	3578.68	0	250811	0	0	0.03882			High	2.65779			1
	ETYGEMADCCAKQEPER	2	1	1	P02768	C9(Carbamidomethyl); C10(Carbamidomethyl)	2073.84	256108	244197	0	0.001	0.01099	High	2.3523	High	1.32825			1
	AAFTECCQAADKAACLLPKLDELR	1	1	1	P02768	C6(Carbamidomethyl); C7(Carbamidomethyl); C15(Carbamidomethyl)	2751.34	0	882934	0	0.002	0.1046			High	2.6111			2
	CASLQKFGER	1	1	1	P02768	C1(Carbamidomethyl)	1195.59	0	0	0	0.009	0.1883	High	1.66996					1
P00441	Superoxide dismutase [Cu-Zn] OS=Homo sapiens OX=9606 GN=SOD1 PE=1 SV=2 - [SODC_HUMAN]	90.91	1	9	9	65	1.0596e+07	1.1256e+07	1.02772e+07	95.8561	84.42	8	22	88.5254	79.87	7	22	81.7812	90.91	9	21	154	15.9259	6.12549
	Sequence	# PSMs	# Proteins	# Protein Groups	Protein Group Accessions	Modifications	MH+ [Da]	A5: Area	B5: Area	C5: Area	q-Value	PEP	A2	XCorr A2	B2	XCorr B2	C2	XCorr C2	# Missed Cleavages
	GLTEGLHGFHVHEFGDNTAGCTSAGPHFNPLSR	18	1	1	P00441	C21(Carbamidomethyl)	3519.63	9.71193e+06	1.08647e+07	9.31824e+06	0	1.506e-10	High	7.13339	High	7.42329	High	6.09641	0
	HVGDLGNVTADKDGVADVSIEDSVISLSGDHCIIGR	8	1	1	P00441	C32(Carbamidomethyl)	3720.83	1.41515e+07	1.49568e+07	1.39467e+07	0	3.612e-06	High	5.77003	High	7.56212	High	6.78193	1
	GDGPVQGIINFEQK	6	1	1	P00441		1501.76	187000	221534	0	0	1.929e-08	High	5.08629	High	5.01622	High	4.98258	0
	AVCVLKGDGPVQGIINFEQK	12	1	1	P00441	C3(Carbamidomethyl)	2172.16	7.92467e+06	7.94644e+06	7.56658e+06	0	0.0001898	High	5.08444	High	5.7658	High	5.3313	1
	TLVVHEKADDLGKGGNEESTK	8	1	1	P00441		2227.13	2.02804e+06	1.93259e+06	1.83944e+06	0	9.587e-07	High	4.41231	High	3.33406	High	3.68163	2
	ESNGPVKVWGSIK	6	1	1	P00441		1400.76	2.80659e+06	2.93916e+06	2.84036e+06	0	5.322e-05	High	3.94352	High	4.3137	High	4.31102	1
	ADDLGKGGNEESTKTGNAGSR	2	1	1	P00441		2063.96	1.3267e+06	0	1.22822e+06	0	0.003657	High	3.0996			High	3.32546	2
	HVGDLGNVTADK	4	1	1	P00441		1225.62	0	127811	115738	0	0.001089	High	2.61709	High	3.19313	High	3.40357	0
	LACGVIGIAQ	1	1	1	P00441	C3(Carbamidomethyl)	1001.55	0	0	3.41955e+06	0.009	0.2486					High	2.5541	0
P01834	Immunoglobulin kappa constant OS=Homo sapiens OX=9606 GN=IGKC PE=1 SV=2 - [IGKC_HUMAN]	90.65	1	3	13	232	4.48292e+07	4.79161e+07	4.71112e+07	310.676	90.65	13	75	317.37	90.65	12	78	328.276	90.65	12	79	107	11.7578	6.52197
	Sequence	# PSMs	# Proteins	# Protein Groups	Protein Group Accessions	Modifications	MH+ [Da]	A5: Area	B5: Area	C5: Area	q-Value	PEP	A2	XCorr A2	B2	XCorr B2	C2	XCorr C2	# Missed Cleavages
	HKVYACEVTHQGLSSPVTK	34	2	2	P01834;P0DOX7	C6(Carbamidomethyl)	2141.09	9.24943e+07	9.48933e+07	9.41959e+07	0	1.007e-14	High	7.35957	High	6.7576	High	6.97494	1
	VDNALQSGNSQESVTEQDSK	9	2	2	P01834;P0DOX7		2135.97	4.54942e+06	4.9528e+06	3.98387e+06	0	2.942e-15	High	6.71164	High	6.51541	High	5.7119	0
	VDNALQSGNSQESVTEQDSKDSTYSLSSTLTLSK	43	2	2	P01834;P0DOX7		3619.73	1.03907e+07	1.47389e+07	1.30136e+07	0	4.723e-05	High	6.62043	High	7.80424	High	8.14532	1
	VQWKVDNALQSGNSQESVTEQDSK	6	2	2	P01834;P0DOX7		2677.28	1.35918e+06	1.6077e+06	1.7646e+06	0	6.945e-11	High	6.27045	High	5.84499	High	6.06573	1
	VDNALQSGNSQESVTEQDSKDSTYSLSSTLTLSKADYEK	2	2	2	P01834;P0DOX7		4225.98	793051	0	848376	0	2.184e-09	High	5.27666			High	4.618	2
	TVAAPSVFIFPPSDEQLK	50	1	1	P01834		1946.03	1.26244e+07	1.25089e+07	1.18466e+07	0	3.183e-09	High	5.23941	High	4.7259	High	4.90378	0
	SGTASVVCLLNNFYPR	20	2	2	P01834;P0DOX7	C8(Carbamidomethyl)	1797.9	1.89344e+07	2.33888e+07	2.30858e+07	0	5.66e-06	High	5.0979	High	5.18377	High	5.10926	0
	DSTYSLSSTLTLSK	22	2	2	P01834;P0DOX7		1502.77	1.89633e+06	2.43451e+06	2.41627e+06	0	3.936e-05	High	5.04979	High	4.44398	High	4.82995	0
	VQWKVDNALQSGNSQESVTEQDSKDSTYSLSSTLTLSK	14	2	2	P01834;P0DOX7		4161.02	1.96801e+06	2.77616e+06	1.95019e+06	0	1.311e-05	High	5.00536	High	5.34127	High	4.57794	2
	VYACEVTHQGLSSPVTK	11	2	2	P01834;P0DOX7	C4(Carbamidomethyl)	1875.93	2.30588e+07	2.54662e+07	2.4052e+07	0	1.431e-07	High	4.52	High	5.8591	High	6.44157	0
	RTVAAPSVFIFPPSDEQLK	9	1	1	P01834		2102.13	1.08847e+06	1.37898e+06	0	0	0.002598	High	4.26175	High	3.52116	High	4.37376	1
	ADYEKHKVYACEVTHQGLSSPVTK	6	2	2	P01834;P0DOX7	C11(Carbamidomethyl)	2747.35	1.30934e+06	1.2009e+06	1.24218e+06	0	2.055e-06	High	3.66299	High	3.51521	High	3.29003	2
	TVAAPSVFIFPPSDEQLKSGTASVVCLLNNFYPR	6	1	1	P01834	C26(Carbamidomethyl)	3724.93	599262	224502	0	0	0.005695	High	2.9249	High	2.88019			1
P01857	Immunoglobulin heavy constant gamma 1 OS=Homo sapiens OX=9606 GN=IGHG1 PE=1 SV=1 - [IGHG1_HUMAN]	84.85	2	12	21	197	2.91297e+07	3.28923e+07	3.44507e+07	215.394	56.97	14	61	229.607	84.85	20	70	229.117	78.18	17	66	330	36.0832	8.19189
	Sequence	# PSMs	# Proteins	# Protein Groups	Protein Group Accessions	Modifications	MH+ [Da]	A5: Area	B5: Area	C5: Area	q-Value	PEP	A2	XCorr A2	B2	XCorr B2	C2	XCorr C2	# Missed Cleavages
	TPEVTCVVVDVSHEDPEVK	26	2	1	P01857	C6(Carbamidomethyl)	2139.04	3.70962e+07	4.37836e+07	4.09025e+07	0	5.192e-08	High	6.08608	High	5.83702	High	6.17075	0
	SCDKTHTCPPCPAPELLGGPSVFLFPPKPK	35	2	1	P01857	C2(Carbamidomethyl); C8(Carbamidomethyl); C11(Carbamidomethyl)	3334.65	2.49823e+07	2.66444e+07	3.36429e+07	0	1.314e-08	High	5.84422	High	5.9404	High	5.76648	1
	THTCPPCPAPELLGGPSVFLFPPKPK	24	2	1	P01857	C4(Carbamidomethyl); C7(Carbamidomethyl)	2844.46	810803	578061	1.0348e+06	0	5.061e-09	High	5.83596	High	5.46029	High	5.65537	0
	FNWYVDGVEVHNAK	9	2	1	P01857		1677.81	2.53107e+07	2.82489e+07	2.88068e+07	0	7.352e-06	High	5.49562	High	5.50895	High	5.44145	0
	GFYPSDIAVEWESNGQPENNYK	10	3	2	P01857;P01861		2544.14	6.21836e+06	7.6458e+06	6.82856e+06	0	1.381e-05	High	5.38548	High	5.9291	High	5.91621	0
	VVSVLTVLHQDWLNGK	4	4	3	P01857;P01860;P01861		1808.01	6.19467e+06	579736	509398	0	1.441e-10	High	5.3401	High	5.13676	High	5.34144	0
	TPEVTCVVVDVSHEDPEVKFNWYVDGVEVHNAK	3	2	1	P01857	C6(Carbamidomethyl)	3797.82	512219	183288	684379	0	3.404e-10	High	4.86819	High	2.56795	High	4.56389	1
	TTPPVLDSDGSFFLYSK	12	2	1	P01857		1873.93	6.43725e+06	7.06894e+06	6.46699e+06	0	5.108e-06	High	4.5727	High	4.64109	High	4.98073	0
	WQQGNVFSCSVMHEALHNHYTQK	9	3	2	P01857;P01859	C9(Carbamidomethyl)	2801.27	1.54003e+07	1.63341e+07	1.61627e+07	0	4.567e-05	High	4.29834	High	3.87717	High	4.53205	0
	STSGGTAALGCLVK	3	3	2	P01857;P01860	C11(Carbamidomethyl)	1321.68	1.52262e+07	1.57363e+07	1.52417e+07	0	0.0008899	High	3.34629	High	3.83139	High	3.68903	0
	NQVSLTCLVK	22	5	4	P01857;P01859;P01860;P01861	C7(Carbamidomethyl)	1161.63	9.52906e+06	1.133e+07	1.14932e+07	0	0.003602	High	3.25785	High	3.60757	High	3.49307	0
	GPSVFPLAPSSK	10	2	1	P01857		1186.65	1.31859e+07	1.38939e+07	1.38908e+07	0	0.01195	High	3.02797	High	3.27485	High	3.20007	0
	GPSVFPLAPSSKSTSGGTAALGCLVK	4	2	1	P01857	C23(Carbamidomethyl)	2489.32	188991	245089	132507	0	4.792e-06	High	3.01298	High	2.63338	High	3.34129	1
	EPQVYTLPPSR	17	4	3	P01857;P01859;P01860		1286.68	758331	1.04207e+06	980125	0	0.01094	High	2.35217	High	2.23852	High	2.88679	0
	VVSVLTVLHQDWLNGKEYK	1	4	3	P01857;P01860;P01861		2228.21	0	7.52277e+06	0	0	0.01837			High	1.29834			1
	DYFPEPVTVSWNSGALTSGVHTFPAVLQSSGLYSLSSVVTVPSSSLGTQTYICNVNHKPSNTK	2	2	1	P01857	C53(Carbamidomethyl)	6713.34	0	1.28295e+07	1.14655e+07	0.001	0.04814			High	3.44171	High	4.31699	0
	SRWQQGNVFSCSVMHEALHNHYTQK	2	3	2	P01857;P01859	C11(Carbamidomethyl)	3044.41	0	0	0	0.002	0.108			High	2.25939	High	2.30717	1
	VSNKALPAPIEK	1	3	2	P01857;P01860		1266.74	0	26629.1	0	0.002	0.111			High	1.81298			1
	DELTKNQVSLTCLVK	1	2	1	P01857	C12(Carbamidomethyl)	1747.93	0	0	77239.7	0.002	0.09573					High	2.6258	1
	SCDKTHTCPPCPAPELLGGPSVFLFPPKPKDTLMISR	1	2	1	P01857	C2(Carbamidomethyl); C8(Carbamidomethyl); C11(Carbamidomethyl)	4151.07	0	868226	0	0.006	0.1915			High	2.51251			2
	EPQVYTLPPSRDELTK	1	2	1	P01857		1872.98	0	301564	0	0.007	0.2178			High	1.67489			1
P80723	Brain acid soluble protein 1 OS=Homo sapiens OX=9606 GN=BASP1 PE=1 SV=2 - [BASP1_HUMAN]	81.5	1	12	12	58	1.52364e+06	1.12125e+06	1.44821e+06	56.757	69.16	9	20	55.2898	77.09	10	20	52.7865	75.77	10	18	227	22.68	4.62744
	Sequence	# PSMs	# Proteins	# Protein Groups	Protein Group Accessions	Modifications	MH+ [Da]	A5: Area	B5: Area	C5: Area	q-Value	PEP	A2	XCorr A2	B2	XCorr B2	C2	XCorr C2	# Missed Cleavages
	AQGPAASAEEPKPVEAPAANSDQTVTVKE	4	1	1	P80723		2892.44	543395	655407	627402	0	1.182e-06	High	5.56466	High	6.15049	High	6.94127	1
	AEGAATEEEGTPKESEPQAAAEPAEAK	4	1	1	P80723		2698.25	205275	193394	161619	0	9.845e-09	High	4.68023	High	2.74174	High	4.28637	1
	AEPPKAPEQEQAAPGPAAGGEAPK	9	1	1	P80723		2298.15	1.67584e+06	1.56684e+06	1.46241e+06	0	3.947e-05	High	3.7616	High	4.51676	High	5.1356	1
	SDGAPASDSKPGSSEAAPSSK	7	1	1	P80723		1932.88	1.53494e+06	1.14151e+06	1.47825e+06	0	1.116e-07	High	3.71666	High	2.68015	High	2.31175	0
	ETPAATEAPSSTPK	8	1	1	P80723		1386.68	1.36015e+06	18948.1	1.40398e+06	0	0.001907	High	3.61595	High	3.6724	High	3.49946	0
	ESEPQAAAEPAEAK	12	1	1	P80723		1427.67	442095	484036	463868	0	0.003749	High	3.26261	High	3.68336	High	3.80171	0
	AAEAAAAPAESAAPAAGEEPSKEEGEPK	3	1	1	P80723		2636.25	510150	575759	611052	0	0.0002167	High	2.66132	High	2.64774	High	1.81986	1
	KTEAPAAPAAQETK	5	1	1	P80723		1412.74	271596	338188	55199.8	0	0.0002964	High	2.53947	High	3.43469	High	1.76594	1
	EGEKDAAAAKEEAPK	1	1	1	P80723		1543.76	0	0	94991.7	0	0.007793					High	2.50813	2
	SDGAPASDSKPGSSEAAPSSKETPAATEAPSSTPK	1	1	1	P80723		3300.55	92088.8	0	0	0.001	0.01136	High	2.48942					1
	EEAPKAEPEKTEGAAEAK	1	1	1	P80723		1884.92	0	118503	0	0.001	0.04341			High	3.09518			2
	KTEAPAAPAAQETKSDGAPASDSKPGSSEAAPSSK	3	1	1	P80723		3326.62	0	364363	383014	0.001	0.07792			High	2.16685	High	2.66176	2
P02787	Serotransferrin OS=Homo sapiens OX=9606 GN=TF PE=1 SV=3 - [TRFE_HUMAN]	79.66	1	71	71	586	2.04459e+07	2.08689e+07	2.0001e+07	728.028	79.66	65	191	738.16	79.66	70	201	718.02	79.66	68	194	698	77.0136	7.12256
	Sequence	# PSMs	# Proteins	# Protein Groups	Protein Group Accessions	Modifications	MH+ [Da]	A5: Area	B5: Area	C5: Area	q-Value	PEP	A2	XCorr A2	B2	XCorr B2	C2	XCorr C2	# Missed Cleavages
	LCMGSGLNLCEPNNKEGYYGYTGAFR	12	1	1	P02787	C2(Carbamidomethyl); C10(Carbamidomethyl)	2971.33	8.17083e+06	8.56077e+06	8.85771e+06	0	1.188e-14	High	7.1292	High	6.54484	High	5.12316	1
	IMNGEADAMSLDGGFVYIAGK	26	1	1	P02787		2159.01	570854	1.87667e+06	2.06865e+06	0	7.013e-15	High	6.67869	High	6.63199	High	6.22229	0
	SMGGKEDLIWELLNQAQEHFGK	14	1	1	P02787		2530.25	1.42615e+07	1.48697e+07	1.41727e+07	0	6.629e-08	High	6.25784	High	6.8646	High	7.1056	1
	LKCDEWSVNSVGKIECVSAETTEDCIAK	7	1	1	P02787	C3(Carbamidomethyl); C16(Carbamidomethyl); C25(Carbamidomethyl)	3228.5	3.62355e+06	3.98515e+06	4.18976e+06	0	4.156e-09	High	6.24834	High	3.60702	High	6.09155	2
	SMGGKEDLIWELLNQAQEHFGKDK	19	1	1	P02787		2773.38	1.42302e+07	1.50864e+07	1.5268e+07	0	3.067e-11	High	6.08332	High	4.63269	High	4.78983	2
	KPVEEYANCHLAR	12	1	1	P02787	C9(Carbamidomethyl)	1586.78	4.32837e+06	4.48674e+06	4.30771e+06	0	1.51e-12	High	6.05152	High	5.65743	High	5.20624	0
	NLNEKDYELLCLDGTRKPVEEYANCHLAR	17	1	1	P02787	C11(Carbamidomethyl); C25(Carbamidomethyl)	3520.7	2.58952e+07	2.41397e+07	2.55924e+07	0	4.264e-13	High	6.02844	High	5.29951	High	5.38684	2
	SAGWNIPIGLLYCDLPEPR	25	1	1	P02787	C13(Carbamidomethyl)	2171.11	2.1181e+07	2.32483e+07	1.87142e+07	0	2.722e-08	High	5.61732	High	5.54543	High	5.67231	0
	LCMGSGLNLCEPNNK	4	1	1	P02787	C2(Carbamidomethyl); C10(Carbamidomethyl)	1706.77	974698	1.00508e+06	0	0	1.828e-10	High	5.52465	High	5.45508	High	4.77952	0
	NLNEKDYELLCLDGTR	6	1	1	P02787	C11(Carbamidomethyl)	1952.95	5.09351e+06	5.47487e+06	4.93428e+06	0	9.258e-06	High	5.51856	High	5.27857	High	5.55696	1
	KCSTSSLLEACTFR	6	1	1	P02787	C2(Carbamidomethyl); C11(Carbamidomethyl)	1659.79	1.88779e+06	2.06517e+06	2.30935e+06	0	9.498e-07	High	5.49642	High	5.60847	High	5.42586	1
	AIAANEADAVTLDAGLVYDAYLAPNNLKPVVAEFYGSKEDPQTFYYAVAVVKK	4	1	1	P02787		5692.92	5.05651e+06	5.4166e+06	4.99181e+06	0	0.0001792	High	5.43256	High	3.62421	High	4.15494	2
	IECVSAETTEDCIAK	10	1	1	P02787	C3(Carbamidomethyl); C12(Carbamidomethyl)	1725.77	5.81512e+06	6.12262e+06	6.04352e+06	0	4.415e-07	High	5.42944	High	5.50953	High	5.42129	0
	AIAANEADAVTLDAGLVYDAYLAPNNLKPVVAEFYGSK	12	1	1	P02787		3954.03	2.54599e+06	2.42629e+06	2.46933e+06	0	1.645e-06	High	5.23803	High	4.95824	High	4.36332	0
	INHCRFDEFFSEGCAPGSKK	6	1	1	P02787	C4(Carbamidomethyl); C14(Carbamidomethyl)	2386.08	2.57944e+06	2.64295e+06	2.75066e+06	0	2.215e-05	High	5.235	High	5.38641	High	5.06591	2
	FDEFFSEGCAPGSK	6	1	1	P02787	C9(Carbamidomethyl)	1577.66	2.64236e+06	2.58183e+06	2.64723e+06	0	4.48e-13	High	5.19907	High	4.86231	High	4.5687	0
	HSTIFENLANKADR	7	1	1	P02787		1615.82	2.82112e+06	2.8127e+06	2.83639e+06	0	3.425e-10	High	5.19648	High	4.41637	High	5.10291	1
	AVANFFSGSCAPCADGTDFPQLCQLCPGCGCSTLNQYFGYSGAFK	4	1	1	P02787	C10(Carbamidomethyl); C13(Carbamidomethyl); C23(Carbamidomethyl); C26(Carbamidomethyl); C29(Carbamidomethyl); C31(Carbamidomethyl)	4988.12	6.17435e+06	6.35765e+06	5.97971e+06	0	0.002435	High	5.10736	High	3.34038	High	5.57448	0
	CLKDGAGDVAFVK	16	1	1	P02787	C1(Carbamidomethyl)	1379.7	8.03673e+06	8.24209e+06	8.12924e+06	0	4.405e-07	High	5.0703	High	5.57077	High	5.63997	1
	CSTSSLLEACTFR	12	1	1	P02787	C1(Carbamidomethyl); C10(Carbamidomethyl)	1531.69	6.23214e+06	6.82579e+06	6.37681e+06	0	6.107e-06	High	5.06461	High	5.29436	High	5.36347	0
	SETKDLLFRDDTVCLAK	7	1	1	P02787	C14(Carbamidomethyl)	2011.02	1.03357e+07	5.65632e+06	7.39572e+06	0	8.321e-09	High	5.05515	High	4.85704	High	4.92093	2
	LKCDEWSVNSVGK	13	1	1	P02787	C3(Carbamidomethyl)	1521.74	1.05491e+07	1.07064e+07	1.09697e+07	0	2.533e-05	High	4.92855	High	4.61521	High	5.04151	1
	HSTIFENLANKADRDQYELLCLDNTR	12	1	1	P02787	C21(Carbamidomethyl)	3136.53	5.56313e+06	8.09884e+06	7.44607e+06	0	1.798e-05	High	4.8635	High	6.01138	High	4.66442	2
	MYLGYEYVTAIR	14	1	1	P02787		1478.74	9.10366e+06	1.06911e+07	9.9799e+06	0	1.647e-07	High	4.79946	High	4.47278	High	4.51037	0
	DYELLCLDGTRKPVEEYANCHLAR	14	1	1	P02787	C6(Carbamidomethyl); C20(Carbamidomethyl)	2922.4	7.46586e+06	8.30973e+06	8.31504e+06	0	2e-05	High	4.69553	High	4.69782	High	5.70807	1
	FDEFFSEGCAPGSKK	11	1	1	P02787	C9(Carbamidomethyl)	1705.76	11675582	8.18858e+06	9.9015e+06	0	7.223e-07	High	4.69335	High	4.79154	High	4.62406	1
	SKEFQLFSSPHGK	26	1	1	P02787		1491.77	2.48417e+06	2.46442e+06	2.5603e+06	0	1.411e-07	High	4.67193	High	4.57503	High	4.60057	1
	CLVEKGDVAFVK	6	1	1	P02787	C1(Carbamidomethyl)	1364.73	9.5032e+06	8.94142e+06	9.10256e+06	0	1.026e-05	High	4.56925	High	4.53127	High	4.96098	1
	SASDLTWDNLKGK	3	1	1	P02787		1434.73	223225	242561	262955	0	5.653e-07	High	4.54835	High	4.38092	High	3.77916	1
	HSTIFENLANK	6	1	1	P02787		1273.66	934738	1.17351e+06	1.21587e+06	0	2.973e-08	High	4.53926	High	4.06357	High	4.38707	0
	TAGWNIPMGLLYNK	19	1	1	P02787		1577.82	1.41474e+07	1.52187e+07	1.56965e+07	0	3.319e-05	High	4.51527	High	4.53672	High	4.42739	0
	DLLFRDDTVCLAK	12	1	1	P02787	C10(Carbamidomethyl)	1565.8	6.95695e+06	7.43537e+06	6.52568e+06	0	0.0005532	High	4.44468	High	4.30671	High	4.55535	1
	NLREGTCPEAPTDECKPVK	6	1	1	P02787	C7(Carbamidomethyl); C15(Carbamidomethyl)	2201.04	3.64645e+06	3.41868e+06	3.52382e+06	0	0.002331	High	4.30114	High	4.64742	High	4.42819	1
	KPVDEYKDCHLAQVPSHTVVAR	10	1	1	P02787	C9(Carbamidomethyl)	2549.3	3.34767e+06	3.68937e+06	3.40449e+06	0	8.798e-06	High	4.27404	High	4.57546	High	4.7743	1
	DQYELLCLDNTR	3	1	1	P02787	C7(Carbamidomethyl)	1539.72	520793	537333	514118	0	2.974e-05	High	4.24245	High	4.16778	High	5.21727	0
	DSGFQMNQLR	3	1	1	P02787		1195.56	2.42197e+06	3.09004e+06	2.70174e+06	0	2.228e-06	High	4.21037	High	4.04883	High	4.00104	0
	WCAVSEHEATK	32	1	1	P02787	C2(Carbamidomethyl)	1317.59	1.34306e+07	1.2898e+07	13461466	0	2.739e-05	High	4.19399	High	4.49599	High	4.22839	0
	HQTVPQNTGGKNPDPWAK	14	1	1	P02787		1974.99	9.31473e+06	9.31792e+06	9.33655e+06	0	0.0008563	High	4.04838	High	4.27295	High	4.67903	1
	DQYELLCLDNTRKPVDEYK	2	1	1	P02787	C7(Carbamidomethyl)	2399.16	85798.4	127336	0	0	6.325e-08	High	3.99099	High	3.39602			1
	EFQLFSSPHGK	5	1	1	P02787		1276.64	959751	2.08973e+06	1.96797e+06	0	0.0003435	High	3.8866	High	4.17965	High	3.77013	0
	DCHLAQVPSHTVVAR	5	1	1	P02787	C2(Carbamidomethyl)	1689.85	1.23148e+06	4.25376e+06	8.33416e+06	0	2.022e-05	High	3.85961	High	4.10232	High	5.04752	0
	CDEWSVNSVGK	3	1	1	P02787	C1(Carbamidomethyl)	1280.56	196833	178892	166831	0	0.0005241	High	3.84917	High	4.05743	High	3.67543	0
	TAGWNIPMGLLYNK	2	1	1	P02787	M8(Oxidation)	1593.81	750402	922031	0	0	7.426e-06	High	3.83163	High	3.04248			0
	TAGWNIPMGLLYNKINHCR	3	1	1	P02787	C18(Carbamidomethyl)	2258.14	1.1912e+06	1.31714e+06	1.28255e+06	0	1.834e-06	High	3.67916	High	3.59784	High	3.46921	1
	INHCRFDEFFSEGCAPGSK	6	1	1	P02787	C4(Carbamidomethyl); C14(Carbamidomethyl)	2257.97	795620	847362	760302	0	6.505e-05	High	3.66874	High	4.90176	High	3.90627	1
	EGYYGYTGAFR	3	1	1	P02787		1283.57	3.82474e+06	3.69106e+06	3.85066e+06	0	0.0001882	High	3.57937	High	3.70499	High	3.80642	0
	QQQHLFGSNVTDCSGNFCLFR	3	1	1	P02787	C13(Carbamidomethyl); C18(Carbamidomethyl)	2515.14	106896	99040.2	93395.2	0	0.0001061	High	3.57226	High	4.4292	High	4.38919	0
	DYELLCLDGTR	3	1	1	P02787	C6(Carbamidomethyl)	1354.63	1.4817e+06	1.51761e+06	1.35936e+06	0	0.001253	High	3.51835	High	3.93385	High	3.60031	0
	SVIPSDGPSVACVK	17	1	1	P02787	C12(Carbamidomethyl)	1415.72	5.5822e+06	5.86487e+06	5.69163e+06	0	1.185e-07	High	3.49802	High	3.34833	High	3.31279	0
	SASDLTWDNLK	3	1	1	P02787		1249.61	4.93729e+06	5.11e+06	4.49277e+06	0	0.00264	High	3.42189	High	3.4558	High	3.69136	0
	DQYELLCLDNTRKPVDEYKDCHLAQVPSHTVVAR	5	1	1	P02787	C7(Carbamidomethyl); C21(Carbamidomethyl)	4070.01	881205	903693	2.96753e+06	0	4.514e-05	High	3.40942	High	4.60593	High	3.44911	2
	KASYLDCIR	5	1	1	P02787	C7(Carbamidomethyl)	1125.57	654152	728494	712815	0	0.002594	High	3.28057	High	3.31521	High	3.21328	1
	EDPQTFYYAVAVVK	3	1	1	P02787		1629.82	574842	629170	559019	0	8.579e-06	High	3.17913	High	3.80922	High	4.03342	0
	SMGGKEDLIWELLNQAQEHFGKDK	2	1	1	P02787	M2(Oxidation)	2789.36	383582	0	358958	0	1.085e-05	High	3.15809			High	2.6476	2
	SKEFQLFSSPHGKDLLFK	9	1	1	P02787		2108.13	1.60896e+06	1.78095e+06	1.56638e+06	0	0.01996	High	3.14303	High	4.20018	High	4.0717	2
	NLREGTCPEAPTDECKPVKWCALSHHER	7	1	1	P02787	C7(Carbamidomethyl); C15(Carbamidomethyl); C21(Carbamidomethyl)	3377.57	962469	1.10432e+06	1.03602e+06	0	0.0006761	High	3.09891	High	3.81628	High	2.396	2
	ADRDQYELLCLDNTR	3	1	1	P02787	C10(Carbamidomethyl)	1881.88	1.07596e+06	1.22655e+06	1.27091e+06	0	0.01022	High	3.01079	High	2.58503	High	3.21929	1
	FDEFFSEGCAPGSKKDSSLCK	6	1	1	P02787	C9(Carbamidomethyl); C20(Carbamidomethyl)	2396.06	644300	728540	650314	0	0.0002566	High	2.98243	High	3.04782	High	3.7968	2
	EGTCPEAPTDECKPVK	8	1	1	P02787	C4(Carbamidomethyl); C12(Carbamidomethyl)	1817.81	7.8206e+06	7.17431e+06	7.41441e+06	0	0.005381	High	2.89066	High	2.61483	High	3.22396	0
	KSASDLTWDNLK	3	1	1	P02787		1377.7	1.31006e+06	1.30241e+06	1.28408e+06	0	0.002179	High	2.80303	High	2.7338	High	2.96394	1
	GDVAFVKHQTVPQNTGGKNPDPWAK	3	1	1	P02787		2691.37	715226	748786	787137	0	0.009924	High	2.5164	High	2.52736	High	3.59864	2
	DKSKEFQLFSSPHGK	2	1	1	P02787		1734.88	241241	207529	0	0	0.0134	High	2.50026	High	2.87237			2
	DLLFKDSAHGFLKVPPR	4	1	1	P02787		1940.08	566711	590854	557925	0	0.01303	High	2.46312	High	2.49549	High	1.53496	2
	SVIPSDGPSVACVKK	7	1	1	P02787	C12(Carbamidomethyl)	1543.82	8.11995e+06	8.43312e+06	1.50195e+06	0	0.000378	High	2.45924	High	2.81859	High	2.8981	1
	EGTCPEAPTDECKPVKWCALSHHER	3	1	1	P02787	C4(Carbamidomethyl); C12(Carbamidomethyl); C18(Carbamidomethyl)	2994.34	939114	1.07014e+06	899181	0	0.003689	High	2.38402	High	3.27909	High	1.81561	1
	EDLIWELLNQAQEHFGK	3	1	1	P02787		2070.03	1.03993e+06	1.04771e+06	1.07448e+06	0	0.0002252	High	2.27356	High	3.18103	High	2.70222	0
	IMNGEADAMSLDGGFVYIAGK	2	1	1	P02787	M9(Oxidation)	2175.02	0	88125.4	132936	0	9.185e-05			High	3.92749	High	4.75258	0
	DLLFKDSAHGFLK	4	1	1	P02787		1490.8	0	600147	1.05721e+06	0	0.001722			High	3.41741	High	3.29928	1
	DSAHGFLKVPPR	2	1	1	P02787		1323.72	0	636309	259711	0	0.007958			High	2.78704	High	2.02593	1
	EDLIWELLNQAQEHFGKDK	5	1	1	P02787		2313.16	0	948717	859938	0	0.004155			High	1.94453	High	2.95948	1
	GDVAFVKHQTVPQNTGGK	2	1	1	P02787		1882.98	96304.1	0	79779.4	0.001	0.01096	High	2.8702			High	2.7991	1
	EDPQTFYYAVAVVKK	4	1	1	P02787		1757.91	0	1.22873e+06	1.22376e+06	0.001	0.04199			High	2.54928	High	2.65412	1
	CLVEKGDVAFVKHQTVPQNTGGK	2	1	1	P02787	C1(Carbamidomethyl)	2512.3	0	11703.7	259470	0.001	0.05686			High	2.24635	High	2.15264	2
	WCALSHHER	1	1	1	P02787	C2(Carbamidomethyl)	1195.54	0	214413	0	0.002	0.09158			High	1.52768			0
P09936	Ubiquitin carboxyl-terminal hydrolase isozyme L1 OS=Homo sapiens OX=9606 GN=UCHL1 PE=1 SV=2 - [UCHL1_HUMAN]	77.13	1	13	13	80	5.84369e+06	6.16659e+06	5.98874e+06	106.971	73.54	12	28	101.797	60.99	12	26	102.167	60.99	12	26	223	24.8085	5.47803
	Sequence	# PSMs	# Proteins	# Protein Groups	Protein Group Accessions	Modifications	MH+ [Da]	A5: Area	B5: Area	C5: Area	q-Value	PEP	A2	XCorr A2	B2	XCorr B2	C2	XCorr C2	# Missed Cleavages
	NEAIQAAHDAVAQEGQCR	14	1	1	P09936	C17(Carbamidomethyl)	1967.9	4.84292e+06	4.74839e+06	4.98483e+06	0	2.994e-06	High	5.37291	High	6.14023	High	5.28202	0
	MQLKPMEINPEMLNK	10	1	1	P09936		1815.92	4.63199e+06	3.79682e+06	4.31388e+06	0	2.869e-05	High	5.24423	High	4.99011	High	5.29254	0
	MPFPVNHGASSEDTLLK	7	1	1	P09936		1842.9	1.11765e+06	1.44986e+06	1.12378e+06	0	4.977e-10	High	4.6474	High	4.33207	High	4.2717	0
	QTIGNSCGTIGLIHAVANNQDK	3	1	1	P09936	C7(Carbamidomethyl)	2311.15	1.35446e+06	1.69662e+06	1.59622e+06	0	1.731e-05	High	4.50274	High	4.36072	High	4.55763	0
	QTIGNSCGTIGLIHAVANNQDKLGFEDGSVLK	6	1	1	P09936	C7(Carbamidomethyl)	3356.71	8.05615e+06	8.62814e+06	8.2116e+06	0	3.587e-06	High	4.45641	High	3.89428	High	5.42988	1
	VDDKVNFHFILFNNVDGHLYELDGR	5	1	1	P09936		2976.48	1.41399e+06	825545	1.28668e+06	0	5.072e-06	High	4.38924	High	5.71999	High	6.02299	1
	VNFHFILFNNVDGHLYELDGR	3	1	1	P09936		2519.25	647362	768287	668840	0	5.306e-09	High	4.31913	High	4.26795	High	3.90616	0
	MPFPVNHGASSEDTLLKDAAK	20	1	1	P09936		2228.1	4.48625e+06	5.12325e+06	4.76978e+06	0	0.0001328	High	4.17679	High	4.98509	High	4.63574	1
	FVDVLGLEEESLGSVPAPACALLLLFPLTAQHENFR	1	1	1	P09936	C20(Carbamidomethyl)	3953.07	0	0	0	0	0.0007072	High	3.53611					0
	LGFEDGSVLK	3	1	1	P09936		1064.56	383346	473781	375627	0	0.001016	High	3.41667	High	3.66247	High	3.51944	0
	QIEELKGQEVSPK	3	1	1	P09936		1484.8	2.61265e+06	2.60521e+06	2.55057e+06	0	0.03938	High	2.97771	High	3.14482	High	3.4014	1
	CFEKNEAIQAAHDAVAQEGQCR	3	1	1	P09936	C1(Carbamidomethyl); C21(Carbamidomethyl)	2532.14	194940	245870	0	0	0.0007439	High	2.71201	High	1.95366	High	2.19644	1
	QTIGNSCGTIGLIHAVANNQDKLGFEDGSVLKQFLSETEK	2	1	1	P09936	C7(Carbamidomethyl)	4319.17	0	1.67659e+06	1.47936e+06	0	0.001106			High	4.9012	High	2.61925	2
P32119	Peroxiredoxin-2 OS=Homo sapiens OX=9606 GN=PRDX2 PE=1 SV=5 - [PRDX2_HUMAN]	76.77	1	16	17	128	3.53268e+07	3.74074e+07	3.66727e+07	157.664	76.77	16	46	137.746	73.23	14	40	137.604	76.77	16	42	198	21.8782	5.97314
	Sequence	# PSMs	# Proteins	# Protein Groups	Protein Group Accessions	Modifications	MH+ [Da]	A5: Area	B5: Area	C5: Area	q-Value	PEP	A2	XCorr A2	B2	XCorr B2	C2	XCorr C2	# Missed Cleavages
	KLGCEVLGVSVDSQFTHLAWINTPR	6	1	1	P32119	C4(Carbamidomethyl)	2827.47	2.33398e+06	2.64556e+06	2.49738e+06	0	1.898e-11	High	6.21077	High	6.08005	High	5.37267	1
	LVQAFQYTDEHGEVCPAGWKPGSDTIKPNVDDSKEYFSK	17	1	1	P32119	C15(Carbamidomethyl)	4443.1	7.9987e+07	8.43239e+07	8.28152e+07	0	5.56e-11	High	6.06752	High	5.14233	High	5.80989	1
	LSEDYGVLKTDEGIAYR	8	1	1	P32119		1928.96	7.55747e+06	8.98891e+06	7.6993e+06	0	9.396e-07	High	5.51752	High	5.58982	High	5.89427	1
	LGCEVLGVSVDSQFTHLAWINTPR	5	1	1	P32119	C3(Carbamidomethyl)	2699.37	1.52003e+06	1.69003e+06	1.46343e+06	0	7.419e-11	High	5.03168	High	4.87433	High	4.60596	0
	LVQAFQYTDEHGEVCPAGWKPGSDTIKPNVDDSK	9	1	1	P32119	C15(Carbamidomethyl)	3788.8	6.22885e+06	6.42369e+06	5.83059e+06	0	0.001139	High	4.89047	High	4.93537	High	5.43525	0
	KEGGLGPLNIPLLADVTRR	12	1	1	P32119		2019.18	3.81086e+06	4.1472e+06	4.26792e+06	0	4.054e-10	High	4.6877	High	4.56848	High	3.13134	2
	EGGLGPLNIPLLADVTR	12	1	1	P32119		1734.98	1.25743e+06	1.34004e+06	1.33017e+06	0	3.477e-06	High	4.33436	High	4.66654	High	4.65376	0
	RLSEDYGVLKTDEGIAYR	7	1	1	P32119		2085.07	4.24859e+06	965279	4.22071e+06	0	4.187e-05	High	4.20743	High	5.09017	High	4.95639	2
	SVDEALRLVQAFQYTDEHGEVCPAGWKPGSDTIKPNVDDSKEYFSK	3	1	1	P32119	C22(Carbamidomethyl)	5213.47	1.28834e+06	0	1.28629e+06	0	0.003072	High	3.86182			High	3.14987	2
	KEGGLGPLNIPLLADVTR	14	1	1	P32119		1863.07	5.21898e+06	5.67623e+06	5.77232e+06	0	1.136e-05	High	3.6723	High	4.37673	High	4.10508	1
	QITVNDLPVGR	11	2	2	Q06830;P32119		1211.68	1.84359e+07	1.89093e+07	1.95037e+07	0	0.004705	High	3.45773	High	3.61211	High	3.34976	0
	IGKPAPDFKATAVVDGAFKEVK	4	1	1	P32119		2288.27	1.13471e+06	1.26239e+06	1.23267e+06	0	7.543e-08	High	3.44982	High	3.38117	High	2.61294	2
	IGKPAPDFKATAVVDGAFK	1	1	1	P32119		1932.07	115914	0	0	0	7.025e-05	High	3.39092					1
	IGKPAPDFK	9	1	1	P32119		972.554	1.34574e+06	1.28422e+06	1.60132e+06	0	0.005385	High	3.25769	High	3.36062	High	3.03774	0
	RLSEDYGVLK	6	1	1	P32119		1179.64	472780	544055	445503	0	0.01269	High	2.99109	High	3.68679	High	3.70552	1
	GLFIIDGKGVLR	3	1	1	P32119		1287.78	899949	1.0402e+06	1.00391e+06	0	0.01524	High	1.98521	High	2.25433	High	2.29014	1
	KLGCEVLGVSVDSQFTHLAWINTPRK	1	1	1	P32119	C4(Carbamidomethyl)	2955.56	0	0	342229	0	0.003799					High	2.29165	2
P30086	Phosphatidylethanolamine-binding protein 1 OS=Homo sapiens OX=9606 GN=PEBP1 PE=1 SV=3 - [PEBP1_HUMAN]	74.87	1	8	8	52	4.46083e+06	4.84267e+06	4.58218e+06	66.9816	74.87	8	16	83.151	74.87	8	20	74.2529	74.87	8	16	187	21.0437	7.53271
	Sequence	# PSMs	# Proteins	# Protein Groups	Protein Group Accessions	Modifications	MH+ [Da]	A5: Area	B5: Area	C5: Area	q-Value	PEP	A2	XCorr A2	B2	XCorr B2	C2	XCorr C2	# Missed Cleavages
	APVAGTCYQAEWDDYVPK	13	1	1	P30086	C7(Carbamidomethyl)	2069.94	565759	488122	552977	0	2.66e-07	High	6.67504	High	6.49644	High	7.14737	0
	WSGPLSLQEVDEQPQHPLHVTYAGAAVDELGK	10	1	1	P30086		3471.72	8.90539e+06	8.84844e+06	8.87513e+06	0	9.975e-06	High	6.58136	High	5.91584	High	7.21519	0
	GNDISSGTVLSDYVGSGPPK	3	1	1	P30086		1949.95	282100	277270	297459	0	1.778e-08	High	5.94051	High	5.30591	High	6.36878	0
	YVWLVYEQDRPLKCDEPILSNR	6	1	1	P30086	C14(Carbamidomethyl)	2793.42	2925257	4.04914e+06	3.3939e+06	0	5.581e-05	High	4.37512	High	4.72539	High	4.22955	1
	LYTLVLTDPDAPSR	3	1	1	P30086		1560.84	117657	130564	107830	0	2.471e-06	High	4.02061	High	2.98927	High	3.97165	0
	GNDISSGTVLSDYVGSGPPKGTGLHR	4	1	1	P30086		2571.29	1.55184e+06	1.63042e+06	1.47752e+06	0	9.604e-05	High	3.97054	High	3.76936	High	4.44525	1
	NRPTSISWDGLDSGK	8	1	1	P30086		1632.8	513915	258874	0	0	0.005642	High	3.41418	High	3.84961	High	3.10053	0
	YREWHHFLVVNMK	5	1	1	P30086		1758.89	1.13976e+06	1.31554e+06	1.17983e+06	0	0.03006	High	2.38992	High	2.77017	High	2.89236	1
P58546	Myotrophin OS=Homo sapiens OX=9606 GN=MTPN PE=1 SV=2 - [MTPN_HUMAN]	74.58	1	6	6	15	652483	670932	488425	16.9446	72.03	5	5	17.4863	66.95	4	5	15.3821	74.58	5	5	118	12.8866	5.51611
	Sequence	# PSMs	# Proteins	# Protein Groups	Protein Group Accessions	Modifications	MH+ [Da]	A5: Area	B5: Area	C5: Area	q-Value	PEP	A2	XCorr A2	B2	XCorr B2	C2	XCorr C2	# Missed Cleavages
	GPDGLTAFEATDNQAIK	2	1	1	P58546		1747.85	742907	732963	0	0	1.091e-12	High	6.08347	High	5.96588			0
	GADINAPDKHHITPLLSAVYEGHVSCVK	3	1	1	P58546	C26(Carbamidomethyl)	3028.55	763753	783574	777712	0	1.205e-09	High	5.68516	High	4.60446	High	5.64014	1
	KPLHYAADCGQLEILEFLLLK	3	1	1	P58546	C9(Carbamidomethyl)	2471.34	336833	374920	354772	0	0.0002386	High	2.78323	High	1.70019	High	2.44139	0
	NGDLDEVKDYVAK	4	1	1	P58546		1465.72	450789	496259	173121	0	0.001312	High	2.39278	High	3.85182	High	4.41379	1
	NGDLDEVKDYVAKGEDVNR	2	1	1	P58546		2136.02	372617	0	332790	0.001	0.03013	High	1.50634			High	1.69878	2
	TVKGPDGLTAFEATDNQAIK	1	1	1	P58546		2076.07	0	0	61468.4	0.001	0.06334					High	2.88677	1
P04406	Glyceraldehyde-3-phosphate dehydrogenase OS=Homo sapiens OX=9606 GN=GAPDH PE=1 SV=3 - [G3P_HUMAN]	74.33	1	23	23	165	1.88199e+07	1.87e+07	1.8543e+07	213.64	71.94	21	58	182.27	74.33	21	51	196.836	73.43	22	56	335	36.0304	8.45557
	Sequence	# PSMs	# Proteins	# Protein Groups	Protein Group Accessions	Modifications	MH+ [Da]	A5: Area	B5: Area	C5: Area	q-Value	PEP	A2	XCorr A2	B2	XCorr B2	C2	XCorr C2	# Missed Cleavages
	VIHDNFGIVEGLMTTVHAITATQK	24	1	1	P04406		2595.37	2.2714e+07	2.15104e+07	2.17433e+07	0	1.131e-08	High	8.37269	High	7.95237	High	8.48295	0
	WGDAGAEYVVESTGVFTTMEK	6	1	1	P04406		2277.04	2.12215e+06	2.1565e+06	2.18294e+06	0	9.623e-14	High	6.67406	High	6.33369	High	6.21619	0
	GILGYTEHQVVSSDFNSDTHSSTFDAGAGIALNDHFVK	8	1	1	P04406		4036.9	1.59341e+06	2.00664e+06	1.85222e+06	0	5.061e-07	High	5.45171	High	6.44625	High	4.89017	0
	IISNASCTTNCLAPLAK	13	1	1	P04406	C7(Carbamidomethyl); C11(Carbamidomethyl)	1833.93	4.02695e+06	4.83493e+06	4.25383e+06	0	1.39e-11	High	5.32586	High	4.87896	High	4.98729	0
	LISWYDNEFGYSNR	16	1	1	P04406		1763.81	7.99519e+06	8.79443e+06	7.94926e+06	0	3.894e-10	High	5.00519	High	4.75104	High	4.90501	0
	VPTANVSVVDLTCR	7	1	1	P04406	C13(Carbamidomethyl)	1530.8	1.21299e+07	1.24937e+07	1.24946e+07	0	6.623e-05	High	4.94896	High	5.08281	High	4.86232	0
	IKWGDAGAEYVVESTGVFTTMEK	4	1	1	P04406		2518.23	2.84504e+06	3.07464e+06	2.85701e+06	0	0.0001939	High	4.33741	High	4.14807	High	4.84377	1
	VIHDNFGIVEGLMTTVHAITATQKTVDGPSGK	5	1	1	P04406		3336.75	354847	344491	742651	0	0.0001882	High	4.24908	High	3.84792	High	5.32126	1
	VVDLMAHMASKE	7	1	1	P04406		1330.66	8.27709e+06	8.56532e+06	8.6971e+06	0	0.000544	High	4.19421	High	4.69783	High	4.62208	1
	GALQNIIPASTGAAK	7	1	1	P04406		1411.8	2.16157e+07	2.2096e+07	2.13909e+07	0	4.736e-06	High	4.17625	High	3.91198	High	4.39564	0
	RVIISAPSADAPMFVMGVNHEK	3	1	1	P04406		2369.21	0	0	0	0	5.437e-05	High	4.1071			High	4.259	1
	VVDLMAHMASK	9	1	1	P04406		1201.61	2.86288e+06	2.95488e+06	2.95316e+06	0	1.014e-07	High	4.04644	High	3.94016	High	4.00764	0
	RVIISAPSADAPMFVMGVNHEKYDNSLK	5	1	1	P04406		3089.57	1.67958e+06	2.852e+06	2.66284e+06	0	0.001048	High	4.001	High	4.11907	High	2.78589	2
	LTGMAFRVPTANVSVVDLTCR	4	1	1	P04406	C20(Carbamidomethyl)	2307.2	1.30544e+06	1.42305e+06	1.39745e+06	0	3.546e-06	High	3.96025	High	3.94701	High	2.97233	1
	VIHDNFGIVEGLMTTVHAITATQKTVDGPSGKLWR	4	1	1	P04406		3792	867034	786475	794797	0	5.008e-09	High	3.57434	High	2.17751	High	3.53823	2
	LEKPAKYDDIKK	21	1	1	P04406		1447.82	7.95733e+06	7.14887e+06	7.71656e+06	0	0.0002773	High	3.42783	High	4.39368	High	4.17488	2
	LISWYDNEFGYSNRVVDLMAHMASKE	3	1	1	P04406		3075.44	1.06873e+06	1.1732e+06	1.12834e+06	0	3.745e-05	High	3.33421	High	2.41862	High	3.6774	2
	AENGKLVINGNPITIFQERDPSK	3	1	1	P04406		2540.35	561612	719386	653635	0	5.513e-05	High	3.22395	High	4.06967	High	3.24485	2
	VIISAPSADAPMFVMGVNHEKYDNSLK	8	1	1	P04406		2933.47	7.75243e+06	9.33511e+06	7.11268e+06	0	8.962e-11	High	3.15662	High	2.2061	High	2.7366	1
	QASEGPLKGILGYTEHQVVSSDFNSDTHSSTFDAGAGIALNDHFVK	2	1	1	P04406		4847.34	0	1.98406e+06	2.07659e+06	0	0.003626			High	4.17738	High	3.1251	1
	DGRGALQNIIPASTGAAK	2	1	1	P04406		1739.95	65318.9	62427	0	0.003	0.129	High	2.7579	High	2.82965			1
	LVINGNPITIFQERDPSK	1	1	1	P04406		2041.12	0	0	601578	0.003	0.1445					High	1.7248	1
	LEKPAKYDDIK	3	1	1	P04406		1319.72	53368.4	550409	492306	0.007	0.2025	High	1.90354	High	2.02841	High	1.31473	1
P04040	Catalase OS=Homo sapiens OX=9606 GN=CAT PE=1 SV=3 - [CATA_HUMAN]	72.3	1	30	30	111	7.86827e+06	8.61257e+06	8.1399e+06	133.44	67.55	22	36	128.97	67.74	24	39	140.555	59.77	22	36	527	59.7188	7.38623
	Sequence	# PSMs	# Proteins	# Protein Groups	Protein Group Accessions	Modifications	MH+ [Da]	A5: Area	B5: Area	C5: Area	q-Value	PEP	A2	XCorr A2	B2	XCorr B2	C2	XCorr C2	# Missed Cleavages
	AAQKADVLTTGAGNPVGDKLNVITVGPR	7	1	1	P04040		2762.52	1.02761e+07	1.06472e+07	1.13236e+07	0	2.541e-09	High	6.36705	High	6.5546	High	6.93256	2
	NAIHTFVQSGSHLAAR	9	1	1	P04040		1708.89	1.27566e+06	1.60334e+06	1.22228e+06	0	1.651e-06	High	5.6982	High	6.176	High	5.86077	0
	GAGAFGYFEVTHDITK	5	1	1	P04040		1712.84	2.16549e+06	276879	268102	0	1.337e-10	High	5.53199	High	5.46012	High	5.20535	0
	FNTANDDNVTQVR	4	1	1	P04040		1493.7	711454	704434	870696	0	0.000119	High	4.96482	High	4.83366	High	5.34718	0
	ADVLTTGAGNPVGDKLNVITVGPR	4	1	1	P04040		2364.3	1.7402e+06	1.87373e+06	1.83054e+06	0	6.071e-06	High	4.90473	High	5.00209	High	5.65137	1
	AFYVNVLNEEQR	6	1	1	P04040		1481.74	3.41734e+06	3.97511e+06	3.37802e+06	0	9.618e-08	High	4.82248	High	4.73772	High	4.79374	0
	LGPNYLHIPVNCPYR	9	1	1	P04040	C12(Carbamidomethyl)	1812.93	8.74695e+06	9.87809e+06	8.67067e+06	0	1.233e-05	High	4.70369	High	4.6299	High	4.83942	0
	LVLNRNPVNYFAEVEQIAFDPSNMPPGIEASPDK	9	1	1	P04040		3771.88	1.62907e+06	407632	1.53571e+06	0	0.0003313	High	4.63989	High	4.14436	High	4.85757	1
	RFNTANDDNVTQVR	6	1	1	P04040		1649.8	968202	953020	874801	0	1.513e-06	High	4.22321	High	4.97164	High	4.50396	1
	NPQTHLKDPDMVWDFWSLRPESLHQVSFLFSDR	3	1	1	P04040		4027.96	846208	884315	927860	0	2.954e-07	High	4.18887	High	3.19238	High	3.85384	1
	NFTEVHPDYGSHIQALLDKYNAEKPK	7	1	1	P04040		3014.51	1.51072e+06	5.31241e+06	1.43488e+06	0	1.612e-05	High	4.17446	High	4.22146	High	2.60232	1
	LVNANGEAVYCK	3	1	1	P04040	C11(Carbamidomethyl)	1337.66	489907	464966	472871	0	2.701e-05	High	4.12725	High	4.17972	High	4.21648	0
	LCENIAGHLKDAQIFIQKK	6	1	1	P04040	C2(Carbamidomethyl)	2226.21	1.42849e+06	1.44329e+06	1.45108e+06	0	0.0002166	High	3.9545	High	4.10768	High	3.2764	2
	FYTEDGNWDLVGNNTPIFFIRDPILFPSFIHSQK	4	1	1	P04040		4028.02	509125	407991	534263	0	0.0005614	High	3.57959	High	5.34811	High	5.50929	1
	ADVLTTGAGNPVGDK	1	1	1	P04040		1414.72	35207.5	0	0	0	5.621e-06	High	3.52642					0
	DGPMCMQDNQGGAPNYYPNSFGAPEQQPSALEHSIQYSGEVRR	3	1	1	P04040	C5(Carbamidomethyl)	4783.11	1.44252e+06	1.67394e+06	0	0	0.004243	High	3.1595	High	2.84446			1
	RLCENIAGHLK	2	1	1	P04040	C3(Carbamidomethyl)	1310.7	172474	0	151032	0	4.524e-06	High	3.06351			High	2.70267	1
	FSTVAGESGSADTVRDPR	5	1	1	P04040		1851.89	4.58182e+06	4.42018e+06	4.42546e+06	0	0.0004518	High	2.85706	High	3.26486	High	2.94689	1
	GPLLVQDVVFTDEMAHFDRER	3	1	1	P04040		2474.22	396215	412717	383703	0	0.003016	High	2.25906	High	2.05639	High	2.48778	1
	VWPHKDYPLIPVGK	1	1	1	P04040		1648.92	259024	0	0	0	0.003134	High	1.91208					1
	FYTEDGNWDLVGNNTPIFFIR	2	1	1	P04040		2518.2	0	222675	168749	0	0.01022			High	2.91539	High	3.28335	0
	HRLGPNYLHIPVNCPYR	2	1	1	P04040	C14(Carbamidomethyl)	2106.08	0	665591	602910	0	0.0001896			High	2.17483	High	3.05437	1
	LFAYPDTHR	1	1	1	P04040		1119.56	0	0	200421	0	0.01601					High	2.56275	0
	AFYVNVLNEEQRK	2	1	1	P04040		1609.84	55657.9	65805.7	0	0.001	0.01342	High	2.96971	High	3.30221			1
	DAQIFIQKK	1	1	1	P04040		1090.63	0	286058	0	0.001	0.07776			High	2.60109			1
	NLSVEDAAR	1	1	1	P04040		974.492	0	0	0	0.002	0.1041			High	2.62758			0
	LVLNRNPVNYFAEVEQIAFDPSNMPPGIEASPDKMLQGR	2	1	1	P04040		4357.2	0	880928	840015	0.002	0.09447			High	1.92065	High	2.15319	2
	LCENIAGHLKDAQIFIQK	1	1	1	P04040	C2(Carbamidomethyl)	2098.12	0	0	368010	0.002	0.08812					High	2.92509	1
	DGPMCMQDNQGGAPNYYPNSFGAPEQQPSALEHSIQYSGEVR	1	1	1	P04040	C5(Carbamidomethyl)	4627.01	0	1.3275e+06	0	0.005	0.168			High	1.6724			0
	GPLLVQDVVFTDEMAHFDR	1	1	1	P04040	M14(Oxidation)	2205.08	93465.4	0	0	0.006	0.131	High	2.62254					0
P02647	Apolipoprotein A-I OS=Homo sapiens OX=9606 GN=APOA1 PE=1 SV=1 - [APOA1_HUMAN]	72.28	1	32	32	326	3.3902e+07	3.56333e+07	3.41908e+07	366.082	68.16	30	109	373.1	71.54	30	108	378.677	68.16	31	109	267	30.7589	5.75732
	Sequence	# PSMs	# Proteins	# Protein Groups	Protein Group Accessions	Modifications	MH+ [Da]	A5: Area	B5: Area	C5: Area	q-Value	PEP	A2	XCorr A2	B2	XCorr B2	C2	XCorr C2	# Missed Cleavages
	DSGRDYVSQFEGSALGK	10	1	1	P02647		1815.86	1.19282e+07	1.34735e+07	1.28329e+07	0	4.413e-07	High	6.16912	High	5.90864	High	6.3312	1
	LREQLGPVTQEFWDNLEKETEGLR	10	1	1	P02647		2887.47	3.78711e+06	3.82796e+06	0	0	1.67e-06	High	6.04307	High	4.65478	High	5.70892	2
	LREQLGPVTQEFWDNLEK	9	1	1	P02647		2202.12	6.00342e+06	6.52038e+06	7.79027e+06	0	2.983e-06	High	5.65882	High	6.00332	High	6.00651	1
	VKDLATVYVDVLKDSGR	8	1	1	P02647		1878.04	2.17233e+06	2.63212e+06	2.37384e+06	0	1.194e-09	High	5.57905	High	5.54239	High	5.35887	2
	LLDNWDSVTSTFSK	19	1	1	P02647		1612.79	2.40521e+07	2.66111e+07	2.47854e+07	0	1.803e-06	High	5.12375	High	4.95014	High	5.26356	0
	EQLGPVTQEFWDNLEK	9	1	1	P02647		1932.94	1.28799e+06	1.52424e+06	1.34912e+06	0	1.31e-05	High	5.03444	High	5.15155	High	5.02401	0
	VKDLATVYVDVLK	20	1	1	P02647		1462.86	5.51141e+06	5.97181e+06	6.15054e+06	0	0.0001319	High	5.00221	High	5.03478	High	4.93474	1
	DLATVYVDVLKDSGRDYVSQFEGSALGK	9	1	1	P02647		3032.54	4.4263e+06	4.37945e+06	4.759e+06	0	8.201e-06	High	4.90202	High	5.20571	High	3.5312	2
	ATEHLSTLSEK	53	1	1	P02647		1215.62	2.38113e+07	2.54826e+07	2.25479e+07	0	2.148e-09	High	4.76438	High	4.63519	High	4.39949	0
	VSFLSALEEYTK	14	1	1	P02647		1386.72	3.99813e+07	4.21077e+07	4.12258e+07	0	1.05e-05	High	4.61605	High	4.96311	High	4.91343	0
	DYVSQFEGSALGK	7	1	1	P02647		1400.67	9.27742e+06	1.00403e+07	9.18367e+06	0	4.109e-05	High	4.4151	High	4.4019	High	4.49752	0
	VSFLSALEEYTKK	6	1	1	P02647		1514.81	5.112e+06	5.79095e+06	5.76793e+06	0	8.625e-05	High	4.28537	High	4.16853	High	4.33358	1
	DLATVYVDVLKDSGR	9	1	1	P02647		1650.88	3.12633e+06	3.43717e+06	3.25723e+06	0	3.904e-05	High	4.16584	High	4.929	High	4.52599	1
	THLAPYSDELR	32	1	1	P02647		1301.65	1.16838e+07	1.13896e+07	1.12845e+07	0	0.0002427	High	3.81351	High	3.99497	High	3.89637	0
	QGLLPVLESFK	12	1	1	P02647		1230.71	3.76726e+07	3.8181e+07	3.65611e+07	0	3.225e-08	High	3.50458	High	2.65556	High	3.47814	0
	WQEEMELYR	13	1	1	P02647		1283.58	4.11025e+06	5.62081e+06	4.49566e+06	0	0.001178	High	3.43075	High	3.70726	High	3.42932	0
	KWQEEMELYR	4	1	1	P02647		1411.67	1.00432e+06	1.17289e+06	917912	0	0.0004294	High	3.25527	High	3.22275	High	3.15612	1
	DLATVYVDVLK	6	1	1	P02647		1235.69	5.19997e+06	5.65067e+06	5.81967e+06	0	5.379e-06	High	3.18603	High	3.11663	High	3.09715	0
	VQPYLDDFQKK	10	1	1	P02647		1380.72	8.97699e+06	1.01411e+07	8.74674e+06	0	0.002559	High	3.15301	High	3.18452	High	3.09327	1
	QKVEPLRAELQEGAR	6	1	1	P02647		1723.95	8.56081e+06	7.93412e+06	8.10853e+06	0	0.03909	High	2.98184	High	3.20733	High	2.82851	2
	QEMSKDLEEVK	3	1	1	P02647		1335.65	165824	179008	187239	0	0.006729	High	2.74001	High	2.64307	High	2.93966	1
	THLAPYSDELRQR	4	1	1	P02647		1585.81	935396	854540	31156.9	0	0.009849	High	2.72196	High	3.26285	High	3.37659	1
	LSPLGEEMR	6	1	1	P02647		1031.52	2.11269e+07	2.35232e+07	2.1736e+07	0	0.005267	High	2.71068	High	2.6602	High	2.76628	0
	AKVQPYLDDFQKK	3	1	1	P02647		1579.85	400580	0	342540	0	0.0005258	High	2.60976			High	1.9068	2
	AKPALEDLRQGLLPVLESFK	9	1	1	P02647		2224.28	3.34532e+06	3.69943e+06	3.5683e+06	0	0.008233	High	2.42116	High	2.43027	High	3.04209	1
	AKPALEDLR	11	1	1	P02647		1012.58	7.95705e+06	8.62089e+06	8.11271e+06	0	0.02634	High	2.37455	High	2.62648	High	2.48181	0
	VQPYLDDFQK	6	1	1	P02647		1252.62	1.64485e+06	2.04335e+06	1.90385e+06	0	0.01902	High	2.32199	High	2.57695	High	2.46479	0
	EQLGPVTQEFWDNLEKETEGLR	3	1	1	P02647		2618.28	1.07274e+06	1.09372e+06	1.03443e+06	0	0.001779	High	2.22845	High	2.85737	High	2.01558	1
	VEPLRAELQEGAR	2	1	1	P02647		1467.8	0	577575	583590	0	0.001354			High	3.85374	High	3.61169	1
	LEALKENGGAR	6	1	1	P02647		1157.63	0	487810	0	0	0.003297			High	3.26734			1
	WQEEMELYR	1	1	1	P02647	M5(Oxidation)	1299.57	0	0	218132	0	0.01094					High	3.48131	0
	ETEGLRQEMSK	4	1	1	P02647		1307.63	0	0	0	0.001	0.02726	High	2.22094	High	2.48499	High	2.68586	1
	EQLGPVTQEFWDNLEKETEGLRQEMSK	2	1	1	P02647		3221.55	4.37765e+06	0	4.35712e+06	0.001	0.007079	High	2.18061			High	2.0751	2
P04350	Tubulin beta-4A chain OS=Homo sapiens OX=9606 GN=TUBB4A PE=1 SV=2 - [TBB4A_HUMAN]	70.95	2	6	26	168	1.05152e+07	1.15631e+07	1.07267e+07	222.427	68.92	25	57	215.768	70.27	25	53	236.059	66.89	24	58	444	49.5539	4.88135
	Sequence	# PSMs	# Proteins	# Protein Groups	Protein Group Accessions	Modifications	MH+ [Da]	A5: Area	B5: Area	C5: Area	q-Value	PEP	A2	XCorr A2	B2	XCorr B2	C2	XCorr C2	# Missed Cleavages
	SGPFGQIFRPDNFVFGQSGAGNNWAK	22	5	5	Q13885;Q9BVA1;P04350;P68371;P07437		2798.35	1.33809e+07	1.46499e+07	1.38434e+07	0	1.425e-08	High	6.50453	High	7.84048	High	7.34634	0
	FWEVISDEHGIDPTGTYHGDSDLQLER	6	2	2	P04350;P68371		3116.43	9.63421e+06	1.06236e+07	9.87338e+06	0	2.757e-05	High	6.32667	High	5.20954	High	6.36484	0
	LTTPTYGDLNHLVSATMSGVTTCLR	9	5	5	Q13885;Q9BVA1;P04350;P68371;P07437	C23(Carbamidomethyl)	2708.35	3.56653e+06	3.76185e+06	3.85894e+06	0	9.429e-13	High	6.20864	High	4.61984	High	5.4793	0
	GHYTEGAELVDAVLDVVR	5	1	1	P04350		1942.99	1.66392e+06	1.8047e+06	1.81507e+06	0	2.726e-13	High	6.1475	High	4.9864	High	5.08571	0
	EAESCDCLQGFQLTHSLGGGTGSGMGTLLISK	9	4	3	P04350;P68371;P07437	C5(Carbamidomethyl); C7(Carbamidomethyl)	3311.57	1.95539e+06	1.97447e+06	1.98169e+06	0	4.519e-07	High	5.92256	High	6.03439	High	5.54215	0
	MREIVHLQAGQCGNQIGAK	11	6	6	P04350;P68371;Q13885;Q9BVA1;Q13509;P07437	C12(Carbamidomethyl)	2110.07	1.4212e+06	1.60741e+06	1.44877e+06	0	5.983e-08	High	5.80564	High	5.19323	High	5.93642	1
	INVYYNEATGGNYVPR	3	1	1	P04350		1829.89	1.38127e+06	1.62752e+06	1.5061e+06	0	4.977e-07	High	5.71075	High	5.72857	High	5.98037	0
	GHYTEGAELVDAVLDVVRK	10	1	1	P04350		2071.08	1.55632e+06	1.77318e+06	1.83477e+06	0	2.725e-14	High	5.5193	High	3.98342	High	4.15998	1
	EIVHLQAGQCGNQIGAK	12	6	6	Q13885;Q9BVA1;Q13509;P07437;P04350;P68371	C10(Carbamidomethyl)	1822.93	6.7159e+06	6.56275e+06	6.70507e+06	0	1.266e-06	High	5.518	High	5.69438	High	5.34432	0
	NSSYFVEWIPNNVK	8	6	6	Q13885;Q9BVA1;Q13509;P04350;P68371;P07437		1696.84	3.91044e+06	4.15548e+06	4.1221e+06	0	4.442e-10	High	4.5932	High	4.51247	High	4.00689	0
	KEAESCDCLQGFQLTHSLGGGTGSGMGTLLISK	4	4	3	P04350;P68371;P07437	C6(Carbamidomethyl); C8(Carbamidomethyl)	3439.64	2.64202e+06	3.09013e+06	2.85634e+06	0	9.815e-05	High	4.48945	High	4.46452	High	4.82767	1
	IMNTFSVVPSPK	7	4	4	Q13509;P04350;P68371;P07437		1319.71	5.12286e+06	5.73627e+06	5.50686e+06	0	4.945e-05	High	4.4691	High	4.51592	High	4.45551	0
	MAATFIGNSTAIQELFK	3	1	1	P04350	M1(Oxidation)	1857.94	96441.9	146202	130145	0	3.91e-07	High	4.31728	High	4.96347	High	4.05411	0
	ALTVPELTQQMFDAK	12	3	3	Q13509;P04350;P68371		1691.87	2.39505e+06	2.38413e+06	2.24143e+06	0	4.263e-05	High	4.24548	High	4.35831	High	4.2973	0
	EVDEQMLSVQSK	3	1	1	P04350		1392.67	240237	241286	214030	0	4.222e-05	High	4.18501	High	4.51803	High	4.85533	0
	LHFFMPGFAPLTSR	9	6	5	Q13885;Q9BVA1;P04350;P68371;P07437		1620.84	8.53059e+06	9.4158e+06	8.46325e+06	0	2.527e-07	High	4.095	High	4.10128	High	3.72432	0
	LAVNMVPFPR	6	7	6	Q13885;Q9BVA1;Q13509;P04350;P68371;P07437		1143.64	5.8046e+06	6.96607e+06	6.54587e+06	0	0.0001849	High	3.97042	High	3.94369	High	3.999	0
	AVLVDLEPGTMDSVR	3	3	2	P04350;P68371		1601.82	4.09613e+06	4.38878e+06	4.30036e+06	0	3.671e-10	High	3.57818	High	3.45413	High	3.10587	0
	KLAVNMVPFPR	6	7	6	Q13885;Q9BVA1;Q13509;P04350;P68371;P07437		1271.73	527588	575893	536051	0	0.0003852	High	3.49302	High	3.53679	High	3.47483	1
	NMMAACDPR	5	7	6	Q13885;Q9BVA1;Q13509;P04350;P68371;P07437	C6(Carbamidomethyl)	1065.43	2.33887e+06	2.43574e+06	2.28048e+06	0	2.434e-07	High	3.36893	High	3.12553	High	3.24212	0
	YLTVAAVFR	2	3	3	P04350;P68371;P07437		1039.6	832854	851599	0	0	3.76e-06	High	2.85925	High	2.65618			0
	MAATFIGNSTAIQELFKR	3	1	1	P04350		1998.05	546512	528602	575907	0	0.0002963	High	2.84275	High	3.92797	High	4.09913	1
	LTTPTYGDLNHLVSATMSGVTTCLRFPGQLNADLRK	3	5	5	Q13885;Q9BVA1;P04350;P68371;P07437	C23(Carbamidomethyl)	3948.02	2.95793e+06	2.99052e+06	2.91571e+06	0	0.002628	High	2.72035	High	2.03573	High	2.71169	2
	FPGQLNADLR	4	7	6	Q13885;Q9BVA1;Q13509;P04350;P68371;P07437		1130.6	351714	432760	487892	0	0.01019	High	2.41611	High	2.98587	High	2.58258	0
	TLKLTTPTYGDLNHLVSATMSGVTTCLR	2	5	5	Q13885;Q9BVA1;P04350;P68371;P07437	C26(Carbamidomethyl)	3050.57	310210	0	397550	0	0.002799	High	1.71825			High	2.41731	1
	TAVCDIPPR	1	6	5	Q13885;Q9BVA1;P04350;P68371;P07437	C4(Carbamidomethyl)	1028.52	0	0	0	0	0.01098			High	3.03179			0
P14136	Glial fibrillary acidic protein OS=Homo sapiens OX=9606 GN=GFAP PE=1 SV=1 - [GFAP_HUMAN]	70.83	1	35	35	260	7.64305e+06	7.47916e+06	7.46074e+06	305.291	69.91	33	90	274.376	68.29	31	84	287.797	69.21	33	86	432	49.8496	5.51611
	Sequence	# PSMs	# Proteins	# Protein Groups	Protein Group Accessions	Modifications	MH+ [Da]	A5: Area	B5: Area	C5: Area	q-Value	PEP	A2	XCorr A2	B2	XCorr B2	C2	XCorr C2	# Missed Cleavages
	TQYEAMASSNMHEAEEWYR	12	1	1	P14136		2332.97	1.78545e+06	2.0123e+06	2.16004e+06	0	6.341e-14	High	6.42999	High	5.98331	High	5.8484	0
	AKEPTKLADVYQAELR	9	1	1	P14136		1832	1.80526e+06	1.95186e+06	1.91184e+06	0	1.134e-11	High	5.78053	High	4.372	High	4.91467	2
	HLQEYQDLLNVK	6	1	1	P14136		1499.79	7.17632e+06	5.32355e+06	4.71848e+06	0	7.721e-09	High	5.44902	High	5.28262	High	5.35245	0
	LEEEGQSLKDEMAR	11	1	1	P14136		1634.78	9.06452e+06	9.01762e+06	9.14346e+06	0	4.125e-06	High	5.04841	High	5.08069	High	4.86845	1
	SKFADLTDAAAR	12	1	1	P14136		1265.65	1.48721e+06	1.55433e+06	1.56857e+06	0	1.067e-07	High	4.45565	High	3.9542	High	4.3853	1
	QLQSLTCDLESLR	8	1	1	P14136	C7(Carbamidomethyl)	1562.79	1.31233e+06	1.74172e+06	1.17066e+06	0	1.926e-09	High	4.43002	High	4.15164	High	3.86423	0
	LEVERDNLAQDLATVR	9	1	1	P14136		1841.98	6.53303e+06	6.70356e+06	6.73702e+06	0	1.8e-05	High	4.40856	High	5.26048	High	5.19691	1
	DNLAQDLATVR	7	1	1	P14136		1215.64	2.70845e+06	2.92124e+06	2.78762e+06	0	3.902e-09	High	4.37667	High	4.21305	High	3.79202	0
	LDQLTANSAR	12	1	1	P14136		1088.57	925250	723100	725496	0	5.126e-09	High	4.24682	High	4.07578	High	3.85833	0
	LADVYQAELR	3	1	1	P14136		1177.62	2.79405e+06	3.11898e+06	2.75082e+06	0	0.000337	High	4.21831	High	4.11229	High	4.23676	0
	ITIPVQTFSNLQIR	9	1	1	P14136		1629.93	5.95713e+06	6.66498e+06	5.87439e+06	0	2.48e-06	High	4.19585	High	4.46132	High	4.51937	0
	ALAAELNQLR	11	1	1	P14136		1098.63	5.02203e+06	4.43931e+06	4.66617e+06	0	0.0001772	High	4.14124	High	4.12081	High	4.2257	0
	LRLDQLTANSAR	6	1	1	P14136		1357.76	4.03007e+06	4.42596e+06	4.39079e+06	0	0.0002529	High	4.05565	High	4.1111	High	4.13159	1
	LALDIEIATYRK	7	1	1	P14136		1405.81	3.53184e+06	4.24126e+06	3.944e+06	0	2.873e-05	High	3.989	High	3.47413	High	3.86114	1
	KIESLEEEIR	4	1	1	P14136		1245.67	808981	904452	896765	0	0.0042	High	3.82552	High	4.15268	High	3.97396	1
	EAASYQEALAR	21	1	1	P14136		1208.59	1.97335e+06	3.287e+06	3.17541e+06	0	5.952e-05	High	3.79577	High	3.8221	High	3.95599	0
	QLQSLTCDLESLRGTNESLER	8	1	1	P14136	C7(Carbamidomethyl)	2449.21	5.88337e+06	6.7163e+06	5.40945e+06	0	1.026e-06	High	3.79006	High	2.851	High	3.57639	1
	TVEMRDGEVIKESK	10	1	1	P14136		1620.83	1.31314e+06	1.3158e+06	1.31597e+06	0	0.0178	High	3.72433	High	3.7	High	3.8368	2
	FADLTDAAAR	9	1	1	P14136		1050.52	6.68832e+06	6.69852e+06	6.50174e+06	0	0.0001135	High	3.57069	High	3.68713	High	3.75547	0
	AEMMELNDR	15	1	1	P14136		1108.48	2.1766e+06	2.3557e+06	2.40006e+06	0	2.22e-06	High	3.47604	High	3.46437	High	3.3718	0
	QQVHVELDVAKPDLTAALK	7	1	1	P14136		2075.16	5.92884e+06	6.49446e+06	5.99836e+06	0	0.0002015	High	3.26743	High	4.65721	High	3.51369	0
	ASERAEMMELNDRFASYIEK	3	1	1	P14136		2390.12	614286	255831	221391	0	5.89e-05	High	2.98823	High	2.81662	High	2.84395	2
	QEADEATLAR	15	1	1	P14136		1103.54	1.2266e+06	1.26889e+06	0	0	0.003592	High	2.90371	High	3.04502	High	3.1817	0
	IESLEEEIR	3	1	1	P14136		1117.58	313037	298611	322779	0	0.0006007	High	2.84053	High	2.76708	High	2.55749	0
	KLLEGEENRITIPVQTFSNLQIR	3	1	1	P14136		2698.5	1.80343e+06	1.87793e+06	1.63732e+06	0	0.001521	High	2.80538	High	3.28735	High	3.19919	2
	EPTKLADVYQAELR	3	1	1	P14136		1632.86	74833.7	81786	70646.7	0	0.011	High	2.71818	High	2.8862	High	3.02178	1
	QKLQDETNLR	16	1	1	P14136		1244.66	2.32019e+06	2.42389e+06	2.31006e+06	0	0.01514	High	2.64949	High	2.62786	High	2.67482	1
	LEEEGQSLKDEMAR	5	1	1	P14136	M12(Oxidation)	1650.77	431819	420787	426913	0	0.004236	High	2.33514	High	1.80847	High	2.50232	1
	AEMMELNDRFASYIEK	3	1	1	P14136		1946.9	1.49642e+06	1.56433e+06	1.57976e+06	0	0.0009648	High	2.17355	High	3.46735	High	3.55642	1
	MPPPLPTRVDFSLAGALNAGFK	3	1	1	P14136		2299.24	0	471304	318208	0	0.004752	High	2.09285	High	2.98171	High	2.61738	1
	VDFSLAGALNAGFKETR	1	1	1	P14136		1795.93	0	0	157953	0	0.01028					High	3.61406	1
	AEMMELNDRFASYIEKVR	3	1	1	P14136		2202.07	47441.8	605796	82841.2	0.001	0.005666	High	2.99341	High	1.78248	High	2.99475	2
	LQDETNLRLEAENNLAAYR	1	1	1	P14136		2233.13	104619	0	0	0.001	0.01372	High	2.62728					1
	LEAENNLAAYRQEADEATLAR	3	1	1	P14136		2348.16	44502.4	59779.3	52171.3	0.001	0.06739	High	1.87738	High	2.35214	High	2.24241	1
	FLEQQNKALAAELNQLR	1	1	1	P14136		1986.07	77132.1	0	0	0.001	0.00569	High	1.74491					1
	RQLQSLTCDLESLRGTNESLER	1	1	1	P14136	C8(Carbamidomethyl)	2605.3	0	0	132539	0.004	0.1453					High	2.50079	2
P60174	Triosephosphate isomerase OS=Homo sapiens OX=9606 GN=TPI1 PE=1 SV=3 - [TPIS_HUMAN]	70.28	1	18	18	119	4.8553e+06	5.23379e+06	4.99597e+06	142.488	70.28	18	39	161.156	66.43	17	42	145.24	66.43	17	38	286	30.7717	5.92236
	Sequence	# PSMs	# Proteins	# Protein Groups	Protein Group Accessions	Modifications	MH+ [Da]	A5: Area	B5: Area	C5: Area	q-Value	PEP	A2	XCorr A2	B2	XCorr B2	C2	XCorr C2	# Missed Cleavages
	VAHALAEGLGVIACIGEK	12	1	1	P60174	C14(Carbamidomethyl)	1807.98	3.57051e+06	4.23567e+06	4.16645e+06	0	9.012e-17	High	6.7909	High	6.01905	High	6.40861	0
	VTNGAFTGEISPGMIK	4	1	1	P60174		1621.83	1.62237e+06	1.65519e+06	1.66074e+06	0	4.253e-06	High	5.37649	High	5.43991	High	6.17726	0
	ELASQPDVDGFLVGGASLKPEFVDIINAKQ	11	1	1	P60174		3157.65	3.07062e+06	3.15762e+06	3.49991e+06	0	1.711e-08	High	5.35122	High	3.99776	High	3.67663	1
	RHVFGESDELIGQK	5	1	1	P60174		1614.83	947013	838906	793648	0	2.558e-05	High	5.12211	High	5.06293	High	5.15074	1
	KQSLGELIGTLNAAK	6	1	1	P60174		1542.89	1.58828e+06	1.76055e+06	1.73747e+06	0	1.207e-06	High	4.76525	High	5.43293	High	5.03517	1
	ELASQPDVDGFLVGGASLKPEFVDIINAK	7	1	1	P60174		3029.59	2.24281e+06	2.4637e+06	2.35273e+06	0	7.717e-07	High	4.69641	High	4.01158	High	4.57061	0
	DCGATWVVLGHSER	6	1	1	P60174	C2(Carbamidomethyl)	1586.74	2.7138e+06	3.08952e+06	2.84409e+06	0	8.156e-05	High	4.63843	High	4.5042	High	4.65777	0
	IIYGGSVTGATCK	7	1	1	P60174	C12(Carbamidomethyl)	1326.68	2.95219e+06	3.38775e+06	3.48898e+06	0	2.504e-06	High	4.56564	High	4.79266	High	5.19997	0
	SNVSDAVAQSTR	13	1	1	P60174		1234.61	3.61267e+06	3.72497e+06	3.45186e+06	0	1.257e-05	High	4.56233	High	4.47289	High	4.59088	0
	VPADTEVVCAPPTAYIDFAR	10	1	1	P60174	C9(Carbamidomethyl)	2192.08	6.40095e+06	7.1035e+06	6.81261e+06	0	2.43e-06	High	4.43825	High	5.14447	High	5.22397	0
	HVFGESDELIGQK	6	1	1	P60174		1458.73	1.25672e+06	1.36072e+06	1.33415e+06	0	1.309e-05	High	4.41302	High	4.65702	High	4.70176	0
	QSLGELIGTLNAAK	6	1	1	P60174		1414.79	1.29751e+06	1.40723e+06	1.2578e+06	0	4.934e-05	High	4.34295	High	4.39832	High	4.65469	0
	VVLAYEPVWAIGTGK	6	1	1	P60174		1602.89	4.09547e+06	4.3622e+06	3.97257e+06	0	4.396e-06	High	4.09838	High	4.34021	High	4.56346	0
	IAVAAQNCYK	6	1	1	P60174	C8(Carbamidomethyl)	1137.57	4.06949e+06	4.21694e+06	4.00885e+06	0	0.0006436	High	3.88741	High	3.96808	High	3.98963	0
	VTNGAFTGEISPGMIKDCGATWVVLGHSER	3	1	1	P60174	C18(Carbamidomethyl)	3189.55	1.27115e+06	1.46821e+06	1.42602e+06	0	8.363e-07	High	3.63999	High	3.17935	High	2.64869	1
	TATPQQAQEVHEK	7	1	1	P60174		1466.73	982236	2.2624e+06	463794	0	0.0001597	High	1.95053	High	3.64133	High	1.94482	0
	DCGATWVVLGHSERR	3	1	1	P60174	C2(Carbamidomethyl)	1742.84	541474	522319	613239	0.001	0.06716	High	2.64225	High	2.50454	High	2.3953	1
	VIADNVKDWSK	1	1	1	P60174		1274.67	1.05477e+06	0	0	0.001	0.01668	High	1.65412					1
P00915	Carbonic anhydrase 1 OS=Homo sapiens OX=9606 GN=CA1 PE=1 SV=2 - [CAH1_HUMAN]	70.11	1	18	18	244	5.89881e+07	5.70477e+07	5.8229e+07	260.931	57.47	16	77	261.713	60.92	17	79	304.727	66.67	17	88	261	28.8524	7.12256
	Sequence	# PSMs	# Proteins	# Protein Groups	Protein Group Accessions	Modifications	MH+ [Da]	A5: Area	B5: Area	C5: Area	q-Value	PEP	A2	XCorr A2	B2	XCorr B2	C2	XCorr C2	# Missed Cleavages
	TSETKHDTSLKPISVSYNPATAK	62	1	1	P00915		2475.28	5.59894e+07	6.26114e+07	6.10609e+07	0	7.072e-13	High	6.15205	High	6.09268	High	5.70201	1
	YSSLAEAASKADGLAVIGVLMK	5	1	1	P00915		2194.19	2.43499e+06	2.68038e+06	2.76116e+06	0	2.562e-08	High	6.1035	High	5.40908	High	6.16119	1
	EIINVGHSFHVNFEDNDNR	19	1	1	P00915		2256.05	1.78819e+07	1.79899e+07	1.69845e+07	0	2.177e-12	High	6.06426	High	6.00211	High	5.91776	0
	LYPIANGNNQSPVDIK	50	1	1	P00915		1742.91	2.20922e+07	2.49168e+07	2.30831e+07	0	3.104e-06	High	5.70793	High	5.6478	High	5.76159	0
	EIINVGHSFHVNFEDNDNRSVLK	8	1	1	P00915		2683.33	6.2293e+06	6.22158e+06	5.69259e+06	0	2.867e-07	High	5.42469	High	4.30229	High	4.70581	1
	HDTSLKPISVSYNPATAK	9	1	1	P00915		1929.02	1.37349e+07	1.31823e+07	1.2383e+07	0	1.481e-06	High	5.26753	High	5.31341	High	5.48138	0
	ADGLAVIGVLMK	3	1	1	P00915		1186.69	3.7136e+06	3.54e+06	3.48005e+06	0	3.797e-05	High	4.50497	High	4.73697	High	4.52088	0
	SLLSNVEGDNAVPMQHNNRPTQPLKGR	26	1	1	P00915		2972.51	7.63875e+07	6.07698e+07	6.9005e+07	0	3.366e-06	High	4.4603	High	4.97461	High	4.15152	1
	LYPIANGNNQSPVDIKTSETK	4	1	1	P00915		2289.18	1.52592e+06	1.84098e+06	1.67762e+06	0	3.716e-10	High	4.4475	High	4.07052	High	3.81908	1
	SLLSNVEGDNAVPMQHNNRPTQPLK	10	1	1	P00915		2759.41	4.45873e+07	4.7762e+07	4.46211e+07	0	5.571e-06	High	4.40272	High	3.73632	High	4.68129	0
	YSAELHVAHWNSAK	10	1	1	P00915		1612.79	1.90072e+06	1.7218e+06	1.72092e+06	0	0.0002743	High	3.94896	High	4.25246	High	3.92095	0
	ESISVSSEQLAQFR	9	1	1	P00915		1580.8	2.40487e+06	2.73562e+06	2.61852e+06	0	0.0003147	High	3.68064	High	3.88466	High	3.8959	0
	VLDALQAIK	9	1	1	P00915		970.595	3.38482e+07	3.54532e+07	3.48087e+07	0	0.0006823	High	3.54202	High	3.43966	High	3.6009	0
	LYPIANGNNQSPVDIKTSETKHDTSLKPISVSYNPATAK	7	1	1	P00915		4199.18	1.02594e+07	1.11229e+07	1.05427e+07	0	0.007721	High	3.43569	High	2.72418	High	3.46657	2
	YSSLAEAASK	3	1	1	P00915		1026.51	335130	814877	0	0	1.031e-05	High	3.07899	High	2.91433	High	2.81121	0
	VLDALQAIKTK	3	1	1	P00915		1199.74	405289	434962	454253	0	0.01385	High	2.18322	High	2.38969	High	2.52274	1
	SLLSNVEGDNAVPMQHNNRPTQPLK	2	1	1	P00915	M14(Oxidation)	2775.39	0	572962	689383	0.002	0.106			High	2.2864	High	2.32231	0
	GGPFSDSYR	1	1	1	P00915		985.435	0	150912	0	0.002	0.08346			High	2.1588			0
	LFQFHFHWGSTNEHGSEHTVDGVK	1	1	1	P00915		2796.29	0	0	0	0.002	0.0872					High	1.66567	0
	SLLSNVEGDNAVPMQHNNRPTQPLKGR	3	1	1	P00915	M14(Oxidation)	2988.51	411305	0	1.62527e+06	0.004	0.1467	High	2.18192			High	1.91348	1
Q13885	Tubulin beta-2A chain OS=Homo sapiens OX=9606 GN=TUBB2A PE=1 SV=1 - [TBB2A_HUMAN]	69.44	1	2	28	189	1.02105e+07	1.1015e+07	1.04173e+07	242.624	67.42	26	64	242.5	68.76	27	61	259.305	67.42	26	64	445	49.875	4.89404
	Sequence	# PSMs	# Proteins	# Protein Groups	Protein Group Accessions	Modifications	MH+ [Da]	A5: Area	B5: Area	C5: Area	q-Value	PEP	A2	XCorr A2	B2	XCorr B2	C2	XCorr C2	# Missed Cleavages
	GHYTEGAELVDSVLDVVR	6	5	5	Q13885;Q9BVA1;Q13509;P68371;P07437		1958.99	6.44513e+06	7.47782e+06	6.76802e+06	0	2.824e-09	High	7.06895	High	7.81413	High	7.21603	0
	SGPFGQIFRPDNFVFGQSGAGNNWAK	22	5	5	Q13885;Q9BVA1;P04350;P68371;P07437		2798.35	1.33809e+07	1.46499e+07	1.38434e+07	0	1.425e-08	High	6.50453	High	7.84048	High	7.34634	0
	LTTPTYGDLNHLVSATMSGVTTCLR	9	5	5	Q13885;Q9BVA1;P04350;P68371;P07437	C23(Carbamidomethyl)	2708.35	3.56653e+06	3.76185e+06	3.85894e+06	0	9.429e-13	High	6.20864	High	4.61984	High	5.4793	0
	MREIVHIQAGQCGNQIGAK	11	6	6	P04350;P68371;Q13885;Q9BVA1;Q13509;P07437	C12(Carbamidomethyl)	2110.07	1.4212e+06	1.60741e+06	1.44877e+06	0	5.983e-08	High	5.80564	High	5.19323	High	5.93642	1
	GHYTEGAELVDSVLDVVRK	10	5	5	Q13885;Q9BVA1;Q13509;P68371;P07437		2087.08	4.78662e+06	5.74493e+06	5.04941e+06	0	3.26e-07	High	5.70425	High	6.36837	High	6.45762	1
	EIVHIQAGQCGNQIGAK	12	6	6	Q13885;Q9BVA1;Q13509;P07437;P04350;P68371	C10(Carbamidomethyl)	1822.93	6.7159e+06	6.56275e+06	6.70507e+06	0	1.266e-06	High	5.518	High	5.69438	High	5.34432	0
	FWEVISDEHGIDPTGSYHGDSDLQLER	9	2	2	Q13885;Q9BVA1		3102.42	8.71998e+06	8.97912e+06	8.94531e+06	0	0.0002271	High	4.96077	High	6.05872	High	5.58273	0
	EVDEQMLNVQNK	3	4	4	Q13885;Q9BVA1;P68371;P07437		1446.69	740563	846199	755936	0	2.015e-05	High	4.63497	High	4.79687	High	4.87832	0
	NSSYFVEWIPNNVK	8	6	6	Q13885;Q9BVA1;Q13509;P04350;P68371;P07437		1696.84	3.91044e+06	4.15548e+06	4.1221e+06	0	4.442e-10	High	4.5932	High	4.51247	High	4.00689	0
	IMNTFSVMPSPK	9	2	2	Q13885;Q9BVA1		1351.68	3.49152e+06	3.83252e+06	3.72342e+06	0	4.246e-05	High	4.45582	High	4.58894	High	4.42649	0
	ESESCDCLQGFQLTHSLGGGTGSGMGTLLISK	4	2	2	Q13885;Q9BVA1	C5(Carbamidomethyl); C7(Carbamidomethyl)	3327.55	0	0	882585	0	2.65e-05	High	4.35896	High	5.15518	High	5.61904	0
	ALTVPELTQQMFDSK	12	2	2	Q13885;Q9BVA1		1707.87	1.8493e+06	1.97882e+06	1.83546e+06	0	0.001816	High	4.34592	High	4.27172	High	4.46067	0
	INVYYNEAAGNK	5	1	1	Q13885		1355.67	167252	202570	272211	0	7.923e-08	High	4.32829	High	4.29069	High	3.52489	0
	LHFFMPGFAPLTSR	9	6	5	Q13885;Q9BVA1;P04350;P68371;P07437		1620.84	8.53059e+06	9.4158e+06	8.46325e+06	0	2.527e-07	High	4.095	High	4.10128	High	3.72432	0
	LAVNMVPFPR	6	7	6	Q13885;Q9BVA1;Q13509;P04350;P68371;P07437		1143.64	5.8046e+06	6.96607e+06	6.54587e+06	0	0.0001849	High	3.97042	High	3.94369	High	3.999	0
	AILVDLEPGTMDSVR	11	4	4	Q13885;Q9BVA1;Q13509;P07437		1615.84	2.72668e+06	3.09429e+06	2.62377e+06	0	5.497e-06	High	3.81594	High	3.74635	High	4.68632	0
	KESESCDCLQGFQLTHSLGGGTGSGMGTLLISK	5	2	2	Q13885;Q9BVA1	C6(Carbamidomethyl); C8(Carbamidomethyl)	3455.64	2.90016e+06	3.38558e+06	3.04455e+06	0	8.913e-05	High	3.59307	High	4.23451	High	4.28093	1
	KLAVNMVPFPR	6	7	6	Q13885;Q9BVA1;Q13509;P04350;P68371;P07437		1271.73	527588	575893	536051	0	0.0003852	High	3.49302	High	3.53679	High	3.47483	1
	NMMAACDPR	5	7	6	Q13885;Q9BVA1;Q13509;P04350;P68371;P07437	C6(Carbamidomethyl)	1065.43	2.33887e+06	2.43574e+06	2.28048e+06	0	2.434e-07	High	3.36893	High	3.12553	High	3.24212	0
	YLTVAAIFR	3	2	2	Q13885;Q9BVA1		1053.61	572182	588696	555992	0	0.001024	High	3.13962	High	3.25999	High	2.96293	0
	MSMKEVDEQMLNVQNK	3	4	4	Q13885;Q9BVA1;P68371;P07437		1923.9	217419	407572	173665	0	0.009339	High	2.88997	High	3.10133	High	3.12328	1
	INVYYNEAAGNKYVPR	5	1	1	Q13885		1870.95	2.667e+06	2.76162e+06	3.00269e+06	0	0.007622	High	2.78936	High	2.86511	High	3.00559	1
	LTTPTYGDLNHLVSATMSGVTTCLRFPGQLNADLRK	3	5	5	Q13885;Q9BVA1;P04350;P68371;P07437	C23(Carbamidomethyl)	3948.02	2.95793e+06	2.99052e+06	2.91571e+06	0	0.002628	High	2.72035	High	2.03573	High	2.71169	2
	IREEYPDRIMNTFSVMPSPK	4	2	2	Q13885;Q9BVA1		2410.19	675819	707102	704781	0	0.02382	High	2.64949	High	2.12396	High	2.79245	2
	FPGQLNADLR	4	7	6	Q13885;Q9BVA1;Q13509;P04350;P68371;P07437		1130.6	351714	432760	487892	0	0.01019	High	2.41611	High	2.98587	High	2.58258	0
	TLKLTTPTYGDLNHLVSATMSGVTTCLR	2	5	5	Q13885;Q9BVA1;P04350;P68371;P07437	C26(Carbamidomethyl)	3050.57	310210	0	397550	0	0.002799	High	1.71825			High	2.41731	1
	AILVDLEPGTMDSVR	1	4	4	Q13885;Q9BVA1;Q13509;P07437	M11(Oxidation)	1631.84	0	162177	0	0	0.002485			High	3.0824			0
	TAVCDIPPR	1	6	5	Q13885;Q9BVA1;P04350;P68371;P07437	C4(Carbamidomethyl)	1028.52	0	0	0	0	0.01098			High	3.03179			0
	MSMKEVDEQMLNVQNKNSSYFVEWIPNNVK	1	4	4	Q13885;Q9BVA1;P68371;P07437		3601.71	0	207658	0	0.004	0.1412			High	2.22903			2
Q9BVA1	Tubulin beta-2B chain OS=Homo sapiens OX=9606 GN=TUBB2B PE=1 SV=1 - [TBB2B_HUMAN]	69.44	1	2	28	190	1.02105e+07	1.1015e+07	1.04173e+07	239.769	67.42	26	64	238.404	68.76	27	60	265.819	67.42	26	66	445	49.9209	4.89404
	Sequence	# PSMs	# Proteins	# Protein Groups	Protein Group Accessions	Modifications	MH+ [Da]	A5: Area	B5: Area	C5: Area	q-Value	PEP	A2	XCorr A2	B2	XCorr B2	C2	XCorr C2	# Missed Cleavages
	GHYTEGAELVDSVLDVVR	6	5	5	Q13885;Q9BVA1;Q13509;P68371;P07437		1958.99	6.44513e+06	7.47782e+06	6.76802e+06	0	2.824e-09	High	7.06895	High	7.81413	High	7.21603	0
	SGPFGQIFRPDNFVFGQSGAGNNWAK	22	5	5	Q13885;Q9BVA1;P04350;P68371;P07437		2798.35	1.33809e+07	1.46499e+07	1.38434e+07	0	1.425e-08	High	6.50453	High	7.84048	High	7.34634	0
	LTTPTYGDLNHLVSATMSGVTTCLR	9	5	5	Q13885;Q9BVA1;P04350;P68371;P07437	C23(Carbamidomethyl)	2708.35	3.56653e+06	3.76185e+06	3.85894e+06	0	9.429e-13	High	6.20864	High	4.61984	High	5.4793	0
	MREIVHIQAGQCGNQIGAK	11	6	6	P04350;P68371;Q13885;Q9BVA1;Q13509;P07437	C12(Carbamidomethyl)	2110.07	1.4212e+06	1.60741e+06	1.44877e+06	0	5.983e-08	High	5.80564	High	5.19323	High	5.93642	1
	GHYTEGAELVDSVLDVVRK	10	5	5	Q13885;Q9BVA1;Q13509;P68371;P07437		2087.08	4.78662e+06	5.74493e+06	5.04941e+06	0	3.26e-07	High	5.70425	High	6.36837	High	6.45762	1
	EIVHIQAGQCGNQIGAK	12	6	6	Q13885;Q9BVA1;Q13509;P07437;P04350;P68371	C10(Carbamidomethyl)	1822.93	6.7159e+06	6.56275e+06	6.70507e+06	0	1.266e-06	High	5.518	High	5.69438	High	5.34432	0
	FWEVISDEHGIDPTGSYHGDSDLQLER	9	2	2	Q13885;Q9BVA1		3102.42	8.71998e+06	8.97912e+06	8.94531e+06	0	0.0002271	High	4.96077	High	6.05872	High	5.58273	0
	EVDEQMLNVQNK	3	4	4	Q13885;Q9BVA1;P68371;P07437		1446.69	740563	846199	755936	0	2.015e-05	High	4.63497	High	4.79687	High	4.87832	0
	NSSYFVEWIPNNVK	8	6	6	Q13885;Q9BVA1;Q13509;P04350;P68371;P07437		1696.84	3.91044e+06	4.15548e+06	4.1221e+06	0	4.442e-10	High	4.5932	High	4.51247	High	4.00689	0
	IMNTFSVMPSPK	9	2	2	Q13885;Q9BVA1		1351.68	3.49152e+06	3.83252e+06	3.72342e+06	0	4.246e-05	High	4.45582	High	4.58894	High	4.42649	0
	ESESCDCLQGFQLTHSLGGGTGSGMGTLLISK	4	2	2	Q13885;Q9BVA1	C5(Carbamidomethyl); C7(Carbamidomethyl)	3327.55	0	0	882585	0	2.65e-05	High	4.35896	High	5.15518	High	5.61904	0
	ALTVPELTQQMFDSK	12	2	2	Q13885;Q9BVA1		1707.87	1.8493e+06	1.97882e+06	1.83546e+06	0	0.001816	High	4.34592	High	4.27172	High	4.46067	0
	INVYYNEATGNKYVPR	7	1	1	Q9BVA1		1900.96	637814	698469	732762	0	1.034e-06	High	4.10605	High	3.28802	High	3.96434	1
	LHFFMPGFAPLTSR	9	6	5	Q13885;Q9BVA1;P04350;P68371;P07437		1620.84	8.53059e+06	9.4158e+06	8.46325e+06	0	2.527e-07	High	4.095	High	4.10128	High	3.72432	0
	LAVNMVPFPR	6	7	6	Q13885;Q9BVA1;Q13509;P04350;P68371;P07437		1143.64	5.8046e+06	6.96607e+06	6.54587e+06	0	0.0001849	High	3.97042	High	3.94369	High	3.999	0
	AILVDLEPGTMDSVR	11	4	4	Q13885;Q9BVA1;Q13509;P07437		1615.84	2.72668e+06	3.09429e+06	2.62377e+06	0	5.497e-06	High	3.81594	High	3.74635	High	4.68632	0
	KESESCDCLQGFQLTHSLGGGTGSGMGTLLISK	5	2	2	Q13885;Q9BVA1	C6(Carbamidomethyl); C8(Carbamidomethyl)	3455.64	2.90016e+06	3.38558e+06	3.04455e+06	0	8.913e-05	High	3.59307	High	4.23451	High	4.28093	1
	KLAVNMVPFPR	6	7	6	Q13885;Q9BVA1;Q13509;P04350;P68371;P07437		1271.73	527588	575893	536051	0	0.0003852	High	3.49302	High	3.53679	High	3.47483	1
	INVYYNEATGNK	4	1	1	Q9BVA1		1385.67	140032	122946	138342	0	0.0004271	High	3.37433	High	2.85578	High	3.57808	0
	NMMAACDPR	5	7	6	Q13885;Q9BVA1;Q13509;P04350;P68371;P07437	C6(Carbamidomethyl)	1065.43	2.33887e+06	2.43574e+06	2.28048e+06	0	2.434e-07	High	3.36893	High	3.12553	High	3.24212	0
	YLTVAAIFR	3	2	2	Q13885;Q9BVA1		1053.61	572182	588696	555992	0	0.001024	High	3.13962	High	3.25999	High	2.96293	0
	MSMKEVDEQMLNVQNK	3	4	4	Q13885;Q9BVA1;P68371;P07437		1923.9	217419	407572	173665	0	0.009339	High	2.88997	High	3.10133	High	3.12328	1
	LTTPTYGDLNHLVSATMSGVTTCLRFPGQLNADLRK	3	5	5	Q13885;Q9BVA1;P04350;P68371;P07437	C23(Carbamidomethyl)	3948.02	2.95793e+06	2.99052e+06	2.91571e+06	0	0.002628	High	2.72035	High	2.03573	High	2.71169	2
	IREEYPDRIMNTFSVMPSPK	4	2	2	Q13885;Q9BVA1		2410.19	675819	707102	704781	0	0.02382	High	2.64949	High	2.12396	High	2.79245	2
	FPGQLNADLR	4	7	6	Q13885;Q9BVA1;Q13509;P04350;P68371;P07437		1130.6	351714	432760	487892	0	0.01019	High	2.41611	High	2.98587	High	2.58258	0
	TLKLTTPTYGDLNHLVSATMSGVTTCLR	2	5	5	Q13885;Q9BVA1;P04350;P68371;P07437	C26(Carbamidomethyl)	3050.57	310210	0	397550	0	0.002799	High	1.71825			High	2.41731	1
	AILVDLEPGTMDSVR	1	4	4	Q13885;Q9BVA1;Q13509;P07437	M11(Oxidation)	1631.84	0	162177	0	0	0.002485			High	3.0824			0
	TAVCDIPPR	1	6	5	Q13885;Q9BVA1;P04350;P68371;P07437	C4(Carbamidomethyl)	1028.52	0	0	0	0	0.01098			High	3.03179			0
	MSMKEVDEQMLNVQNKNSSYFVEWIPNNVK	1	4	4	Q13885;Q9BVA1;P68371;P07437		3601.71	0	207658	0	0.004	0.1412			High	2.22903			2
P02766	Transthyretin OS=Homo sapiens OX=9606 GN=TTR PE=1 SV=1 - [TTHY_HUMAN]	69.39	1	12	12	84	5.07555e+06	5.61108e+06	5.52097e+06	120.733	69.39	12	28	119.738	69.39	12	28	123.881	69.39	12	28	147	15.877	5.75732
	Sequence	# PSMs	# Proteins	# Protein Groups	Protein Group Accessions	Modifications	MH+ [Da]	A5: Area	B5: Area	C5: Area	q-Value	PEP	A2	XCorr A2	B2	XCorr B2	C2	XCorr C2	# Missed Cleavages
	YTIAALLSPYSYSTTAVVTNPKE	9	1	1	P02766		2489.29	4.0493e+06	4.61061e+06	4.1239e+06	0	9.693e-13	High	6.12579	High	5.88051	High	5.90023	1
	TSESGELHGLTTEEEFVEGIYKVEIDTK	10	1	1	P02766		3140.52	6.53275e+06	7.01345e+06	6.87383e+06	0	7.366e-12	High	5.92367	High	5.45686	High	5.90288	1
	TSESGELHGLTTEEEFVEGIYK	7	1	1	P02766		2455.16	4.35207e+06	4.66741e+06	4.83417e+06	0	1.481e-07	High	5.63102	High	5.89537	High	6.17402	0
	KAADDTWEPFASGK	4	1	1	P02766		1522.72	1.60474e+06	510396	474847	0	4.138e-06	High	5.48538	High	5.22104	High	5.52041	1
	AADDTWEPFASGK	15	1	1	P02766		1394.62	1.49753e+06	1.55015e+06	1.55588e+06	0	5.651e-11	High	5.18153	High	4.777	High	5.03371	0
	RYTIAALLSPYSYSTTAVVTNPKE	11	1	1	P02766		2645.39	3.1695e+06	2.83322e+06	2.8371e+06	0	1.823e-06	High	5.1403	High	6.0619	High	5.94209	2
	GSPAINVAVHVFR	6	1	1	P02766		1366.76	947239	986164	867106	0	7.195e-05	High	4.73844	High	4.81299	High	4.67569	0
	YTIAALLSPYSYSTTAVVTNPK	6	1	1	P02766		2360.25	612163	651200	653481	0	4.991e-08	High	4.58461	High	3.91191	High	3.76955	0
	RYTIAALLSPYSYSTTAVVTNPK	3	1	1	P02766		2516.35	603471	663768	595609	0	4.599e-05	High	4.48983	High	4.46605	High	5.16248	1
	ALGISPFHEHAEVVFTANDSGPR	6	1	1	P02766		2451.21	4.34184e+06	5.15237e+06	4.85491e+06	0	0.0002277	High	4.30562	High	3.92443	High	5.10478	0
	ALGISPFHEHAEVVFTANDSGPRR	3	1	1	P02766		2607.31	1.61679e+06	2.02977e+06	1.72876e+06	0	1.516e-05	High	4.11217	High	2.00328	High	3.78419	1
	GSPAINVAVHVFRK	4	1	1	P02766		1494.86	744661	806087	1.74976e+06	0	1.544e-07	High	3.66807	High	2.93548	High	3.21853	1
P02652	Apolipoprotein A-II OS=Homo sapiens OX=9606 GN=APOA2 PE=1 SV=1 - [APOA2_HUMAN]	69	1	8	8	116	1.38146e+07	1.36293e+07	1.3081e+07	155.792	69	7	43	144.862	69	8	39	127.931	69	6	34	100	11.1679	6.62451
	Sequence	# PSMs	# Proteins	# Protein Groups	Protein Group Accessions	Modifications	MH+ [Da]	A5: Area	B5: Area	C5: Area	q-Value	PEP	A2	XCorr A2	B2	XCorr B2	C2	XCorr C2	# Missed Cleavages
	AGTELVNFLSYFVELGTQPATQ	5	1	1	P02652		2385.21	7.6079e+06	6.40092e+06	5.17849e+06	0	1.907e-11	High	6.24466	High	5.7405	High	5.81461	0
	EPCVESLVSQYFQTVTDYGK	19	1	1	P02652	C3(Carbamidomethyl)	2350.1	1.52614e+07	1.53078e+07	1.47517e+07	0	1.756e-13	High	5.98989	High	5.55047	High	5.96934	0
	VKSPELQAEAK	53	1	1	P02652		1199.66	1.34696e+07	1.21848e+07	1.18153e+07	0	1.27e-09	High	4.99001	High	4.88696	High	4.95487	1
	KAGTELVNFLSYFVELGTQPATQ	3	1	1	P02652		2513.31	2.30311e+06	2.02951e+06	0	0	7.278e-06	High	3.7643	High	3.48487			1
	SKEQLTPLIKK	19	1	1	P02652		1284.8	3.44501e+06	4.21995e+06	3.51152e+06	0	0.0007061	High	3.71374	High	4.15295	High	4.11812	2
	EPCVESLVSQYFQTVTDYGKDLMEK	8	1	1	P02652	C3(Carbamidomethyl)	2966.39	1.27129e+07	1.33953e+07	1.2676e+07	0	0.003405	High	3.67278	High	3.59115	High	3.81375	1
	SKEQLTPLIK	6	1	1	P02652		1156.7	5.76963e+06	8.13351e+06	3.22946e+06	0	0.009739	High	3.64258	High	3.54015	High	3.67778	1
	EPCVESLVSQYFQTVTDYGKDLMEK	2	1	1	P02652	C3(Carbamidomethyl); M23(Oxidation)	2982.38	0	650143	570797	0	0.009091			High	2.44048	High	2.96977	1
	EQLTPLIKK	1	1	1	P02652		1069.66	0	505049	0	0.006	0.1953			High	2.40581			1
P09382	Galectin-1 OS=Homo sapiens OX=9606 GN=LGALS1 PE=1 SV=2 - [LEG1_HUMAN]	68.89	1	8	8	30	847423	917348	906396	36.0989	68.89	8	10	37.2991	68.89	8	10	41.3729	61.48	7	10	135	14.7062	5.50342
	Sequence	# PSMs	# Proteins	# Protein Groups	Protein Group Accessions	Modifications	MH+ [Da]	A5: Area	B5: Area	C5: Area	q-Value	PEP	A2	XCorr A2	B2	XCorr B2	C2	XCorr C2	# Missed Cleavages
	LNLEAINYMAADGDFK	3	1	1	P09382		1784.86	306123	238471	243256	0	1.54e-07	High	5.52791	High	5.43202	High	6.4116	0
	DSNNLCLHFNPR	5	1	1	P09382	C6(Carbamidomethyl)	1486.69	820093	977995	948536	0	3.069e-06	High	4.43685	High	4.10485	High	4.12926	0
	FNAHGDANTIVCNSK	6	1	1	P09382	C12(Carbamidomethyl)	1647.76	1.28213e+06	1.2487e+06	1.33213e+06	0	0.0001668	High	4.37298	High	4.16794	High	4.62319	0
	FPNRLNLEAINYMAADGDFK	3	1	1	P09382		2299.12	440049	525349	438525	0	4.45e-05	High	3.65411	High	4.12984	High	4.29808	1
	EAVFPFQPGSVAEVCITFDQANLTVK	5	1	1	P09382	C15(Carbamidomethyl)	2867.44	395271	294848	411123	0	0.0002784	High	3.49307	High	3.68708	High	5.12342	0
	LNLEAINYMAADGDFKIK	3	1	1	P09382		2026.05	289127	281902	233132	0	0.002848	High	3.27636	High	2.99169	High	3.09067	1
	LPDGYEFKFPNR	3	1	1	P09382		1482.74	373580	443595	437583	0.001	0.005976	High	2.67633	High	2.57335	High	2.60816	1
	DGGAWGTEQR	2	1	1	P09382		1076.48	332153	0	0	0.001	0.07255	High	2.48188	High	2.90648			0
P00918	Carbonic anhydrase 2 OS=Homo sapiens OX=9606 GN=CA2 PE=1 SV=2 - [CAH2_HUMAN]	68.08	1	18	18	119	1.00032e+07	1.45758e+07	1.03201e+07	144.584	68.08	16	40	138.578	67.69	16	39	141.702	67.69	16	40	260	29.2279	7.40088
	Sequence	# PSMs	# Proteins	# Protein Groups	Protein Group Accessions	Modifications	MH+ [Da]	A5: Area	B5: Area	C5: Area	q-Value	PEP	A2	XCorr A2	B2	XCorr B2	C2	XCorr C2	# Missed Cleavages
	KLNFNGEGEPEELMVDNWRPAQPLK	9	1	1	P00918		2911.46	1.01529e+07	1.20879e+07	1.17718e+07	0	1.022e-12	High	7.62509	High	6.99538	High	7.42963	1
	LNFNGEGEPEELMVDNWRPAQPLK	6	1	1	P00918		2783.36	1.84902e+06	2.04505e+06	2.17224e+06	0	3.31e-09	High	6.09027	High	5.04953	High	4.38757	0
	YDPSLKPLSVSYDQATSLR	10	1	1	P00918		2140.1	9.45218e+06	1.09341e+07	9.254e+06	0	2.419e-05	High	5.4781	High	5.47162	High	5.50415	0
	ILNNGHAFNVEFDDSQDKAVLK	6	1	1	P00918		2474.24	3.4334e+06	3.66921e+06	3.61068e+06	0	5.707e-07	High	5.33513	High	7.14919	High	6.84326	1
	AVQQPDGLAVLGIFLK	9	1	1	P00918		1668.97	1.17368e+06	1.21259e+06	1.22314e+06	0	2.416e-11	High	4.87489	High	4.51227	High	4.44332	0
	QSPVDIDTHTAKYDPSLKPLSVSYDQATSLR	4	1	1	P00918		3432.74	2.85796e+06	1.10799e+07	2.91843e+06	0	4.962e-07	High	4.66294	High	3.3283	High	4.03546	1
	HNGPEHWHKDFPIAK	14	1	1	P00918		1812.9	2.52446e+06	2.6214e+06	2.46817e+06	0	0.0001359	High	3.87302	High	4.59364	High	4.06359	1
	QSPVDIDTHTAK	17	1	1	P00918		1311.66	1.04046e+07	1.0452e+07	9.93458e+06	0	0.0004722	High	3.71658	High	3.94817	High	3.6529	0
	SADFTNFDPR	10	1	1	P00918		1169.52	4.74966e+06	4.98629e+06	4.67849e+06	0	0.002147	High	3.55012	High	3.60504	High	3.67905	0
	KLNFNGEGEPEELMVDNWRPAQPLKNR	7	1	1	P00918		3181.59	5.34579e+06	2.05597e+07	5.4379e+06	0	4.072e-05	High	3.26665	High	4.01902	High	4.81137	2
	ILNNGHAFNVEFDDSQDKAVLKGGPLDGTYR	6	1	1	P00918		3390.68	216992	1.23085e+06	997880	0	0.0001463	High	3.25106	High	4.05133	High	4.86612	2
	LNFNGEGEPEELMVDNWRPAQPLKNR	4	1	1	P00918		3053.5	1.33846e+06	0	1.58563e+06	0	0.000111	High	3.17486			High	2.93811	1
	VVDVLDSIK	4	1	1	P00918		987.573	3.14614e+06	3.14082e+06	3.24263e+06	0	0.00426	High	3.01998	High	3.06024	High	2.96844	0
	YAAELHLVHWNTK	6	1	1	P00918		1581.82	661608	762785	780875	0	4.663e-07	High	2.68446	High	2.49634	High	2.44218	0
	VVDVLDSIKTK	3	1	1	P00918		1216.72	559196	618696	570862	0	0.03284	High	1.8374	High	2.2348	High	2.06045	1
	ILNNGHAFNVEFDDSQDK	1	1	1	P00918		2062.95	0	0	0	0	7.429e-05			High	4.68687			0
	LIQFHFHWGSLDGQGSEHTVDK	2	1	1	P00918		2538.22	0	215897	112992	0	0.01707			High	3.28526	High	2.6461	0
	LIQFHFHWGSLDGQGSEHTVDKK	1	1	1	P00918		2666.31	252961	0	0	0.001	0.03045	High	2.12121					1
P07437	Tubulin beta chain OS=Homo sapiens OX=9606 GN=TUBB PE=1 SV=2 - [TBB5_HUMAN]	67.79	1	3	26	176	9.54246e+06	1.05145e+07	9.69154e+06	230.547	65.77	24	60	231.224	67.12	25	57	240.472	63.74	23	59	444	49.639	4.89404
	Sequence	# PSMs	# Proteins	# Protein Groups	Protein Group Accessions	Modifications	MH+ [Da]	A5: Area	B5: Area	C5: Area	q-Value	PEP	A2	XCorr A2	B2	XCorr B2	C2	XCorr C2	# Missed Cleavages
	GHYTEGAELVDSVLDVVR	6	5	5	Q13885;Q9BVA1;Q13509;P68371;P07437		1958.99	6.44513e+06	7.47782e+06	6.76802e+06	0	2.824e-09	High	7.06895	High	7.81413	High	7.21603	0
	SGPFGQIFRPDNFVFGQSGAGNNWAK	22	5	5	Q13885;Q9BVA1;P04350;P68371;P07437		2798.35	1.33809e+07	1.46499e+07	1.38434e+07	0	1.425e-08	High	6.50453	High	7.84048	High	7.34634	0
	LTTPTYGDLNHLVSATMSGVTTCLR	9	5	5	Q13885;Q9BVA1;P04350;P68371;P07437	C23(Carbamidomethyl)	2708.35	3.56653e+06	3.76185e+06	3.85894e+06	0	9.429e-13	High	6.20864	High	4.61984	High	5.4793	0
	EAESCDCLQGFQLTHSLGGGTGSGMGTLLISK	9	4	3	P04350;P68371;P07437	C5(Carbamidomethyl); C7(Carbamidomethyl)	3311.57	1.95539e+06	1.97447e+06	1.98169e+06	0	4.519e-07	High	5.92256	High	6.03439	High	5.54215	0
	MREIVHIQAGQCGNQIGAK	11	6	6	P04350;P68371;Q13885;Q9BVA1;Q13509;P07437	C12(Carbamidomethyl)	2110.07	1.4212e+06	1.60741e+06	1.44877e+06	0	5.983e-08	High	5.80564	High	5.19323	High	5.93642	1
	GHYTEGAELVDSVLDVVRK	10	5	5	Q13885;Q9BVA1;Q13509;P68371;P07437		2087.08	4.78662e+06	5.74493e+06	5.04941e+06	0	3.26e-07	High	5.70425	High	6.36837	High	6.45762	1
	EIVHIQAGQCGNQIGAK	12	6	6	Q13885;Q9BVA1;Q13509;P07437;P04350;P68371	C10(Carbamidomethyl)	1822.93	6.7159e+06	6.56275e+06	6.70507e+06	0	1.266e-06	High	5.518	High	5.69438	High	5.34432	0
	EVDEQMLNVQNK	3	4	4	Q13885;Q9BVA1;P68371;P07437		1446.69	740563	846199	755936	0	2.015e-05	High	4.63497	High	4.79687	High	4.87832	0
	NSSYFVEWIPNNVK	8	6	6	Q13885;Q9BVA1;Q13509;P04350;P68371;P07437		1696.84	3.91044e+06	4.15548e+06	4.1221e+06	0	4.442e-10	High	4.5932	High	4.51247	High	4.00689	0
	KEAESCDCLQGFQLTHSLGGGTGSGMGTLLISK	4	4	3	P04350;P68371;P07437	C6(Carbamidomethyl); C8(Carbamidomethyl)	3439.64	2.64202e+06	3.09013e+06	2.85634e+06	0	9.815e-05	High	4.48945	High	4.46452	High	4.82767	1
	IMNTFSVVPSPK	7	4	4	Q13509;P04350;P68371;P07437		1319.71	5.12286e+06	5.73627e+06	5.50686e+06	0	4.945e-05	High	4.4691	High	4.51592	High	4.45551	0
	ALTVPELTQQVFDAK	9	1	1	P07437		1659.9	848068	860221	840441	0	1.743e-07	High	4.46543	High	3.89601	High	4.17361	0
	FWEVISDEHGIDPTGTYHGDSDLQLDR	8	1	1	P07437		3102.42	4.8672e+06	4.87018e+06	4.90962e+06	0	1.559e-06	High	4.36312	High	5.09494	High	4.78214	0
	LHFFMPGFAPLTSR	9	6	5	Q13885;Q9BVA1;P04350;P68371;P07437		1620.84	8.53059e+06	9.4158e+06	8.46325e+06	0	2.527e-07	High	4.095	High	4.10128	High	3.72432	0
	LAVNMVPFPR	6	7	6	Q13885;Q9BVA1;Q13509;P04350;P68371;P07437		1143.64	5.8046e+06	6.96607e+06	6.54587e+06	0	0.0001849	High	3.97042	High	3.94369	High	3.999	0
	AILVDLEPGTMDSVR	11	4	4	Q13885;Q9BVA1;Q13509;P07437		1615.84	2.72668e+06	3.09429e+06	2.62377e+06	0	5.497e-06	High	3.81594	High	3.74635	High	4.68632	0
	KLAVNMVPFPR	6	7	6	Q13885;Q9BVA1;Q13509;P04350;P68371;P07437		1271.73	527588	575893	536051	0	0.0003852	High	3.49302	High	3.53679	High	3.47483	1
	NMMAACDPR	5	7	6	Q13885;Q9BVA1;Q13509;P04350;P68371;P07437	C6(Carbamidomethyl)	1065.43	2.33887e+06	2.43574e+06	2.28048e+06	0	2.434e-07	High	3.36893	High	3.12553	High	3.24212	0
	MSMKEVDEQMLNVQNK	3	4	4	Q13885;Q9BVA1;P68371;P07437		1923.9	217419	407572	173665	0	0.009339	High	2.88997	High	3.10133	High	3.12328	1
	YLTVAAVFR	2	3	3	P04350;P68371;P07437		1039.6	832854	851599	0	0	3.76e-06	High	2.85925	High	2.65618			0
	LTTPTYGDLNHLVSATMSGVTTCLRFPGQLNADLRK	3	5	5	Q13885;Q9BVA1;P04350;P68371;P07437	C23(Carbamidomethyl)	3948.02	2.95793e+06	2.99052e+06	2.91571e+06	0	0.002628	High	2.72035	High	2.03573	High	2.71169	2
	ISVYYNEATGGKYVPR	4	1	1	P07437		1816.93	310086	358328	389517	0	0.008381	High	2.67353	High	2.58795	High	2.73507	1
	FPGQLNADLR	4	7	6	Q13885;Q9BVA1;Q13509;P04350;P68371;P07437		1130.6	351714	432760	487892	0	0.01019	High	2.41611	High	2.98587	High	2.58258	0
	TLKLTTPTYGDLNHLVSATMSGVTTCLR	2	5	5	Q13885;Q9BVA1;P04350;P68371;P07437	C26(Carbamidomethyl)	3050.57	310210	0	397550	0	0.002799	High	1.71825			High	2.41731	1
	AILVDLEPGTMDSVR	1	4	4	Q13885;Q9BVA1;Q13509;P07437	M11(Oxidation)	1631.84	0	162177	0	0	0.002485			High	3.0824			0
	TAVCDIPPR	1	6	5	Q13885;Q9BVA1;P04350;P68371;P07437	C4(Carbamidomethyl)	1028.52	0	0	0	0	0.01098			High	3.03179			0
	MSMKEVDEQMLNVQNKNSSYFVEWIPNNVK	1	4	4	Q13885;Q9BVA1;P68371;P07437		3601.71	0	207658	0	0.004	0.1412			High	2.22903			2
P68371	Tubulin beta-4B chain OS=Homo sapiens OX=9606 GN=TUBB4B PE=1 SV=1 - [TBB4B_HUMAN]	67.64	2	2	27	170	1.05152e+07	1.15631e+07	1.07267e+07	229.114	65.62	25	58	223.882	66.97	26	54	236.43	63.6	24	58	445	49.799	4.89404
	Sequence	# PSMs	# Proteins	# Protein Groups	Protein Group Accessions	Modifications	MH+ [Da]	A5: Area	B5: Area	C5: Area	q-Value	PEP	A2	XCorr A2	B2	XCorr B2	C2	XCorr C2	# Missed Cleavages
	GHYTEGAELVDSVLDVVR	6	5	5	Q13885;Q9BVA1;Q13509;P68371;P07437		1958.99	6.44513e+06	7.47782e+06	6.76802e+06	0	2.824e-09	High	7.06895	High	7.81413	High	7.21603	0
	SGPFGQIFRPDNFVFGQSGAGNNWAK	22	5	5	Q13885;Q9BVA1;P04350;P68371;P07437		2798.35	1.33809e+07	1.46499e+07	1.38434e+07	0	1.425e-08	High	6.50453	High	7.84048	High	7.34634	0
	FWEVISDEHGIDPTGTYHGDSDLQLER	6	2	2	P04350;P68371		3116.43	9.63421e+06	1.06236e+07	9.87338e+06	0	2.757e-05	High	6.32667	High	5.20954	High	6.36484	0
	LTTPTYGDLNHLVSATMSGVTTCLR	9	5	5	Q13885;Q9BVA1;P04350;P68371;P07437	C23(Carbamidomethyl)	2708.35	3.56653e+06	3.76185e+06	3.85894e+06	0	9.429e-13	High	6.20864	High	4.61984	High	5.4793	0
	EAESCDCLQGFQLTHSLGGGTGSGMGTLLISK	9	4	3	P04350;P68371;P07437	C5(Carbamidomethyl); C7(Carbamidomethyl)	3311.57	1.95539e+06	1.97447e+06	1.98169e+06	0	4.519e-07	High	5.92256	High	6.03439	High	5.54215	0
	MREIVHLQAGQCGNQIGAK	11	6	6	P04350;P68371;Q13885;Q9BVA1;Q13509;P07437	C12(Carbamidomethyl)	2110.07	1.4212e+06	1.60741e+06	1.44877e+06	0	5.983e-08	High	5.80564	High	5.19323	High	5.93642	1
	GHYTEGAELVDSVLDVVRK	10	5	5	Q13885;Q9BVA1;Q13509;P68371;P07437		2087.08	4.78662e+06	5.74493e+06	5.04941e+06	0	3.26e-07	High	5.70425	High	6.36837	High	6.45762	1
	EIVHLQAGQCGNQIGAK	12	6	6	Q13885;Q9BVA1;Q13509;P07437;P04350;P68371	C10(Carbamidomethyl)	1822.93	6.7159e+06	6.56275e+06	6.70507e+06	0	1.266e-06	High	5.518	High	5.69438	High	5.34432	0
	EVDEQMLNVQNK	3	4	4	Q13885;Q9BVA1;P68371;P07437		1446.69	740563	846199	755936	0	2.015e-05	High	4.63497	High	4.79687	High	4.87832	0
	NSSYFVEWIPNNVK	8	6	6	Q13885;Q9BVA1;Q13509;P04350;P68371;P07437		1696.84	3.91044e+06	4.15548e+06	4.1221e+06	0	4.442e-10	High	4.5932	High	4.51247	High	4.00689	0
	KEAESCDCLQGFQLTHSLGGGTGSGMGTLLISK	4	4	3	P04350;P68371;P07437	C6(Carbamidomethyl); C8(Carbamidomethyl)	3439.64	2.64202e+06	3.09013e+06	2.85634e+06	0	9.815e-05	High	4.48945	High	4.46452	High	4.82767	1
	IMNTFSVVPSPK	7	4	4	Q13509;P04350;P68371;P07437		1319.71	5.12286e+06	5.73627e+06	5.50686e+06	0	4.945e-05	High	4.4691	High	4.51592	High	4.45551	0
	ALTVPELTQQMFDAK	12	3	3	Q13509;P04350;P68371		1691.87	2.39505e+06	2.38413e+06	2.24143e+06	0	4.263e-05	High	4.24548	High	4.35831	High	4.2973	0
	LHFFMPGFAPLTSR	9	6	5	Q13885;Q9BVA1;P04350;P68371;P07437		1620.84	8.53059e+06	9.4158e+06	8.46325e+06	0	2.527e-07	High	4.095	High	4.10128	High	3.72432	0
	LAVNMVPFPR	6	7	6	Q13885;Q9BVA1;Q13509;P04350;P68371;P07437		1143.64	5.8046e+06	6.96607e+06	6.54587e+06	0	0.0001849	High	3.97042	High	3.94369	High	3.999	0
	INVYYNEATGGK	3	1	1	P68371		1328.65	874058	922667	840292	0	2.762e-09	High	3.89393	High	3.59868	High	3.59062	0
	AVLVDLEPGTMDSVR	3	3	2	P04350;P68371		1601.82	4.09613e+06	4.38878e+06	4.30036e+06	0	3.671e-10	High	3.57818	High	3.45413	High	3.10587	0
	KLAVNMVPFPR	6	7	6	Q13885;Q9BVA1;Q13509;P04350;P68371;P07437		1271.73	527588	575893	536051	0	0.0003852	High	3.49302	High	3.53679	High	3.47483	1
	NMMAACDPR	5	7	6	Q13885;Q9BVA1;Q13509;P04350;P68371;P07437	C6(Carbamidomethyl)	1065.43	2.33887e+06	2.43574e+06	2.28048e+06	0	2.434e-07	High	3.36893	High	3.12553	High	3.24212	0
	MSMKEVDEQMLNVQNK	3	4	4	Q13885;Q9BVA1;P68371;P07437		1923.9	217419	407572	173665	0	0.009339	High	2.88997	High	3.10133	High	3.12328	1
	YLTVAAVFR	2	3	3	P04350;P68371;P07437		1039.6	832854	851599	0	0	3.76e-06	High	2.85925	High	2.65618			0
	LTTPTYGDLNHLVSATMSGVTTCLRFPGQLNADLRK	3	5	5	Q13885;Q9BVA1;P04350;P68371;P07437	C23(Carbamidomethyl)	3948.02	2.95793e+06	2.99052e+06	2.91571e+06	0	0.002628	High	2.72035	High	2.03573	High	2.71169	2
	INVYYNEATGGKYVPR	3	1	1	P68371		1843.94	298344	267152	314683	0	0.004926	High	2.64592	High	2.80397	High	2.02371	1
	FPGQLNADLR	4	7	6	Q13885;Q9BVA1;Q13509;P04350;P68371;P07437		1130.6	351714	432760	487892	0	0.01019	High	2.41611	High	2.98587	High	2.58258	0
	TLKLTTPTYGDLNHLVSATMSGVTTCLR	2	5	5	Q13885;Q9BVA1;P04350;P68371;P07437	C26(Carbamidomethyl)	3050.57	310210	0	397550	0	0.002799	High	1.71825			High	2.41731	1
	TAVCDIPPR	1	6	5	Q13885;Q9BVA1;P04350;P68371;P07437	C4(Carbamidomethyl)	1028.52	0	0	0	0	0.01098			High	3.03179			0
	MSMKEVDEQMLNVQNKNSSYFVEWIPNNVK	1	4	4	Q13885;Q9BVA1;P68371;P07437		3601.71	0	207658	0	0.004	0.1412			High	2.22903			2
P49773	Histidine triad nucleotide-binding protein 1 OS=Homo sapiens OX=9606 GN=HINT1 PE=1 SV=2 - [HINT1_HUMAN]	66.67	1	4	4	19	1.74699e+06	2.7289e+06	2.69688e+06	16.0814	66.67	4	6	24.9422	66.67	4	7	19.7766	66.67	4	6	126	13.7931	6.94678
	Sequence	# PSMs	# Proteins	# Protein Groups	Protein Group Accessions	Modifications	MH+ [Da]	A5: Area	B5: Area	C5: Area	q-Value	PEP	A2	XCorr A2	B2	XCorr B2	C2	XCorr C2	# Missed Cleavages
	CLAFHDISPQAPTHFLVIPK	5	1	1	P49773	C1(Carbamidomethyl)	2291.2	3.18385e+06	3.44621e+06	3.39076e+06	0	0.00117	High	3.91473	High	4.23527	High	3.15561	0
	AQVARPGGDTIFGK	3	1	1	P49773		1416.76	110388	170549	105365	0	4.95e-07	High	3.56859	High	3.43314	High	3.5265	0
	KHISQISVAEDDDESLLGHLMIVGKK	5	1	1	P49773		2862.51	378197	3.00955e+06	2.90341e+06	0	2.65e-07	High	3.02125	High	3.79679	High	4.30805	2
	MVVNEGSDGGQSVYHVHLHVLGGR	6	1	1	P49773		2547.26	1.67893e+06	1.73094e+06	1.79647e+06	0	0.02055	High	2.14108	High	3.73248	High	3.19472	0
P14174	Macrophage migration inhibitory factor OS=Homo sapiens OX=9606 GN=MIF PE=1 SV=4 - [MIF_HUMAN]	66.09	1	2	2	3	925545	92976.1	102584	11.4865	66.09	2	3		0				0			115	12.4682	7.88428
	Sequence	# PSMs	# Proteins	# Protein Groups	Protein Group Accessions	Modifications	MH+ [Da]	A5: Area	B5: Area	C5: Area	q-Value	PEP	A2	XCorr A2	B2	XCorr B2	C2	XCorr C2	# Missed Cleavages
	ASVPDGFLSELTQQLAQATGKPPQYIAVHVVPDQLMAFGGSSEPCALCSLHSIGK	1	1	1	P14174	C45(Carbamidomethyl); C48(Carbamidomethyl)	5807.93	1.50744e+06	0	0	0	1.979e-05	High	6.43964					0
	VYINYYDMNAANVGWNNSTFA	2	1	1	P14174		2427.08	343655	0	0	0	0.002444	High	2.65551					0
P60709	Actin, cytoplasmic 1 OS=Homo sapiens OX=9606 GN=ACTB PE=1 SV=1 - [ACTB_HUMAN]	65.07	2	10	20	205	1.55243e+07	1.77443e+07	1.35631e+07	276.271	63.47	19	73	254.092	65.07	20	69	242.05	55.47	18	63	375	41.7097	5.47803
	Sequence	# PSMs	# Proteins	# Protein Groups	Protein Group Accessions	Modifications	MH+ [Da]	A5: Area	B5: Area	C5: Area	q-Value	PEP	A2	XCorr A2	B2	XCorr B2	C2	XCorr C2	# Missed Cleavages
	LCYVALDFEQEMATAASSSSLEK	9	2	1	P60709	C2(Carbamidomethyl)	2550.18	2.40219e+06	2.08673e+06	2.33719e+06	0	5.819e-09	High	6.63497	High	6.79389	High	6.76468	0
	CPEALFQPSFLGMESCGIHETTFNSIMK	9	2	1	P60709	C1(Carbamidomethyl); C16(Carbamidomethyl)	3231.47	2.52676e+06	2.17816e+06	2.46379e+06	0	4.733e-10	High	6.31413	High	5.30448	High	5.39985	0
	DLYANTVLSGGTTMYPGIADR	9	2	1	P60709		2215.08	3.46453e+06	3.26173e+06	3.27019e+06	0	2.191e-07	High	6.15478	High	6.07186	High	6.45989	0
	FRCPEALFQPSFLGMESCGIHETTFNSIMK	10	2	1	P60709	C3(Carbamidomethyl); C18(Carbamidomethyl)	3534.64	8.97278e+06	1.05834e+07	9.01699e+06	0	5.387e-05	High	6.14368	High	6.51091	High	6.61528	1
	EKLCYVALDFEQEMATAASSSSLEK	4	2	1	P60709	C4(Carbamidomethyl)	2807.32	501543	595668	582054	0	3.595e-12	High	6.1006	High	4.61185	High	5.34123	1
	SYELPDGQVITIGNER	25	4	2	P60709;P68032		1790.9	2.41849e+06	2.85141e+06	2.38312e+06	0	1.421e-06	High	5.44569	High	5.66048	High	5.54826	0
	HQGVMVGMGQKDSYVGDEAQSKR	3	4	2	P60709;P68032		2507.18	911305	721671	726711	0	1.02e-06	High	5.23221	High	5.08425	High	5.29374	2
	KDLYANTVLSGGTTMYPGIADR	3	2	1	P60709		2343.17	2.35109e+06	2.55031e+06	2.23599e+06	0	1.512e-06	High	4.98748	High	3.91803	High	5.33307	1
	MQKEITALAPSTMK	5	4	2	P60709;P68032		1548.82	2.76206e+06	383367	2.74439e+06	0	1.973e-05	High	4.66612	High	4.72504	High	4.80503	1
	IWHHTFYNELR	10	4	2	P60709;P68032		1515.75	1.05588e+07	1.16927e+07	1.04939e+07	0	6.842e-05	High	4.64753	High	4.31781	High	4.72393	0
	VAPEEHPVLLTEAPLNPK	22	2	1	P60709		1954.07	1.66919e+07	1.9602e+07	1.7714e+07	0	3.411e-06	High	4.62848	High	4.68366	High	4.69493	0
	AGFAGDDAPR	18	4	2	P60709;P68032		976.45	1.33645e+07	1.42598e+07	1.24813e+07	0	0.0002228	High	3.7811	High	3.66634	High	4.10521	0
	DSYVGDEAQSK	13	4	2	P60709;P68032		1198.53	2.6439e+06	2.9758e+06	2.59337e+06	0	8.248e-05	High	3.73242	High	3.97531	High	3.90004	0
	DSYVGDEAQSKR	38	4	2	P60709;P68032		1354.62	918557	623165	953529	0	5.31e-05	High	3.71929	High	3.84806	High	3.45026	1
	AVFPSIVGRPR	8	4	2	P60709;P68032		1198.71	1.65164e+07	1.93712e+07	4.94851e+06	0	0.004078	High	3.59648	High	3.54366	High	3.87661	0
	QEYDESGPSIVHRK	5	2	1	P60709		1644.8	443452	426086	476257	0	0.001023	High	3.18998	High	2.42229	High	2.34851	1
	TTGIVMDSGDGVTHTVPIYEGYALPHAILR	2	2	1	P60709		3183.63	600128	750926	0	0	0.003948	High	2.92789	High	2.94633			0
	EITALAPSTMK	6	4	2	P60709;P68032		1161.62	9.61571e+06	1.07956e+07	1.01374e+07	0	4.555e-05	High	2.86509	High	2.79942	High	2.95044	0
	HQGVMVGMGQKDSYVGDEAQSKR	2	4	2	P60709;P68032	M8(Oxidation)	2523.18	0	0	0	0	0.0001181	High	2.79745	High	2.37235			2
	LDLAGRDLTDYLMK	3	4	2	P60709;P68032		1623.84	405338	419322	439594	0	0.01183	High	2.73966	High	2.978	High	2.75669	1
	CDVDIRKDLYANTVLSGGTTMYPGIADR	1	2	1	P60709	C1(Carbamidomethyl)	3101.52	0	0	0	0	0.0003			High	4.33239			2
P04179	Superoxide dismutase [Mn], mitochondrial OS=Homo sapiens OX=9606 GN=SOD2 PE=1 SV=3 - [SODM_HUMAN]	64.86	1	10	10	35	1.08496e+06	1.15019e+06	1.25394e+06	38.4962	43.69	7	10	48.694	64.86	8	13	44.0504	60.81	9	12	222	24.7346	8.25049
	Sequence	# PSMs	# Proteins	# Protein Groups	Protein Group Accessions	Modifications	MH+ [Da]	A5: Area	B5: Area	C5: Area	q-Value	PEP	A2	XCorr A2	B2	XCorr B2	C2	XCorr C2	# Missed Cleavages
	AIWNVINWENVTER	7	1	1	P04179		1743.89	845864	1.01248e+06	884168	0	3.575e-06	High	4.87042	High	4.66912	High	5.14351	0
	HHAAYVNNLNVTEEK	3	1	1	P04179		1738.86	304566	289668	290857	0	0.0002174	High	4.76572	High	4.49171	High	5.1383	0
	GDVTAQIALQPALK	6	1	1	P04179		1424.82	554157	642381	613495	0	3.16e-05	High	4.46262	High	4.69197	High	4.4901	0
	FNGGGHINHSIFWTNLSPNGGGEPK	4	1	1	P04179		2637.27	204567	243976	201379	0	0.0004058	High	3.76603	High	4.17296	High	3.48941	0
	HHAAYVNNLNVTEEKYQEALAK	6	1	1	P04179		2542.27	1.50844e+06	1.60862e+06	1.79095e+06	0	0.0001562	High	3.14808	High	4.82932	High	3.62597	1
	HHAAYVNNLNVTEEKYQEALAKGDVTAQIALQPALK	2	1	1	P04179		3948.08	900574	0	1.0867e+06	0	6.805e-05	High	2.94897			High	2.55464	2
	LTAASVGVQGSGWGWLGFNKER	3	1	1	P04179		2320.19	275501	243031	272920	0	0.01428	High	2.80631	High	3.49718	High	2.8452	1
	GHLQIAACPNQDPLQGTTGLIPLLGIDVWEHAYYLQYK	2	1	1	P04179	C8(Carbamidomethyl)	4293.21	0	829465	814527	0	5.104e-07			High	4.07139	High	4.07625	0
	LTAASVGVQGSGWGWLGFNK	1	1	1	P04179		2035.05	0	0	87876.3	0	0.002394					High	3.4681	0
	FNGGGHINHSIFWTNLSPNGGGEPKGELLEAIKR	1	1	1	P04179		3646.86	0	132981	0	0.002	0.08614			High	2.81387			2
P04075	Fructose-bisphosphate aldolase A OS=Homo sapiens OX=9606 GN=ALDOA PE=1 SV=2 - [ALDOA_HUMAN]	64.29	1	16	17	71	4.95815e+06	5.2564e+06	5.13106e+06	97.1853	60.71	16	25	84.3299	53.3	13	23	83.5961	56.59	15	23	364	39.3953	8.08936
	Sequence	# PSMs	# Proteins	# Protein Groups	Protein Group Accessions	Modifications	MH+ [Da]	A5: Area	B5: Area	C5: Area	q-Value	PEP	A2	XCorr A2	B2	XCorr B2	C2	XCorr C2	# Missed Cleavages
	GVVPLAGTNGETTTQGLDGLSER	7	1	1	P04075		2272.15	459957	542703	524903	0	7.978e-15	High	5.67656	High	5.19692	High	4.8593	0
	YTPSGQAGAAASESLFVSNHAY	6	1	1	P04075		2228.04	869392	1.00842e+06	842632	0	6.125e-06	High	5.4093	High	6.40873	High	6.38062	0
	IGEHTPSALAIMENANVLAR	5	1	1	P04075		2107.11	5.61474e+06	6.43773e+06	5.98819e+06	0	2.14e-10	High	5.17604	High	4.82377	High	4.41327	0
	GILAADESTGSIAKR	6	1	1	P04075		1488.81	2.07356e+06	2.87488e+06	2.72733e+06	0	1.173e-05	High	5.1406	High	5.36476	High	4.80126	1
	GILAADESTGSIAK	3	1	1	P04075		1332.7	2.17378e+06	2.18242e+06	2.35935e+06	0	2.1e-08	High	5.05776	High	4.42675	High	4.70545	0
	CPLLKPWALTFSYGR	2	1	1	P04075	C1(Carbamidomethyl)	1808.96	522716	0	590434	0	5.539e-05	High	4.31918			High	4.59286	0
	LQSIGTENTEENR	3	1	1	P04075		1490.71	149477	164852	161280	0	1.425e-08	High	4.25706	High	4.17824	High	3.82034	0
	ALANSLACQGK	13	1	1	P04075	C8(Carbamidomethyl)	1132.58	5312997	5.51324e+06	5.4607e+06	0	0.0143	High	4.03817	High	3.89943	High	4.04327	0
	IVAPGKGILAADESTGSIAK	3	1	1	P04075		1898.07	427354	554034	469898	0	5.746e-05	High	4.00038	High	4.56552	High	4.61866	1
	YASICQQNGIVPIVEPEILPDGDHDLKR	4	2	2	P04075;P09972	C5(Carbamidomethyl)	3176.61	2.88892e+06	3.22139e+06	0	0	0.003164	High	3.75447	High	3.6796			1
	ALSDHHIYLEGTLLKPNMVTPGHACTQK	5	1	1	P04075	C25(Carbamidomethyl)	3131.58	1.00044e+06	1.16472e+06	915363	0	0.0001337	High	3.52699	High	3.94615	High	3.73181	0
	QLLLTADDRVNPCIGGVILFHETLYQK	3	1	1	P04075	C13(Carbamidomethyl)	3113.66	1.56532e+06	1.74503e+06	1.78117e+06	0	0.000521	High	3.39107	High	3.50239	High	3.1092	1
	IVAPGKGILAADESTGSIAKR	2	1	1	P04075		2054.16	826384	844258	0	0	1.325e-05	High	2.96981	High	2.46139			2
	ADDGRPFPQVIK	3	1	1	P04075		1342.72	0	0	953661	0	0.0114	High	2.63225			High	2.79714	0
	RLQSIGTENTEENRR	2	1	1	P04075		1802.91	359943	0	294454	0.001	0.06641	High	3.36223			High	3.7458	2
	LQSIGTENTEENRR	3	1	1	P04075		1646.81	3.94673e+06	3.81823e+06	3.94428e+06	0.001	0.01269	High	1.78384	High	1.74963	High	1.57599	1
	ENLKAAQEEYVKR	1	1	1	P04075		1577.83	0	0	179610	0.004	0.148					High	2.85868	2
P62937	Peptidyl-prolyl cis-trans isomerase A OS=Homo sapiens OX=9606 GN=PPIA PE=1 SV=2 - [PPIA_HUMAN]	63.64	1	9	9	62	5.81409e+06	6.50562e+06	6.07141e+06	78.293	63.64	8	21	82.4231	63.64	9	21	71.8403	63.64	9	20	165	18.0009	7.81104
	Sequence	# PSMs	# Proteins	# Protein Groups	Protein Group Accessions	Modifications	MH+ [Da]	A5: Area	B5: Area	C5: Area	q-Value	PEP	A2	XCorr A2	B2	XCorr B2	C2	XCorr C2	# Missed Cleavages
	HTGPGILSMANAGPNTNGSQFFICTAK	10	1	1	P62937	C24(Carbamidomethyl)	2791.34	3.87907e+06	4.03255e+06	3.9027e+06	0	3.318e-08	High	6.524	High	7.44174	High	7.20037	0
	SIYGEKFEDENFILK	6	1	1	P62937		1831.92	3.7159e+06	4.41811e+06	4.41914e+06	0	4.909e-12	High	5.75436	High	5.7417	High	5.69872	1
	VKEGMNIVEAMER	8	1	1	P62937		1505.75	5.57908e+06	6.24211e+06	5.97059e+06	0	3.672e-08	High	4.73294	High	4.41586	High	4.73404	1
	KITIADCGQLE	7	1	1	P62937	C7(Carbamidomethyl)	1247.63	4.42326e+06	4.77195e+06	4.55422e+06	0	0.001013	High	3.95673	High	3.99914	High	3.72599	1
	VSFELFADKVPK	6	1	1	P62937		1379.76	6.37098e+06	7.25274e+06	6.57355e+06	0	0.0005476	High	3.68432	High	4.11302	High	3.91722	1
	TEWLDGKHVVFGK	12	1	1	P62937		1515.79	565757	582593	598746	0	0.0009697	High	3.27127	High	3.3201	High	3.40453	1
	EGMNIVEAMER	3	1	1	P62937		1278.58	1.71881e+06	1.96171e+06	1.82569e+06	0	0.001883	High	3.21357	High	3.44589	High	3.54217	0
	IIPGFMCQGGDFTR	8	1	1	P62937	C7(Carbamidomethyl)	1598.75	5.49222e+06	6.02201e+06	5.67009e+06	0	0.0002118	High	3.03428	High	3.59185	High	3.23664	0
	FEDENFILK	2	1	1	P62937		1154.58	0	0	0	0	0.01009			High	3.57764	High	3.6946	0
P02794	Ferritin heavy chain OS=Homo sapiens OX=9606 GN=FTH1 PE=1 SV=2 - [FRIH_HUMAN]	63.39	1	7	7	19	575821	628503	644063	14.4609	30.6	3	4	20.6522	50.27	5	6	25.2958	57.38	6	9	183	21.2123	5.5542
	Sequence	# PSMs	# Proteins	# Protein Groups	Protein Group Accessions	Modifications	MH+ [Da]	A5: Area	B5: Area	C5: Area	q-Value	PEP	A2	XCorr A2	B2	XCorr B2	C2	XCorr C2	# Missed Cleavages
	IFLQDIKKPDCDDWESGLNAMECALHLEK	6	1	1	P02794	C11(Carbamidomethyl); C23(Carbamidomethyl)	3475.65	1.40679e+06	1.28177e+06	1.27476e+06	0	0.0002468	High	5.02954	High	5.74775	High	4.05037	1
	AIKELGDHVTNLRK	3	1	1	P02794		1593.91	176487	211627	170407	0	0.001491	High	3.0771	High	3.72699	High	2.13765	2
	QNYHQDSEAAINR	4	1	1	P02794		1545.71	144189	136341	145303	0	0.01648	High	2.26211	High	2.38186	High	2.38924	0
	MGAPESGLAEYLFDKHTLGDSDNES	2	1	1	P02794		2683.19	0	173744	0	0	0.03667			High	2.49109	High	3.05877	1
[truncated: 2,984 more rows]

## Sheet: R_GBM_5-ALAnegative
Accession	Description	ΣCoverage	Σ# Proteins	Σ# Unique Peptides	Σ# Peptides	Σ# PSMs	A5: Area	B5: Area	C5: Area	Score A2	Coverage A2	# Peptides A2	# PSM A2	Score B2	Coverage B2	# Peptides B2	# PSM B2	Score C2	Coverage C2	# Peptides C2	# PSM C2	# AAs	MW [kDa]	calc. pI
[truncated: 3,962 more rows]
