# Supplementary material for: Glioblastoma CUSA Fluid Protein Profiling: A Comparative Investigation of the Core and Peripheral Tumor Zones
Source: Cancers (Basel). 2020 Dec 23;13(1):30. doi: 10.3390/cancers13010030 (PMC7795841; doi:10.3390/cancers13010030)
Supplement: Supplementary file 1 [file cancers-13-00030-s001.zip › cancers-992405_supplementary_proof/Supplementary table S4.xlsx]

## Sheet: supplementary file S3_A
	Calculate and draw custom Venn diagrams
ND_GBM pools
Input files:
List names	number of elements	number of unique elements
CUSA A+	403	403
CUSA A-	270	270
CUSA CORE	153	153
Overall number of unique elements		463
Text results:
Names	total	elements
CUSA A+ CUSA A- CUSA CORE	125	P00918 P30101 P01042 P80723 P01859 Q96GW7 P14618 P01860 P68104 Q14315 Q14103 P09429 P02774 P00450 P01008 P61604 P08238 P02751 P02647 Q01469 Q9NRX4 P32119 Q13813 P30041 P11142 P63104 P22626 P16157 P02649 P01876 P01023 P02671 P09972 P04040 P00441 P01871 P43652 P21291 P02766 P08603 P00558 P62937 P00751 P0C0L4 Q16555 P02511 P07737 Q06830 P15104 P06727 P02042 P67936 P59665 P01834 P02652 P02765 P01024 …
CUSA A+ CUSA CORE	8	P04264 P15311 P24821 P02750 P13645 P0DOY2 P05386 Q15942
CUSA A- CUSA CORE	11	P02656 P16949 O75347 P23527 O14979 P25713 Q16799 P68363 P68032 P0DOY3 Q13526
CUSA A+ CUSA A-	94	P02675 A0A0A0MRZ8 P19823 P22061 P06753 P10599 Q01082 P50502 P23471 P0DMV8 Q13228 Q13885 Q16181 Q99798 P40926 P19338 P43487 P02792 P01034 P09104 P27348 P17174 P09417 P61978 P01011 P43003 Q16653 P31146 P60880 P11171 P09471 P35754 P04003 P62873 Q71U36 P16452 P29401 P62826 O15540 Q12765 P05164 Q9UJU6 Q9BW30 Q9Y490 Q16658 P14854 P05026 P13591 P02794 Q16143 P18859 O94760 P19827 P55087 P58546 Q15149 P05…
CUSA CORE	9	Q9BVA1 P13987 Q92945 P16070 P10412 Q05682 P10451 P07951 P02795
CUSA A+	176	P09211 P08758 O60814 P60201 P00736 P05155 P12532 P13639 P13489 Q86VP6 P01019 Q9BRA2 Q15836 P00748 Q9Y6R7 Q9NTK5 O95336 Q13765 Q9UN36 P07203 Q96KP4 P28066 P31930 P31939 Q15056 P78371 O00244 Q15365 P47755 P11216 P48735 P04179 P23297 P61158 P60953 O43707 P62258 P37837 P07339 Q32P51 P17655 P06744 P14625 Q14194 Q99832 P22314 Q92928 O75390 P36222 Q96E39 Q99536 Q92752 P61266 P99999 P04083 P22234 O00299 …
CUSA A-	40	Q13449 P26641 P07196 P60983 P20674 P07451 Q96JE9 P02775 Q9BY67 O14594 A0A0C4DH25 O00233 P30085 P01615 Q9Y2J2 P60842 P07998 P51991 Q9GZV4 P14174 P69891 O76070 Q14011 Q05639 P63027 P02655 P35611 P04908 P13671 A6NIZ1 P12036 O14618 P20810 Q08495 O00499 P62942 P09493 P0CG04 P05109 O60888

## Sheet: supplementary file S3_B
	Calculate and draw custom Venn diagrams
R_GBM pools
Input files:
List names	number of elements	number of unique elements
CUSA A+ HUPO FILTERED	375	375
CUSA A- HUPO FILTERED	400	400
CUSA CORE HUPO FILTERED	325	325
Overall number of unique elements		524
Image result:
Text results:
Names	total	elements
CUSA A+ HUPO FILTERED CUSA A- HUPO FILTERED CUSA CORE HUPO FILTERED	224	P02656 P30101 P02675 P05155 A0A0A0MRZ8 P80723 P19823 Q96GW7 P14618 P10599 Q01082 P09429 P50502 P01008 P61604 P02751 P02647 P07451 Q96JE9 Q13813 P11142 Q16181 P22626 P16157 P40926 P01876 P02792 P04179 P01023 Q9BY11 P09104 P00441 P27348 P21291 P02766 P00751 P04083 P02511 P60880 Q06830 P67936 P02042 P06727 P29401 O15540 P02765 P01024 Q12765 P40925 Q16658 P14854 P31946 O94811 P27816 P07998 P02794 P61…
CUSA A+ HUPO FILTERED CUSA CORE HUPO FILTERED	18	P09651 Q9UJU6 P60842 P37802 P07237 O14618 P0DOY3 P26641 Q14103 Q01469 O14594 P0DJI8 P14174 O95670 P24666 P05387 P31948 Q08495
CUSA A- HUPO FILTERED CUSA CORE HUPO FILTERED	20	O43491 O75947 Q02952 P63000 O14979 P18859 P05023 Q92597 Q15121 P20674 O75347 P43003 P02750 Q13561 P06748 O14745 P02545 P52943 P29966 P47756
CUSA A+ HUPO FILTERED CUSA A- HUPO FILTERED	90	P60201 P13639 P13489 P01019 P00748 P28066 P62258 P17174 Q14194 P22314 P01011 P61266 Q01518 P10768 Q71U36 P16452 P62826 P21796 Q92599 P00505 P05026 P46459 Q00610 Q8N111 P55087 O43175 P50897 Q08209 P02654 P45974 P31943 P34932 Q15843 P52565 P0CG48 P07197 P02753 P61764 P09622 P23526 O00499 P16403 Q14204 Q9UQM7 P0DOX2 P41222 P68366 P15531 P61586 P09211 P08758 O60814 O94856 O14773 P07203 Q9UN36 P02775 …
CUSA CORE HUPO FILTERED	63	Q13409 Q13449 Q9UNZ2 Q9BY67 P47755 P35241 Q9UK76 P51858 P09497 P10606 P32455 P01877 P84103 P62979 P05198 Q9BUF5 P51991 P63208 Q9H299 P38159 P67809 Q99961 P16401 Q8N6N7 Q5JTJ3 P62942 P35637 Q9Y2V2 O60869 P24752 P24534 Q9ULV4 O60641 P15311 Q09666 Q6PUV4 P24821 P48681 Q92945 P23527 P05164 Q9Y5L4 P15259 P09871 P63220 P07919 Q16799 P16070 P28838 Q14011 P49006 P05386 P68363 P10412 Q05682 P04908 P25398 …
CUSA A+ HUPO FILTERED	43	Q9NZR1 O00244 O43707 P05204 P99999 P22234 P02748 P13073 P63098 O43598 Q9NZ45 P07954 P25786 P0DOX7 P02747 P62760 P01700 P52907 O00154 Q13630 P12814 P21926 Q14974 P18124 P0CG04 P00739 P11166 P34949 Q06033 Q8WZ42 P21579 O00299 P67775 Q9BPU6 Q08380 P00491 O75348 P23381 P62805 P13671 P20810 P35542 P01624
CUSA A- HUPO FILTERED	66	Q00577 P21980 Q9Y6R7 Q9NTK5 P40121 P19367 P11216 O00764 P30084 P60033 O75390 Q92752 P36955 P30153 P51649 P05091 Q01105 Q8NFZ8 P22695 P13645 P61769 P00492 P0DOY2 P43004 P02743 P62820 P08133 P31949 P22392 P31751 Q96C19 P07196 O95336 P04264 Q96KP4 P49588 P31939 Q92777 P61158 Q9UI15 P37837 P07339 P14625 Q16653 P13798 P05413 Q9NRV9 O43301 P53597 Q9Y2T3 Q13554 Q9UK22 P20916 P21266 P54725 P04632 P12036 …
