# Supplementary material for: Glioblastoma CUSA Fluid Protein Profiling: A Comparative Investigation of the Core and Peripheral Tumor Zones
Source: Cancers (Basel). 2020 Dec 23;13(1):30. doi: 10.3390/cancers13010030 (PMC7795841; doi:10.3390/cancers13010030)
Supplement: Supplementary file 1 [file cancers-13-00030-s001.zip › cancers-992405_supplementary_proof/Supplementary table S5.xlsx]

## Sheet: Supplementary file S4_A
	Calculate and draw custom Venn diagrams
ND GBMs PANTHER pathway classification
Input files:
List names	number of elements	number of unique elements
A+ zone	89	89
A- zone	75	75
CORE zone	32	32
		90
Text results:
Names	total	elements
A+ A- CORE	32	PI3 kinase pathway (P00048) B cell activation (P00010) Nicotine pharmacodynamics pathway (P06587) VEGF signaling pathway (P00056) Axon guidance mediated by semaphorins (P00007) TCA cycle (P00051) FGF signaling pathway (P00021) Nicotinic acetylcholine receptor signaling pathway (P00044) Blood coagulation (P00011) p38 MAPK pathway (P05918) Glutamine glutamate conversion (P02745) Pyruvate metabolism…
A+ A-	42	Cortocotropin releasing factor receptor signaling pathway (P04380) Muscarinic acetylcholine receptor 2 and 4 signaling pathway (P00043) Thyrotropin-releasing hormone receptor signaling pathway (P04394) Asparagine and aspartate biosynthesis (P02730) T cell activation (P00053) Beta1 adrenergic receptor signaling pathway (P04377) Metabotropic glutamate receptor group III pathway (P00039) Heterotrime…
A+	15	Adenine and hypoxanthine salvage pathway (P02723) 5-Hydroxytryptamine degredation (P04372) Vitamin B6 metabolism (P02787) Toll receptor signaling pathway (P00054) p53 pathway by glucose deprivation (P04397) Heme biosynthesis (P02746) Axon guidance mediated by Slit/Robo (P00008) Gamma-aminobutyric acid synthesis (P04384) Xanthine and guanine salvage pathway (P02788) Serine glycine biosynthesis (P0…
A-	1	TGF-beta signaling pathway (P00052)

## Sheet: supplementary file S4_B
Calculate and draw custom Venn diagrams
R GBMs PANTHER pathway classification
Input files:
List names	number of elements	number of unique elements
A+	89	89
A-	95	95
CORE	75	75
Overall number of unique elements	97
Image result:
Text results:
Names	total	elements
A+ A- CORE	74	PI3 kinase pathway (P00048) Cortocotropin releasing factor receptor signaling pathway (P04380) Muscarinic acetylcholine receptor 2 and 4 signaling pathway (P00043) Thyrotropin-releasing hormone receptor signaling pathway (P04394) T cell activation (P00053) B cell activation (P00010) Beta1 adrenergic receptor signaling pathway (P04377) Nicotine pharmacodynamics pathway (P06587) Metabotropic glutam…
A+ A-	14	Asparagine and aspartate biosynthesis (P02730) Adenine and hypoxanthine salvage pathway (P02723) 5-Hydroxytryptamine degredation (P04372) Vitamin B6 metabolism (P02787) Toll receptor signaling pathway (P00054) p53 pathway by glucose deprivation (P04397) De novo pyrimidine deoxyribonucleotide biosynthesis (P02739) Heme biosynthesis (P02746) Ubiquitin proteasome pathway (P00060) Purine metabolism (…
CORE	1	TGF-beta signaling pathway (P00052)
A+	1	Mannose metabolism (P02752)
A-	7	Pyridoxal phosphate salvage pathway (P02770) Insulin/IGF pathway-protein kinase B signaling cascade (P00033) Interleukin signaling pathway (P00036) Gamma-aminobutyric acid synthesis (P04384) Endothelin signaling pathway (P00019) PDGF signaling pathway (P00047) Aminobutyrate degradation (P02726)
